# Supplementary material for: Transcriptomic response of lumpfish (Cyclopterus lumpus) head kidney to viral mimic, with a focus on the interferon regulatory factor family
Source: Front Immunol. 2024 Aug 15;15:1439465. doi: 10.3389/fimmu.2024.1439465 (PMC11357929; doi:10.3389/fimmu.2024.1439465)
Supplement: Supplementary file 4 [file Table2.xlsx]

## Sheet: Sheet1
Tittle	Transcriptomic response of lumpfish (Cyclopterus lumpus) head kidney to viral mimic, with a focus on the interferon regulatory factor family
authors	Mohamed Emam1,*, Surendra Kumar1,†, Khalil Eslamloo1,2,†, Albert Caballero-Solares1, Jennifer R. Hall3, Xi Xue1, Hélène Paradis4, Robert L. Gendron4, Javier Santander5, Matthew L. Rise1,*
	1Department of Ocean Sciences, Memorial University of Newfoundland, St. John's, NL, Canada. 2 Centre for Marine Applied Research, Dartmouth, NS, Canada. 3Aquatic Research Cluster, Core Research Equipment and Instrument Training (CREAIT) Network, Ocean Sciences Centre, Memorial University of Newfoundland, St. John’s, NL, Canada. 4 Faculty of Medicine, Memorial University of Newfoundland, St. John'…
Table tittle	Differentially expressed transcripts in the head kidney of lumpfish after 24 h of poly(I:C) challenge compared to PBS, sequences for those transcripts are in the following sheets

## Sheet: trans_deseq2
Transcript	stitle	geneSymbol	log2FoldChange	sampleA	sampleB	baseMeanA	baseMeanB	baseMean	lfcSE	stat	pvalue	padj	qseqid	sseqid	pident	length	mismatch	gapopen	qstart	qend	sstart	send	evalue	bitscore	staxid	qlen	slen	qcov	qcovhsp	stitle		qseqid	sseqid	pident	length	mismatch	gapopen	qstart	qend	sstart	send	evalue	bitscore	staxid	qlen	slen	qcov	qcovhsp	stitle
MSTRG.19041.6	RecName: Full=Synapse differentiation-inducing gene protein 1; Short=SynDIG1; AltName: Full=Dispanin subfamily C member 2; Short=DSPC2; AltName: Full=Transmembrane protein 90B [Rattus norvegicus]	LOC117728337	-30	LUMP_PBS	LUMP_pIC	18421.4	0	9210.68	3.02619	-9.91345	3.63868e-23	1.6893e-21	MSTRG.19041.6	gi|1842302092|ref|XM_034529213.1|	98.178	988	0	1	15	984	1	988	0	1709	8103	1441	988	67	67	PREDICTED: Cyclopterus lumpus proline-rich transmembrane protein 1-like (LOC117728337), transcript variant X2, mRNA		MSTRG.19041.6	sp|Q58DZ9.1|	44.643	56	31	0	432	599	174	229	7.33e-05	47.8	10116	1441	258	12	4	RecName: Full=Synapse differentiation-inducing gene protein 1; Short=SynDIG1; AltName: Full=Dispanin subfamily C member 2; Short=DSPC2; AltName: Full=Transmembrane protein 90B [Rattus norvegicus]
MSTRG.8745.1	RecName: Full=Calnexin; AltName: Full=IP90; AltName: Full=Major histocompatibility complex class I antigen-binding protein p88; AltName: Full=p90; Flags: Precursor [Homo sapiens]	canx	-30	LUMP_PBS	LUMP_pIC	15473.7	0	7736.83	3.02619	-9.91345	3.63875e-23	1.6893e-21	MSTRG.8745.1	gi|1842322048|ref|XM_034543967.1|	99.891	3669	2	2	99	3767	1	3667	0	6752	8103	4636	4513	96	79	PREDICTED: Cyclopterus lumpus calnexin (canx), transcript variant X1, mRNA		MSTRG.8745.1	sp|P27824.2|	71.664	547	143	2	466	2106	58	592	0	770	9606	4636	592	35	12	RecName: Full=Calnexin; AltName: Full=IP90; AltName: Full=Major histocompatibility complex class I antigen-binding protein p88; AltName: Full=p90; Flags: Precursor [Homo sapiens]
MSTRG.12863.2	RecName: Full=Protein S100-A16; AltName: Full=S100 calcium-binding protein A16 [Bos taurus]	si:ch211-105c13.3	-29.9857	LUMP_PBS	LUMP_pIC	10612.6	0	5306.32	3.02619	-9.9087	3.81571e-23	1.76961e-21	MSTRG.12863.2	gi|1842300518|ref|XM_034554449.1|	100	556	0	0	2969	3524	20	575	0	1027	8103	3524	575	16	16	PREDICTED: Cyclopterus lumpus uncharacterized protein LOC325758 homolog (si:ch211-105c13.3), mRNA		MSTRG.12863.2	sp|Q0VCM0.1|	32.558	86	54	1	2969	3214	7	92	7.13e-09	57.8	9913	3524	103	7	2	RecName: Full=Protein S100-A16; AltName: Full=S100 calcium-binding protein A16 [Bos taurus]
MSTRG.1340.141	RecName: Full=Aggrecan core protein; AltName: Full=Cartilage-specific proteoglycan core protein; Short=CSPCP; Flags: Precursor [Gallus gallus]	cd99	-29.7924	LUMP_PBS	LUMP_pIC	9209.24	0	4604.62	3.0262	-9.84485	7.21448e-23	3.2674e-21	MSTRG.1340.141	gi|1842302767|ref|XM_034549611.1|	99.945	1816	0	1	3	1818	1	1815	0	3347	8103	7374	1815	25	25	PREDICTED: Cyclopterus lumpus CD99 molecule (cd99), transcript variant X2, mRNA		MSTRG.1340.141	sp|P07898.2|	26.245	522	372	3	5200	6726	1222	1743	1.37e-32	143	9031	7374	2109	31	7	RecName: Full=Aggrecan core protein; AltName: Full=Cartilage-specific proteoglycan core protein; Short=CSPCP; Flags: Precursor [Gallus gallus]
MSTRG.18003.5	RecName: Full=T-complex protein 1 subunit beta; Short=TCP-1-beta; AltName: Full=CCT-beta [Mus musculus]	cct2	-29.7134	LUMP_PBS	LUMP_pIC	8693.48	0	4346.74	3.0262	-9.81873	9.3517e-23	4.21386e-21	MSTRG.18003.5	gi|1842294054|ref|XM_034526316.1|	99.834	1811	0	1	44	1851	1	1811	0	3325	8103	2109	1811	86	86	PREDICTED: Cyclopterus lumpus chaperonin containing TCP1, subunit 2 (beta) (cct2), mRNA		MSTRG.18003.5	sp|P80314.4|	86.916	535	69	1	127	1728	1	535	0	853	10090	2109	535	76	25	RecName: Full=T-complex protein 1 subunit beta; Short=TCP-1-beta; AltName: Full=CCT-beta [Mus musculus]
MSTRG.9074.5	RecName: Full=Rho family-interacting cell polarization regulator 2 [Danio rerio]	ripor2	-29.5783	LUMP_PBS	LUMP_pIC	7873.75	0	3936.88	3.0262	-9.77408	1.4547e-22	6.43732e-21	MSTRG.9074.5	gi|1842265783|ref|XM_034544829.1|	100	4271	0	0	701	4971	684	4954	0	7888	8103	6128	4954	76	70	PREDICTED: Cyclopterus lumpus RHO family interacting cell polarization regulator 2 (ripor2), transcript variant X5, mRNA		MSTRG.9074.5	sp|Q1LU99.1|	73.36	503	49	4	267	1541	1	496	0	690	7955	6128	1083	48	7	RecName: Full=Rho family-interacting cell polarization regulator 2 [Danio rerio]
MSTRG.8912.11	RecName: Full=Dyslexia-associated protein KIAA0319-like protein; AltName: Full=Adeno-associated virus receptor; Short=AAVR [Pongo abelii]	kiaa0319l	-29.5146	LUMP_PBS	LUMP_pIC	7624.2	0	3812.1	3.0262	-9.75303	1.79046e-22	7.87609e-21	MSTRG.8912.11	gi|1842265021|ref|XM_034544416.1|	99.557	5419	0	1	1430	6824	3565	8983	0	9852	8103	9295	8983	71	58	PREDICTED: Cyclopterus lumpus KIAA0319 like (kiaa0319l), transcript variant X10, mRNA		MSTRG.8912.11	sp|Q5RFR6.1|	65.629	739	250	3	2050	4263	307	1042	0	921	9601	9295	1049	24	8	RecName: Full=Dyslexia-associated protein KIAA0319-like protein; AltName: Full=Adeno-associated virus receptor; Short=AAVR [Pongo abelii]
MSTRG.13982.3	-	LOC117747872	-29.4996	LUMP_PBS	LUMP_pIC	7458.18	0	3729.09	3.0262	-9.74806	1.88026e-22	8.25477e-21	MSTRG.13982.3	gi|1842296675|ref|XM_034557374.1|	97.326	748	0	2	104	831	1	748	0	1253	8103	831	748	88	88	PREDICTED: Cyclopterus lumpus profilin-like (LOC117747872), mRNA		MSTRG.13982.3	-	-	-	-	-	-	-	-	-	-	-	-	-	-	-	-	-
MSTRG.3073.2	RecName: Full=Calcium/calmodulin-dependent protein kinase type 1D; AltName: Full=CaM kinase I delta; Short=CaM-KI delta; Short=CaMKI delta; AltName: Full=CaM kinase ID; AltName: Full=CaMKI-like protein kinase; Short=CKLiK; Short=mCKLiK [Mus musculus]	camk1b	-29.4709	LUMP_PBS	LUMP_pIC	7288.41	0	3644.21	3.0262	-9.73858	2.06422e-22	9.02668e-21	MSTRG.3073.2	gi|1842312963|ref|XM_034532658.1|	100	2175	0	0	1	2175	1	2175	0	4017	8103	3545	3589	100	61	PREDICTED: Cyclopterus lumpus calcium/calmodulin-dependent protein kinase Ib (camk1b), transcript variant X1, mRNA		MSTRG.3073.2	sp|Q8BW96.2|	83.23	322	54	0	157	1122	6	327	0	570	10090	3545	385	27	9	RecName: Full=Calcium/calmodulin-dependent protein kinase type 1D; AltName: Full=CaM kinase I delta; Short=CaM-KI delta; Short=CaMKI delta; AltName: Full=CaM kinase ID; AltName: Full=CaMKI-like protein kinase; Short=CKLiK; Short=mCKLiK [Mus musculus]
MSTRG.14567.2	RecName: Full=Macrosialin; AltName: CD_antigen=CD68; Flags: Precursor [Mus musculus]	si:ch211-212k18.7	-29.3334	LUMP_PBS	LUMP_pIC	7024.91	0	3512.46	3.0262	-9.69317	3.22375e-22	1.39056e-20	MSTRG.14567.2	gi|1842295928|ref|XM_034556989.1|	99.922	2563	2	0	246	2808	330	2892	0	4723	8103	3575	2892	79	72	PREDICTED: Cyclopterus lumpus macrosialin (si:ch211-212k18.7), mRNA		MSTRG.14567.2	sp|P31996.1|	34.356	163	91	6	715	1173	127	283	6.21e-16	84	10090	3575	326	13	4	RecName: Full=Macrosialin; AltName: CD_antigen=CD68; Flags: Precursor [Mus musculus]
MSTRG.1340.109	RecName: Full=NLR family CARD domain-containing protein 3; AltName: Full=CARD15-like protein; AltName: Full=Caterpiller protein 16.2; Short=CLR16.2; AltName: Full=NACHT, LRR and CARD domains-containing protein 3; AltName: Full=Nucleotide-binding oligomerization domain protein 3 [Homo sapiens]	LOC117742246	-29.2884	LUMP_PBS	LUMP_pIC	6390.9	0	3195.45	3.0262	-9.67829	3.72897e-22	1.59763e-20	MSTRG.1340.109	gi|1842302718|ref|XM_034549359.1|	98.348	4117	64	4	934	5048	59	4173	0	7223	8103	5049	4173	84	82	PREDICTED: Cyclopterus lumpus NLR family CARD domain-containing protein 3-like (LOC117742246), transcript variant X1, mRNA		MSTRG.1340.109	sp|Q7RTR2.2|	30.988	810	478	23	1447	3822	90	836	1e-81	296	9606	5049	1065	47	16	RecName: Full=NLR family CARD domain-containing protein 3; AltName: Full=CARD15-like protein; AltName: Full=Caterpiller protein 16.2; Short=CLR16.2; AltName: Full=NACHT, LRR and CARD domains-containing protein 3; AltName: Full=Nucleotide-binding oligomerization domain protein 3 [Homo sapiens]
MSTRG.7134.7	RecName: Full=Annexin A3; AltName: Full=35-alpha calcimedin; AltName: Full=Annexin III; AltName: Full=Annexin-3; AltName: Full=Lipocortin III; AltName: Full=Placental anticoagulant protein III; Short=PAP-III [Mus musculus]	anxa3a	-29.2396	LUMP_PBS	LUMP_pIC	6394.15	0	3197.08	3.0262	-9.66216	4.36562e-22	1.86142e-20	MSTRG.7134.7	gi|1842259039|ref|XM_034541297.1|	100	2022	0	0	740	2761	1	2022	0	3735	8103	2924	2022	69	69	PREDICTED: Cyclopterus lumpus annexin A3a (anxa3a), transcript variant X3, mRNA		MSTRG.7134.7	sp|O35639.4|	56.289	318	139	0	921	1874	6	323	4.72e-99	317	10090	2924	323	33	11	RecName: Full=Annexin A3; AltName: Full=35-alpha calcimedin; AltName: Full=Annexin III; AltName: Full=Annexin-3; AltName: Full=Lipocortin III; AltName: Full=Placental anticoagulant protein III; Short=PAP-III [Mus musculus]
MSTRG.14914.3	RecName: Full=V-type proton ATPase 16 kDa proteolipid subunit; Short=V-ATPase 16 kDa proteolipid subunit; AltName: Full=Vacuolar proton pump 16 kDa proteolipid subunit [Homo sapiens]	atp6v0cb	-29.2099	LUMP_PBS	LUMP_pIC	6027.28	0	3013.64	3.0262	-9.65236	4.80393e-22	2.03464e-20	MSTRG.14914.3	gi|1842292854|ref|XM_034559501.1|	98.729	1967	0	1	1	1942	1	1967	0	3470	8103	1942	1967	100	100	PREDICTED: Cyclopterus lumpus ATPase H+ transporting V0 subunit cb (atp6v0cb), mRNA		MSTRG.14914.3	sp|P27449.1|	91.447	152	13	0	218	673	4	155	1.92e-69	225	9606	1942	155	23	8	RecName: Full=V-type proton ATPase 16 kDa proteolipid subunit; Short=V-ATPase 16 kDa proteolipid subunit; AltName: Full=Vacuolar proton pump 16 kDa proteolipid subunit [Homo sapiens]
MSTRG.6547.5	RecName: Full=Ferritin, liver middle subunit; Short=Ferritin M [Trematomus bernacchii]	LOC117735191	-29.1698	LUMP_PBS	LUMP_pIC	7157.98	0	3578.99	3.0262	-9.6391	5.46648e-22	2.30585e-20	MSTRG.6547.5	gi|1842270887|ref|XM_034539677.1|	94.523	1205	34	11	17	1213	1	1181	0	1831	8103	1525	1405	78	78	PREDICTED: Cyclopterus lumpus ferritin, liver middle subunit-like (LOC117735191), mRNA		MSTRG.6547.5	sp|P85836.1|	85.795	176	25	0	230	757	1	176	9.68e-110	326	40690	1525	176	35	12	RecName: Full=Ferritin, liver middle subunit; Short=Ferritin M [Trematomus bernacchii]
MSTRG.7065.3	RecName: Full=Actin, cytoplasmic 1; AltName: Full=Beta-actin; AltName: Full=Cytoplasmic beta-actin; Contains: RecName: Full=Actin, cytoplasmic 1, N-terminally processed [Xenopus laevis]	LOC117736035	-29.0023	LUMP_PBS	LUMP_pIC	5191.11	0	2595.55	3.0262	-9.58372	9.36115e-22	3.87965e-20	MSTRG.7065.3	gi|1842258569|ref|XM_034541042.1|	100	1254	0	0	372	1625	180	1433	0	2316	8103	1756	1433	86	71	PREDICTED: Cyclopterus lumpus actin, cytoplasmic 1-like (LOC117736035), mRNA		MSTRG.7065.3	sp|O93400.1|	90.22	409	6	1	125	1351	1	375	0	749	8355	1756	375	70	23	RecName: Full=Actin, cytoplasmic 1; AltName: Full=Beta-actin; AltName: Full=Cytoplasmic beta-actin; Contains: RecName: Full=Actin, cytoplasmic 1, N-terminally processed [Xenopus laevis]
XM_034526345.1	RecName: Full=Mitogen-activated protein kinase 11; Short=MAP kinase 11; Short=MAPK 11; AltName: Full=Mitogen-activated protein kinase p38 beta; Short=MAP kinase p38 beta; Short=p38b; AltName: Full=Stress-activated protein kinase 2b; Short=SAPK2b; AltName: Full=p38-2 [Homo sapiens]	LOC117726208	-28.9684	LUMP_PBS	LUMP_pIC	5048.49	0	2524.24	3.0262	-9.57253	1.04326e-21	4.31171e-20	XM_034526345.1	gi|1842294106|ref|XM_034526345.1|	100	5628	0	0	1	5628	1	5628	0	10394	8103	5628	5628	100	100	PREDICTED: Cyclopterus lumpus mitogen-activated protein kinase 11-like (LOC117726208), transcript variant X2, mRNA		XM_034526345.1	sp|Q15759.2|	82.991	341	58	0	1882	2904	5	345	0	609	9606	5628	364	18	6	RecName: Full=Mitogen-activated protein kinase 11; Short=MAP kinase 11; Short=MAPK 11; AltName: Full=Mitogen-activated protein kinase p38 beta; Short=MAP kinase p38 beta; Short=p38b; AltName: Full=Stress-activated protein kinase 2b; Short=SAPK2b; AltName: Full=p38-2 [Homo sapiens]
MSTRG.14588.2	RecName: Full=Calcium/calmodulin-dependent protein kinase type II delta chain; Short=CaM kinase II subunit delta; Short=CaM-kinase II delta chain; Short=CaMK-II subunit delta [Gallus gallus]	camk2d1	-28.9257	LUMP_PBS	LUMP_pIC	5034.77	0	2517.39	3.0262	-9.55843	1.19555e-21	4.92283e-20	MSTRG.14588.2	gi|1842296514|ref|XM_034557295.1|	99.957	2323	1	0	11709	14031	639	2961	0	4285	8103	14041	2961	21	17	PREDICTED: Cyclopterus lumpus calcium/calmodulin-dependent protein kinase (CaM kinase) II delta 1 (camk2d1), transcript variant X2, mRNA		MSTRG.14588.2	sp|Q5ZKI0.1|	91.545	343	27	2	11711	12736	137	478	0	668	9031	14041	479	10	2	RecName: Full=Calcium/calmodulin-dependent protein kinase type II delta chain; Short=CaM kinase II subunit delta; Short=CaM-kinase II delta chain; Short=CaMK-II subunit delta [Gallus gallus]
MSTRG.11006.4	RecName: Full=Remodeling and spacing factor 1; Short=Rsf-1; AltName: Full=HBV pX-associated protein 8; AltName: Full=Hepatitis B virus X-associated protein; AltName: Full=p325 subunit of RSF chromatin-remodeling complex [Homo sapiens]	rsf1b.1	-28.8577	LUMP_PBS	LUMP_pIC	4676.32	0	2338.16	3.0262	-9.53596	1.48506e-21	6.04763e-20	MSTRG.11006.4	gi|1842254261|ref|XM_034549405.1|	99.842	3796	0	1	4331	8120	2568	6363	0	6972	8103	9931	6363	66	38	PREDICTED: Cyclopterus lumpus remodeling and spacing factor 1b, tandem duplicate 1 (rsf1b.1), mRNA		MSTRG.11006.4	sp|Q96T23.2|	48.196	388	162	8	77	1147	17	396	6.99e-92	335	9606	9931	1441	19	4	RecName: Full=Remodeling and spacing factor 1; Short=Rsf-1; AltName: Full=HBV pX-associated protein 8; AltName: Full=Hepatitis B virus X-associated protein; AltName: Full=p325 subunit of RSF chromatin-remodeling complex [Homo sapiens]
MSTRG.6212.3	RecName: Full=Gag-Pol polyprotein; Contains: RecName: Full=Matrix protein p15; Short=MA; Contains: RecName: Full=RNA-binding phosphoprotein p12; AltName: Full=pp12; Contains: RecName: Full=Capsid protein p30; Short=CA; Contains: RecName: Full=Nucleocapsid protein p10-Pol; Short=NC-pol; Contains: RecName: Full=Protease; Contains: RecName: Full=Reverse transcriptase/ribonuclease H; Short=RT; Contai…	emp2	-28.8563	LUMP_PBS	LUMP_pIC	6868.02	0	3434.01	3.0262	-9.5355	1.49166e-21	6.06893e-20	MSTRG.6212.3	gi|1842271190|ref|XM_034539839.1|	99.053	2112	0	1	21	2112	1	2112	0	3771	8103	14262	2112	15	15	PREDICTED: Cyclopterus lumpus epithelial membrane protein 2 (emp2), mRNA		MSTRG.6212.3	sp|P10272.2|	38.255	298	163	6	7175	6318	695	983	1.49e-126	196	11764	14262	1727	20	2	RecName: Full=Gag-Pol polyprotein; Contains: RecName: Full=Matrix protein p15; Short=MA; Contains: RecName: Full=RNA-binding phosphoprotein p12; AltName: Full=pp12; Contains: RecName: Full=Capsid protein p30; Short=CA; Contains: RecName: Full=Nucleocapsid protein p10-Pol; Short=NC-pol; Contains: RecName: Full=Protease; Contains: RecName: Full=Reverse transcriptase/ribonuclease H; Short=RT; Contai…
MSTRG.15664.5	RecName: Full=Translocating chain-associated membrane protein 1-like 1 [Xenopus laevis]	tram1	-28.8112	LUMP_PBS	LUMP_pIC	4532.9	0	2266.45	3.0262	-9.52059	1.72204e-21	6.97434e-20	MSTRG.15664.5	gi|1842279886|ref|XM_034560185.1|	100	2375	0	0	279	2653	111	2485	0	4386	8103	3488	2485	71	68	PREDICTED: Cyclopterus lumpus translocation associated membrane protein 1 (tram1), transcript variant X1, mRNA		MSTRG.15664.5	sp|Q6DED0.1|	71.314	373	103	2	580	1686	1	373	7.48e-140	430	8355	3488	373	32	11	RecName: Full=Translocating chain-associated membrane protein 1-like 1 [Xenopus laevis]
MSTRG.16193.6	RecName: Full=Collagen alpha-1(IV) chain; Contains: RecName: Full=Arresten; Flags: Precursor [Mus musculus]	col4a1	-28.7089	LUMP_PBS	LUMP_pIC	5076.73	0	2538.36	3.0262	-9.48677	2.38304e-21	9.5298e-20	MSTRG.16193.6	gi|1842324764|ref|XM_034561826.1|	100	5824	0	0	264	6087	40	5863	0	10756	8103	6587	5863	88	88	PREDICTED: Cyclopterus lumpus collagen, type IV, alpha 1 (col4a1), mRNA		MSTRG.16193.6	sp|P02463.4|	58.745	1195	423	4	1578	5057	510	1669	0	795	10090	6587	1669	57	18	RecName: Full=Collagen alpha-1(IV) chain; Contains: RecName: Full=Arresten; Flags: Precursor [Mus musculus]
MSTRG.7443.4	RecName: Full=Glycerol-3-phosphate acyltransferase 4; Short=GPAT4; AltName: Full=1-acylglycerol-3-phosphate O-acyltransferase 6; Short=1-AGP acyltransferase 6; Short=1-AGPAT 6; AltName: Full=Acyl-CoA:glycerol-3-phosphate acyltransferase 4; AltName: Full=Lysophosphatidic acid acyltransferase zeta; Short=LPAAT-zeta; Flags: Precursor [Pongo abelii]	LOC117736762	-28.6236	LUMP_PBS	LUMP_pIC	3975.02	0	1987.51	3.0262	-9.45859	3.12116e-21	1.23592e-19	MSTRG.7443.4	gi|1842260880|ref|XM_034542303.1|	100	3326	0	0	93	3418	1	3326	0	6143	8103	9028	3326	37	37	PREDICTED: Cyclopterus lumpus glycerol-3-phosphate acyltransferase 4-like (LOC117736762), mRNA		MSTRG.7443.4	sp|Q5R6J7.2|	84.257	451	71	0	759	2111	6	456	0	731	9601	9028	456	15	5	RecName: Full=Glycerol-3-phosphate acyltransferase 4; Short=GPAT4; AltName: Full=1-acylglycerol-3-phosphate O-acyltransferase 6; Short=1-AGP acyltransferase 6; Short=1-AGPAT 6; AltName: Full=Acyl-CoA:glycerol-3-phosphate acyltransferase 4; AltName: Full=Lysophosphatidic acid acyltransferase zeta; Short=LPAAT-zeta; Flags: Precursor [Pongo abelii]
MSTRG.1813.5	RecName: Full=Homeodomain-interacting protein kinase 3; AltName: Full=Androgen receptor-interacting nuclear protein kinase; Short=ANPK; AltName: Full=Fas-interacting serine/threonine-protein kinase; Short=FIST; AltName: Full=Homolog of protein kinase YAK1 [Homo sapiens]	hipk3b	-28.5525	LUMP_PBS	LUMP_pIC	3743.01	0	1871.51	3.0262	-9.43509	3.90665e-21	1.53194e-19	MSTRG.1813.5	gi|1842304766|ref|XM_034559717.1|	99.766	8555	0	1	1	8535	1	8555	0	15669	8103	8535	8555	100	100	PREDICTED: Cyclopterus lumpus homeodomain interacting protein kinase 3b (hipk3b), transcript variant X2, mRNA		MSTRG.1813.5	sp|Q9H422.1|	62.996	1135	347	22	942	4253	123	1215	0	1290	9606	8535	1215	41	13	RecName: Full=Homeodomain-interacting protein kinase 3; AltName: Full=Androgen receptor-interacting nuclear protein kinase; Short=ANPK; AltName: Full=Fas-interacting serine/threonine-protein kinase; Short=FIST; AltName: Full=Homolog of protein kinase YAK1 [Homo sapiens]
MSTRG.17228.2	RecName: Full=Glycogen phosphorylase, liver form [Rattus norvegicus]	pygl	-28.4311	LUMP_PBS	LUMP_pIC	3425.14	0	1712.57	3.02621	-9.39496	5.72371e-21	2.20937e-19	MSTRG.17228.2	gi|1842261786|ref|XM_034562647.1|	99.848	2628	0	1	26	2649	1	2628	0	4828	8103	2649	3241	99	99	PREDICTED: Cyclopterus lumpus phosphorylase, glycogen, liver (pygl), mRNA		MSTRG.17228.2	sp|P09811.5|	80.851	658	120	2	685	2640	178	835	0	1132	10116	2649	850	94	25	RecName: Full=Glycogen phosphorylase, liver form [Rattus norvegicus]
MSTRG.2975.3	RecName: Full=E3 ubiquitin-protein ligase HERC2; AltName: Full=HECT domain and RCC1-like domain-containing protein 2; AltName: Full=HECT-type E3 ubiquitin transferase HERC2 [Homo sapiens]	herc2	-28.4202	LUMP_PBS	LUMP_pIC	3390.39	0	1695.2	3.02621	-9.39137	5.92241e-21	2.28211e-19	MSTRG.2975.3	gi|1842310538|ref|XM_034531440.1|	99.953	14850	3	1	1	14850	1	14846	0	27381	8103	16556	14860	90	90	PREDICTED: Cyclopterus lumpus HECT and RLD domain containing E3 ubiquitin protein ligase 2 (herc2), transcript variant X1, mRNA		MSTRG.2975.3	sp|O95714.2|	82.082	4850	833	19	267	14759	1	4833	0	7383	9606	16556	4834	88	29	RecName: Full=E3 ubiquitin-protein ligase HERC2; AltName: Full=HECT domain and RCC1-like domain-containing protein 2; AltName: Full=HECT-type E3 ubiquitin transferase HERC2 [Homo sapiens]
MSTRG.6612.2	RecName: Full=Nucleosome-remodeling factor subunit BPTF; AltName: Full=Bromodomain and PHD finger-containing transcription factor; AltName: Full=Fetal Alz-50 clone 1 protein; AltName: Full=Fetal Alzheimer antigen [Homo sapiens]	LOC117734470	-28.4037	LUMP_PBS	LUMP_pIC	3358.02	0	1679.01	3.02621	-9.38591	6.23773e-21	2.39945e-19	MSTRG.6612.2	gi|1842268613|ref|XM_034538470.1|	99.799	11954	0	1	1	11930	1	11954	0	21920	8103	11930	11954	100	100	PREDICTED: Cyclopterus lumpus nucleosome-remodeling factor subunit BPTF-like (LOC117734470), transcript variant X3, mRNA		MSTRG.6612.2	sp|Q12830.3|	51.511	728	291	15	4769	6844	1807	2508	1.83e-147	523	9606	11930	3046	37	6	RecName: Full=Nucleosome-remodeling factor subunit BPTF; AltName: Full=Bromodomain and PHD finger-containing transcription factor; AltName: Full=Fetal Alz-50 clone 1 protein; AltName: Full=Fetal Alzheimer antigen [Homo sapiens]
MSTRG.6154.14	RecName: Full=Serine/arginine-rich splicing factor 2; AltName: Full=Splicing component, 35 kDa; AltName: Full=Splicing factor SC35; Short=SC-35; AltName: Full=Splicing factor, arginine/serine-rich 2 [Pan troglodytes]	srsf2b	-28.348	LUMP_PBS	LUMP_pIC	3243.16	0	1621.58	3.02621	-9.36749	7.428e-21	2.83765e-19	MSTRG.6154.14	gi|1842271915|ref|XM_034540227.1|	99.567	2311	4	2	1	2308	22	2329	0	4207	8103	3558	3647	100	65	PREDICTED: Cyclopterus lumpus serine and arginine rich splicing factor 2b (srsf2b), transcript variant X1, mRNA		MSTRG.6154.14	sp|Q5R1W5.3|	96	100	4	0	232	531	1	100	7.37e-44	162	9598	3558	221	8	3	RecName: Full=Serine/arginine-rich splicing factor 2; AltName: Full=Splicing component, 35 kDa; AltName: Full=Splicing factor SC35; Short=SC-35; AltName: Full=Splicing factor, arginine/serine-rich 2 [Pan troglodytes]
MSTRG.1631.4	RecName: Full=Ras GTPase-activating protein 3; AltName: Full=GAP1(IP4BP); AltName: Full=Ins P4-binding protein [Homo sapiens]	rasa3	-28.2991	LUMP_PBS	LUMP_pIC	3106.81	0	1553.4	3.02621	-9.35134	8.65412e-21	3.28627e-19	MSTRG.1631.4	gi|1842304154|ref|XM_034556762.1|	100	6622	0	0	184	6805	1	6622	0	12229	8103	6805	6622	97	97	PREDICTED: Cyclopterus lumpus RAS p21 protein activator 3 (rasa3), mRNA		MSTRG.1631.4	sp|Q14644.3|	83.213	834	139	1	484	2982	1	834	0	1433	9606	6805	834	37	12	RecName: Full=Ras GTPase-activating protein 3; AltName: Full=GAP1(IP4BP); AltName: Full=Ins P4-binding protein [Homo sapiens]
MSTRG.17975.3	RecName: Full=Nuclear pore complex protein Nup107; AltName: Full=107 kDa nucleoporin; AltName: Full=Nucleoporin Nup107 [Homo sapiens]	nup107	-28.2896	LUMP_PBS	LUMP_pIC	3082.74	0	1541.37	3.02621	-9.34819	8.91563e-21	3.38269e-19	MSTRG.17975.3	gi|1842294714|ref|XM_034526674.1|	100	2742	0	0	166	2907	1	2742	0	5064	8103	3044	2769	90	90	PREDICTED: Cyclopterus lumpus nucleoporin 107 (nup107), mRNA		MSTRG.17975.3	sp|P57740.1|	59.848	924	344	13	175	2877	5	924	0	1020	9606	3044	925	89	30	RecName: Full=Nuclear pore complex protein Nup107; AltName: Full=107 kDa nucleoporin; AltName: Full=Nucleoporin Nup107 [Homo sapiens]
MSTRG.6154.18	RecName: Full=Serine/arginine-rich splicing factor 2; AltName: Full=Splicing component, 35 kDa; AltName: Full=Splicing factor SC35; Short=SC-35; AltName: Full=Splicing factor, arginine/serine-rich 2 [Pan troglodytes]	srsf2b	-28.2802	LUMP_PBS	LUMP_pIC	3070.79	0	1535.4	3.02621	-9.3451	9.18008e-21	3.47708e-19	MSTRG.6154.18	gi|1842271919|ref|XM_034540230.1|	100	1620	0	0	1	1620	22	1641	0	2992	8103	3207	1641	51	51	PREDICTED: Cyclopterus lumpus serine and arginine rich splicing factor 2b (srsf2b), transcript variant X3, mRNA		MSTRG.6154.18	sp|Q5R1W5.3|	96	100	4	0	232	531	1	100	1.04e-44	164	9598	3207	221	9	3	RecName: Full=Serine/arginine-rich splicing factor 2; AltName: Full=Splicing component, 35 kDa; AltName: Full=Splicing factor SC35; Short=SC-35; AltName: Full=Splicing factor, arginine/serine-rich 2 [Pan troglodytes]
MSTRG.3182.5	RecName: Full=RNA-binding protein 38; AltName: Full=RNA-binding motif protein 38 [Gallus gallus]	LOC117730386	-28.2255	LUMP_PBS	LUMP_pIC	2942.49	0	1471.25	3.02621	-9.32701	1.08903e-20	4.09344e-19	MSTRG.3182.5	gi|1842311836|ref|XM_034532070.1|	100	1584	0	0	1	1584	1	1584	0	2926	8103	2878	1639	55	55	PREDICTED: Cyclopterus lumpus RNA-binding protein 38-like (LOC117730386), mRNA		MSTRG.3182.5	sp|Q5ZJX4.1|	64.629	229	61	5	314	991	4	215	1.18e-74	247	9031	2878	215	24	8	RecName: Full=RNA-binding protein 38; AltName: Full=RNA-binding motif protein 38 [Gallus gallus]
MSTRG.1666.2	RecName: Full=Ankyrin repeat domain-containing protein 11 [Mus musculus]	ankrd11	-28.2171	LUMP_PBS	LUMP_pIC	2932.86	0	1466.43	3.02621	-9.32424	1.11786e-20	4.19824e-19	MSTRG.1666.2	gi|1842306572|ref|XM_034529323.1|	99.891	10072	2	9	14	10082	1	10066	0	18530	8103	13554	13319	98	74	PREDICTED: Cyclopterus lumpus ankyrin repeat domain 11 (ankrd11), mRNA		MSTRG.1666.2	sp|E9Q4F7.1|	81.687	415	62	6	598	1830	1	405	5.02e-162	568	10090	13554	2643	42	3	RecName: Full=Ankyrin repeat domain-containing protein 11 [Mus musculus]
MSTRG.4036.5	RecName: Full=Ubiquinol-cytochrome-c reductase complex assembly factor 1; AltName: Full=Basic FGF-repressed Zic-binding protein homolog; AltName: Full=Ubiquinol-cytochrome c reductase complex chaperone CBP3 homolog; AltName: Full=Zic3-binding protein [Xenopus laevis]	LOC117730271	-28.2099	LUMP_PBS	LUMP_pIC	2909.23	0	1454.61	3.02621	-9.32185	1.14329e-20	4.28652e-19	MSTRG.4036.5	gi|1842311372|ref|XM_034531827.1|	100	1385	0	0	1	1385	1	1385	0	2558	8103	2028	1385	68	68	PREDICTED: Cyclopterus lumpus ubiquinol-cytochrome-c reductase complex assembly factor 1 (LOC117730271), transcript variant X2, mRNA		MSTRG.4036.5	sp|Q9W6I0.1|	79	200	42	0	380	979	1	200	6.58e-119	356	8355	2028	200	30	10	RecName: Full=Ubiquinol-cytochrome-c reductase complex assembly factor 1; AltName: Full=Basic FGF-repressed Zic-binding protein homolog; AltName: Full=Ubiquinol-cytochrome c reductase complex chaperone CBP3 homolog; AltName: Full=Zic3-binding protein [Xenopus laevis]
MSTRG.15983.2	RecName: Full=Serine/threonine-protein kinase LATS2; AltName: Full=Kinase phosphorylated during mitosis protein; AltName: Full=Large tumor suppressor homolog 2; AltName: Full=Serine/threonine-protein kinase kpm [Mus musculus]	lats2	-28.2049	LUMP_PBS	LUMP_pIC	2929.65	0	1464.83	3.02621	-9.32023	1.16094e-20	4.34169e-19	MSTRG.15983.2	gi|1842324659|ref|XM_034561768.1|	99.917	4804	4	0	7230	12033	1	4804	0	8850	8103	14361	5074	35	33	PREDICTED: Cyclopterus lumpus large tumor suppressor kinase 2 (lats2), transcript variant X1, mRNA		MSTRG.15983.2	sp|Q7TSJ6.1|	81.118	519	94	2	9226	10779	508	1023	0	903	10090	14361	1042	22	4	RecName: Full=Serine/threonine-protein kinase LATS2; AltName: Full=Kinase phosphorylated during mitosis protein; AltName: Full=Large tumor suppressor homolog 2; AltName: Full=Serine/threonine-protein kinase kpm [Mus musculus]
MSTRG.806.9	RecName: Full=Tetratricopeptide repeat protein 31; Short=TPR repeat protein 31 [Homo sapiens]	LOC117734477	-28.186	LUMP_PBS	LUMP_pIC	2989.54	0	1494.77	3.02621	-9.31397	1.23147e-20	4.58232e-19	MSTRG.806.9	gi|1842318144|ref|XM_034538498.1|	99.404	2012	0	1	24	2023	1	2012	0	3639	8103	2023	2012	99	99	PREDICTED: Cyclopterus lumpus hsp70-Hsp90 organizing protein 1-like (LOC117734477), transcript variant X2, mRNA		MSTRG.806.9	sp|Q49AM3.3|	34	200	107	4	710	1240	226	423	2.95e-18	92	9606	2023	519	26	9	RecName: Full=Tetratricopeptide repeat protein 31; Short=TPR repeat protein 31 [Homo sapiens]
MSTRG.2623.1	RecName: Full=Guanine nucleotide-binding protein subunit beta-4; AltName: Full=Transducin beta chain 4 [Homo sapiens]	LOC117729758	-28.1739	LUMP_PBS	LUMP_pIC	2842.03	0	1421.02	3.02621	-9.30995	1.27895e-20	4.73916e-19	MSTRG.2623.1	gi|1842309927|ref|XM_034531109.1|	99.971	3399	0	1	1	3398	1	3399	0	6270	8103	5786	4748	81	59	PREDICTED: Cyclopterus lumpus guanine nucleotide-binding protein subunit beta-4 (LOC117729758), mRNA		MSTRG.2623.1	sp|Q9HAV0.3|	91.641	323	27	0	416	1384	18	340	0	624	9606	5786	340	17	6	RecName: Full=Guanine nucleotide-binding protein subunit beta-4; AltName: Full=Transducin beta chain 4 [Homo sapiens]
MSTRG.6349.1	RecName: Full=Ras-related protein Rab-37; Flags: Precursor [Homo sapiens]	zgc:112183	-28.1499	LUMP_PBS	LUMP_pIC	2844.21	0	1422.11	3.02621	-9.30205	1.37769e-20	5.0712e-19	MSTRG.6349.1	gi|1842270468|ref|XM_034539449.1|	100	3022	0	0	858	3879	1	3022	0	5581	8103	8720	3022	35	35	PREDICTED: Cyclopterus lumpus uncharacterized protein LOC550410 homolog (zgc:112183), transcript variant X1, mRNA		MSTRG.6349.1	sp|Q96AX2.3|	75.845	207	50	0	1445	2065	17	223	7.13e-105	338	9606	8720	223	7	2	RecName: Full=Ras-related protein Rab-37; Flags: Precursor [Homo sapiens]
MSTRG.11565.1	RecName: Full=Gametogenetin-binding protein 2; AltName: Full=Protein ZNF403 [Gallus gallus]	ggnbp2	-28.1212	LUMP_PBS	LUMP_pIC	2733.62	0	1366.81	3.02621	-9.29255	1.50641e-20	5.52668e-19	MSTRG.11565.1	gi|1842256825|ref|XM_034550791.1|	99.87	2309	0	1	200	2505	1	2309	0	4244	8103	2922	2309	79	79	PREDICTED: Cyclopterus lumpus gametogenetin binding protein 2 (ggnbp2), transcript variant X1, mRNA		MSTRG.11565.1	sp|Q6GVH4.1|	66.337	707	196	11	342	2363	1	698	0	816	9031	2922	698	69	23	RecName: Full=Gametogenetin-binding protein 2; AltName: Full=Protein ZNF403 [Gallus gallus]
MSTRG.15664.4	RecName: Full=Translocating chain-associated membrane protein 1-like 1 [Xenopus laevis]	tram1	-28.1033	LUMP_PBS	LUMP_pIC	2691.16	0	1345.58	3.02621	-9.28663	1.59252e-20	5.82817e-19	MSTRG.15664.4	gi|1842279886|ref|XM_034560185.1|	100	2375	0	0	1333	3707	111	2485	0	4386	8103	4549	2485	55	52	PREDICTED: Cyclopterus lumpus translocation associated membrane protein 1 (tram1), transcript variant X1, mRNA		MSTRG.15664.4	sp|Q6DED0.1|	71.314	373	103	2	1634	2740	1	373	3.25e-137	430	8355	4549	373	24	8	RecName: Full=Translocating chain-associated membrane protein 1-like 1 [Xenopus laevis]
MSTRG.9061.2	RecName: Full=Ataxin-1; AltName: Full=Spinocerebellar ataxia type 1 protein homolog [Mus musculus]	atxn1a	-28.0782	LUMP_PBS	LUMP_pIC	2642.38	0	1321.19	3.02621	-9.27835	1.72122e-20	6.27333e-19	MSTRG.9061.2	gi|1842266212|ref|XM_034545055.1|	99.962	7895	3	0	1	7895	1	7895	0	14563	8103	9763	7895	81	81	PREDICTED: Cyclopterus lumpus ataxin 1a (atxn1a), mRNA		MSTRG.9061.2	sp|P54254.2|	43.022	867	368	29	990	3440	1	791	1.55e-139	461	10090	9763	791	25	8	RecName: Full=Ataxin-1; AltName: Full=Spinocerebellar ataxia type 1 protein homolog [Mus musculus]
MSTRG.14545.5	RecName: Full=Ras-related protein Rab-1A; AltName: Full=YPT1-related protein [Homo sapiens]	rab1ba	-28.0665	LUMP_PBS	LUMP_pIC	2672.61	0	1336.31	3.02621	-9.27447	1.78508e-20	6.49544e-19	MSTRG.14545.5	gi|1842297077|ref|XM_034557545.1|	100	3415	0	0	346	3760	1	3415	0	6307	8103	4344	3440	79	79	PREDICTED: Cyclopterus lumpus zRAB1B, member RAS oncogene family a (rab1ba), mRNA		MSTRG.14545.5	sp|P62820.3|	94.146	205	11	1	630	1241	1	205	5.94e-130	403	9606	4344	205	14	5	RecName: Full=Ras-related protein Rab-1A; AltName: Full=YPT1-related protein [Homo sapiens]
MSTRG.7134.14	RecName: Full=Annexin A3; AltName: Full=35-alpha calcimedin; AltName: Full=Annexin III; AltName: Full=Annexin-3; AltName: Full=Lipocortin III; AltName: Full=Placental anticoagulant protein III; Short=PAP-III [Mus musculus]	anxa3a	-28.0402	LUMP_PBS	LUMP_pIC	2591.37	0	1295.68	3.02621	-9.26578	1.93662e-20	7.0181e-19	MSTRG.7134.14	gi|1842259039|ref|XM_034541297.1|	99.852	2022	0	1	1265	3283	1	2022	0	3714	8103	3446	2022	59	59	PREDICTED: Cyclopterus lumpus annexin A3a (anxa3a), transcript variant X3, mRNA		MSTRG.7134.14	sp|O35639.4|	56.289	318	139	0	1443	2396	6	323	6.34e-98	317	10090	3446	323	28	9	RecName: Full=Annexin A3; AltName: Full=35-alpha calcimedin; AltName: Full=Annexin III; AltName: Full=Annexin-3; AltName: Full=Lipocortin III; AltName: Full=Placental anticoagulant protein III; Short=PAP-III [Mus musculus]
MSTRG.18822.1	RecName: Full=Serine/arginine-rich splicing factor 7; AltName: Full=Splicing factor, arginine/serine-rich 7 [Mus musculus]	srsf7a	-28.0031	LUMP_PBS	LUMP_pIC	2501.72	0	1250.86	3.02621	-9.2535	2.17254e-20	7.82836e-19	MSTRG.18822.1	gi|1842301078|ref|XM_034528698.1|	100	3047	0	0	1672	4718	1524	4570	0	5627	8103	4721	4570	96	65	PREDICTED: Cyclopterus lumpus serine and arginine rich splicing factor 7a (srsf7a), transcript variant X4, mRNA		MSTRG.18822.1	sp|Q8BL97.1|	76.786	112	24	1	322	651	38	149	5.82e-51	184	10090	4721	267	7	2	RecName: Full=Serine/arginine-rich splicing factor 7; AltName: Full=Splicing factor, arginine/serine-rich 7 [Mus musculus]
MSTRG.11257.9	RecName: Full=Fructose-bisphosphate aldolase C-B; AltName: Full=Brain-type aldolase-B [Danio rerio]	aldocb	-27.9987	LUMP_PBS	LUMP_pIC	2491.09	0	1245.54	3.02621	-9.25205	2.2022e-20	7.92879e-19	MSTRG.11257.9	gi|1842256316|ref|XM_034550516.1|	99.93	1434	1	0	1	1434	1	1434	0	2643	8103	2278	2322	99	63	PREDICTED: Cyclopterus lumpus aldolase C, fructose-bisphosphate, b (aldocb), mRNA		MSTRG.11257.9	sp|Q8JH70.1|	92.011	363	29	0	140	1228	1	363	0	699	7955	2278	363	48	16	RecName: Full=Fructose-bisphosphate aldolase C-B; AltName: Full=Brain-type aldolase-B [Danio rerio]
MSTRG.17804.3	RecName: Full=Fibroleukin; AltName: Full=Fibrinogen-like protein 2; AltName: Full=pT49; Flags: Precursor [Homo sapiens]	fgl2a	-27.9265	LUMP_PBS	LUMP_pIC	2369.14	0	1184.57	3.02621	-9.22821	2.75181e-20	9.8359e-19	MSTRG.17804.3	gi|1842294161|ref|XM_034526372.1|	100	2413	0	0	1	2413	10	2422	0	4457	8103	3758	3502	92	64	PREDICTED: Cyclopterus lumpus fibrinogen-like 2a (fgl2a), mRNA		MSTRG.17804.3	sp|Q14314.1|	51.634	459	160	7	418	1782	39	439	8.33e-147	453	9606	3758	439	36	12	RecName: Full=Fibroleukin; AltName: Full=Fibrinogen-like protein 2; AltName: Full=pT49; Flags: Precursor [Homo sapiens]
MSTRG.10259.2	RecName: Full=Protein NLRC3 [Mus musculus]	nlrc3l	-27.9206	LUMP_PBS	LUMP_pIC	2359.27	0	1179.63	3.02621	-9.22625	2.80269e-20	1.00017e-18	MSTRG.10259.2	gi|1842273474|ref|XM_034548257.1|	100	2681	0	0	1	2681	12	2692	0	4951	8103	3742	3937	100	72	PREDICTED: Cyclopterus lumpus NLR family, CARD domain containing 3-like (nlrc3l), mRNA		MSTRG.10259.2	sp|Q5DU56.2|	25.485	412	265	8	1314	2498	136	522	1.84e-28	127	10090	3742	1064	32	11	RecName: Full=Protein NLRC3 [Mus musculus]
MSTRG.1232.1	RecName: Full=Probable phospholipid-transporting ATPase IH; AltName: Full=ATPase IS; AltName: Full=ATPase class VI type 11A; AltName: Full=P4-ATPase flippase complex alpha subunit ATP11A [Mus musculus]	atp11a	-27.9202	LUMP_PBS	LUMP_pIC	2350.98	0	1175.49	3.02621	-9.2261	2.80655e-20	1.00074e-18	MSTRG.1232.1	gi|1842303093|ref|XM_034551201.1|	100	4371	0	0	2	4372	1	4371	0	8072	8103	7486	4372	58	58	PREDICTED: Cyclopterus lumpus ATPase phospholipid transporting 11A (atp11a), transcript variant X1, mRNA		MSTRG.1232.1	sp|P98197.1|	78.475	1180	238	6	356	3889	1	1166	0	1879	10090	7486	1187	47	16	RecName: Full=Probable phospholipid-transporting ATPase IH; AltName: Full=ATPase IS; AltName: Full=ATPase class VI type 11A; AltName: Full=P4-ATPase flippase complex alpha subunit ATP11A [Mus musculus]
MSTRG.7063.8	RecName: Full=Protein mono-ADP-ribosyltransferase PARP14; AltName: Full=ADP-ribosyltransferase diphtheria toxin-like 8; Short=ARTD8; AltName: Full=Collaborator of STAT6; Short=CoaSt6; AltName: Full=Poly [ADP-ribose] polymerase 14; Short=PARP-14 [Mus musculus]	LOC117735815	-27.9132	LUMP_PBS	LUMP_pIC	5777.49	0	2888.75	3.0262	-9.22383	2.8667e-20	1.01973e-18	MSTRG.7063.8	gi|1842257901|ref|XM_034540693.1|	100	4710	0	0	1	4710	226	4935	0	8698	8103	5882	6029	99	80	PREDICTED: Cyclopterus lumpus protein mono-ADP-ribosyltransferase PARP14-like (LOC117735815), mRNA		MSTRG.7063.8	sp|Q2EMV9.3|	34.824	850	490	13	3196	5718	1021	1815	1.41e-137	477	10090	5882	1817	92	14	RecName: Full=Protein mono-ADP-ribosyltransferase PARP14; AltName: Full=ADP-ribosyltransferase diphtheria toxin-like 8; Short=ARTD8; AltName: Full=Collaborator of STAT6; Short=CoaSt6; AltName: Full=Poly [ADP-ribose] polymerase 14; Short=PARP-14 [Mus musculus]
MSTRG.16193.4	RecName: Full=Collagen alpha-1(IV) chain; Contains: RecName: Full=Arresten; Flags: Precursor [Mus musculus]	col4a1	-27.9084	LUMP_PBS	LUMP_pIC	2339.5	0	1169.75	3.02621	-9.22222	2.91021e-20	1.03355e-18	MSTRG.16193.4	gi|1842324764|ref|XM_034561826.1|	100	5824	0	0	268	6091	40	5863	0	10756	8103	6599	5863	88	88	PREDICTED: Cyclopterus lumpus collagen, type IV, alpha 1 (col4a1), mRNA		MSTRG.16193.4	sp|P02463.4|	58.745	1195	423	4	1582	5061	510	1669	0	795	10090	6599	1669	57	18	RecName: Full=Collagen alpha-1(IV) chain; Contains: RecName: Full=Arresten; Flags: Precursor [Mus musculus]
MSTRG.2847.10	RecName: Full=DCN1-like protein 4; Short=DCNL4; AltName: Full=DCUN1 domain-containing protein 4; AltName: Full=Defective in cullin neddylation protein 1-like protein 4 [Danio rerio]	dcun1d4	-27.907	LUMP_PBS	LUMP_pIC	2332.73	0	1166.37	3.02621	-9.22174	2.92305e-20	1.03729e-18	MSTRG.2847.10	gi|1842311000|ref|XM_034531696.1|	99.834	1204	2	0	1468	2671	91	1294	0	2213	8103	10110	1294	13	12	PREDICTED: Cyclopterus lumpus DCN1, defective in cullin neddylation 1, domain containing 4 (S. cerevisiae) (dcun1d4), transcript variant X1, mRNA		MSTRG.2847.10	sp|Q5RHX6.2|	89.781	274	28	0	1467	2288	7	280	1.88e-170	529	7955	10110	280	8	3	RecName: Full=DCN1-like protein 4; Short=DCNL4; AltName: Full=DCUN1 domain-containing protein 4; AltName: Full=Defective in cullin neddylation protein 1-like protein 4 [Danio rerio]
MSTRG.9543.12	RecName: Full=Major histocompatibility complex class I-related gene protein; AltName: Full=MHC class I-related gene protein; Flags: Precursor [Rattus norvegicus]	LOC117738776	-27.8967	LUMP_PBS	LUMP_pIC	2321.03	0	1160.51	3.02621	-9.21834	3.01736e-20	1.06819e-18	MSTRG.9543.12	gi|1842265905|ref|XM_034544894.1|	98.496	2327	6	2	1	2299	291	2616	0	4076	8103	6164	2616	37	37	PREDICTED: Cyclopterus lumpus H-2 class I histocompatibility antigen, Q9 alpha chain-like (LOC117738776), transcript variant X1, mRNA		MSTRG.9543.12	sp|O19477.2|	36.071	280	168	6	488	1315	20	292	3.16e-49	182	10116	6164	343	13	4	RecName: Full=Major histocompatibility complex class I-related gene protein; AltName: Full=MHC class I-related gene protein; Flags: Precursor [Rattus norvegicus]
MSTRG.9590.4	RecName: Full=Transmembrane emp24 domain-containing protein 2; AltName: Full=COPI-coated vesicle membrane protein p24; AltName: Full=p24 family protein beta-1; Short=p24beta1; Flags: Precursor [Cricetulus griseus]	tmed2	-27.8938	LUMP_PBS	LUMP_pIC	2727.87	0	1363.94	3.02621	-9.2174	3.04404e-20	1.07678e-18	MSTRG.9590.4	gi|1842277990|ref|XM_034547332.1|	100	1252	0	0	1	1252	1	1252	0	2313	8103	2201	2235	100	57	PREDICTED: Cyclopterus lumpus transmembrane p24 trafficking protein 2 (tmed2), mRNA		MSTRG.9590.4	sp|P49020.1|	95.055	182	9	0	224	769	15	196	1.64e-121	364	10029	2201	196	25	8	RecName: Full=Transmembrane emp24 domain-containing protein 2; AltName: Full=COPI-coated vesicle membrane protein p24; AltName: Full=p24 family protein beta-1; Short=p24beta1; Flags: Precursor [Cricetulus griseus]
MSTRG.15469.4	RecName: Full=Protein CIP2A homolog [Xenopus laevis]	cip2a	-27.8617	LUMP_PBS	LUMP_pIC	2258.29	0	1129.14	3.02621	-9.20677	3.36082e-20	1.18318e-18	MSTRG.15469.4	gi|1842280613|ref|XM_034560585.1|	100	3053	0	0	1	3053	33	3085	0	5638	8103	3053	3577	100	100	PREDICTED: Cyclopterus lumpus cellular inhibitor of PP2A (cip2a), mRNA		MSTRG.15469.4	sp|Q5XK92.1|	51.036	917	416	7	93	2777	1	906	0	808	8355	3053	906	88	29	RecName: Full=Protein CIP2A homolog [Xenopus laevis]
XM_034531328.1	RecName: Full=Protein mago nashi homolog [Salmo salar]	magoh	-27.8427	LUMP_PBS	LUMP_pIC	2225.36	0	1112.68	3.02622	-9.20049	3.56311e-20	1.25044e-18	XM_034531328.1	gi|1842310334|ref|XM_034531328.1|	99.85	666	0	1	581	1246	1	665	0	1223	8103	1246	665	53	53	PREDICTED: Cyclopterus lumpus mago homolog, exon junction complex subunit (magoh), mRNA		XM_034531328.1	sp|B9ENE7.1|	95.726	117	5	0	686	1036	1	117	9.06e-74	230	8030	1246	147	35	9	RecName: Full=Protein mago nashi homolog [Salmo salar]
MSTRG.7934.2	RecName: Full=Stress-70 protein, mitochondrial; AltName: Full=75 kDa glucose-regulated protein; Short=GRP-75; AltName: Full=Heat shock 70 kDa protein 9; Flags: Precursor [Pongo abelii]	hspa9	-27.8369	LUMP_PBS	LUMP_pIC	2233.42	0	1116.71	3.02621	-9.19858	3.62704e-20	1.26886e-18	MSTRG.7934.2	gi|1842320137|ref|XM_034542945.1|	100	3335	0	0	105	3439	1	3335	0	6159	8103	5323	3335	63	63	PREDICTED: Cyclopterus lumpus heat shock protein 9 (hspa9), transcript variant X1, mRNA		MSTRG.7934.2	sp|Q5R511.1|	86.687	661	87	1	354	2336	1	660	0	1126	9601	5323	679	37	12	RecName: Full=Stress-70 protein, mitochondrial; AltName: Full=75 kDa glucose-regulated protein; Short=GRP-75; AltName: Full=Heat shock 70 kDa protein 9; Flags: Precursor [Pongo abelii]
MSTRG.15798.4	RecName: Full=NEDD4-like E3 ubiquitin-protein ligase WWP1; AltName: Full=HECT-type E3 ubiquitin transferase WWP1; AltName: Full=WW domain-containing protein 1 [Mus musculus]	LOC117749301	-27.8135	LUMP_PBS	LUMP_pIC	2185.48	0	1092.74	3.02622	-9.19085	3.89746e-20	1.36025e-18	MSTRG.15798.4	gi|1842278861|ref|XM_034559627.1|	99.659	5870	0	1	3	5852	1	5870	0	10711	8103	5930	5870	99	99	PREDICTED: Cyclopterus lumpus NEDD4-like E3 ubiquitin-protein ligase WWP1 (LOC117749301), transcript variant X1, mRNA		MSTRG.15798.4	sp|Q8BZZ3.2|	91.826	575	45	2	1493	3214	336	909	0	1139	10090	5930	918	43	10	RecName: Full=NEDD4-like E3 ubiquitin-protein ligase WWP1; AltName: Full=HECT-type E3 ubiquitin transferase WWP1; AltName: Full=WW domain-containing protein 1 [Mus musculus]
MSTRG.8801.4	RecName: Full=Glucocorticoid-induced transcript 1 protein; AltName: Full=Glucocorticoid-induced gene 18 protein; AltName: Full=Testhymin; AltName: Full=Thymocyte/spermatocyte selection protein 1 [Mus musculus]	glcci1a	-27.8029	LUMP_PBS	LUMP_pIC	2166.01	0	1083.01	3.02622	-9.18734	4.02684e-20	1.40101e-18	MSTRG.8801.4	gi|1842265603|ref|XM_034544731.1|	99.361	4070	11	12	1	4063	1	4062	0	7358	8103	4544	4697	100	89	PREDICTED: Cyclopterus lumpus glucocorticoid induced 1a (glcci1a), transcript variant X3, mRNA		MSTRG.8801.4	sp|Q8K3I9.1|	68.966	290	66	7	588	1442	194	464	1.66e-95	322	10090	4544	537	19	6	RecName: Full=Glucocorticoid-induced transcript 1 protein; AltName: Full=Glucocorticoid-induced gene 18 protein; AltName: Full=Testhymin; AltName: Full=Thymocyte/spermatocyte selection protein 1 [Mus musculus]
MSTRG.9543.29	RecName: Full=Major histocompatibility complex class I-related gene protein; AltName: Full=MHC class I-related gene protein; Flags: Precursor [Rattus norvegicus]	LOC117738776	-27.7986	LUMP_PBS	LUMP_pIC	2173.38	0	1086.69	3.02622	-9.18592	4.08035e-20	1.41629e-18	MSTRG.9543.29	gi|1842265905|ref|XM_034544894.1|	100	2616	0	0	207	2822	1	2616	0	4831	8103	4996	2616	52	52	PREDICTED: Cyclopterus lumpus H-2 class I histocompatibility antigen, Q9 alpha chain-like (LOC117738776), transcript variant X1, mRNA		MSTRG.9543.29	sp|O19477.2|	36.429	280	167	6	983	1810	20	292	9.28e-51	186	10116	4996	343	17	6	RecName: Full=Major histocompatibility complex class I-related gene protein; AltName: Full=MHC class I-related gene protein; Flags: Precursor [Rattus norvegicus]
MSTRG.886.29	RecName: Full=Gag-Pol polyprotein; Contains: RecName: Full=Matrix protein p10; Short=MA; Contains: RecName: Full=p20; Contains: RecName: Full=Capsid protein p25; Short=CA; Contains: RecName: Full=Nucleocapsid protein p14; Short=NC-pol; Contains: RecName: Full=Protease p15; Short=PR; Contains: RecName: Full=Reverse transcriptase/ribonuclease H p90; Short=RT; Contains: RecName: Full=Integrase p46; …	LOC117732440	-27.7934	LUMP_PBS	LUMP_pIC	2151.84	0	1075.92	2.7779	-10.0052	1.44635e-23	6.90965e-22	MSTRG.886.29	gi|1842317554|ref|XM_034535386.1|	96.88	1314	41	0	1116	2429	2039	3352	0	2200	8103	4981	3352	49	26	PREDICTED: Cyclopterus lumpus uncharacterized PE-PGRS family protein PE_PGRS54-like (LOC117732440), mRNA		MSTRG.886.29	sp|O92815.2|	38.525	122	68	3	4594	4956	1455	1570	6.52e-18	94.7	39720	4981	1752	7	2	RecName: Full=Gag-Pol polyprotein; Contains: RecName: Full=Matrix protein p10; Short=MA; Contains: RecName: Full=p20; Contains: RecName: Full=Capsid protein p25; Short=CA; Contains: RecName: Full=Nucleocapsid protein p14; Short=NC-pol; Contains: RecName: Full=Protease p15; Short=PR; Contains: RecName: Full=Reverse transcriptase/ribonuclease H p90; Short=RT; Contains: RecName: Full=Integrase p46; …
MSTRG.13857.17	RecName: Full=Rho GTPase-activating protein 30; AltName: Full=Rho-type GTPase-activating protein 30 [Homo sapiens]	si:dkeyp-68b7.12	-27.7742	LUMP_PBS	LUMP_pIC	2117.61	0	1058.8	3.02622	-9.17785	4.39766e-20	1.51813e-18	MSTRG.13857.17	gi|1842281502|ref|XM_034554782.1|	98.082	2555	25	1	2156	4686	2538	5092	0	4425	8103	4686	5092	100	54	PREDICTED: Cyclopterus lumpus rho GTPase-activating protein 30 (si:dkeyp-68b7.12), transcript variant X5, mRNA		MSTRG.13857.17	sp|Q7Z6I6.3|	52.183	458	171	8	282	1607	5	430	1.99e-121	412	9606	4686	1101	28	9	RecName: Full=Rho GTPase-activating protein 30; AltName: Full=Rho-type GTPase-activating protein 30 [Homo sapiens]
XM_034532579.1	RecName: Full=Kinesin-like protein KIF21B [Homo sapiens]	kif21b	-27.7527	LUMP_PBS	LUMP_pIC	2089.6	0	1044.8	3.02622	-9.17077	4.69639e-20	1.61749e-18	XM_034532579.1	gi|1842312820|ref|XM_034532579.1|	100	10623	0	0	1	10623	1	10623	0	19618	8103	10623	10623	100	100	PREDICTED: Cyclopterus lumpus kinesin family member 21B (kif21b), transcript variant X10, mRNA		XM_034532579.1	sp|O75037.2|	75.121	1033	223	13	2787	5873	632	1634	0	1501	9606	10623	1637	46	10	RecName: Full=Kinesin-like protein KIF21B [Homo sapiens]
MSTRG.17416.3	RecName: Full=Serine-threonine kinase receptor-associated protein [Bos taurus]	strap	-27.732	LUMP_PBS	LUMP_pIC	2056.25	0	1028.12	3.02622	-9.16392	5.00462e-20	1.71302e-18	MSTRG.17416.3	gi|1842293139|ref|XM_034525821.1|	100	2249	0	0	1	2249	1	2249	0	4154	8103	4400	2249	51	51	PREDICTED: Cyclopterus lumpus serine/threonine kinase receptor associated protein (strap), mRNA		MSTRG.17416.3	sp|Q5E959.1|	77.493	351	56	2	389	1375	1	350	1.61e-173	525	9913	4400	350	22	7	RecName: Full=Serine-threonine kinase receptor-associated protein [Bos taurus]
MSTRG.7134.6	RecName: Full=Annexin A3; AltName: Full=35-alpha calcimedin; AltName: Full=Annexin III; AltName: Full=Annexin-3; AltName: Full=Lipocortin III; AltName: Full=Placental anticoagulant protein III; Short=PAP-III [Mus musculus]	anxa3a	-27.6962	LUMP_PBS	LUMP_pIC	2002.86	0	1001.43	3.02622	-9.15208	5.5849e-20	1.90431e-18	MSTRG.7134.6	gi|1842259039|ref|XM_034541297.1|	100	2022	0	0	688	2709	1	2022	0	3735	8103	2872	2022	70	70	PREDICTED: Cyclopterus lumpus annexin A3a (anxa3a), transcript variant X3, mRNA		MSTRG.7134.6	sp|O35639.4|	56.289	318	139	0	869	1822	6	323	3.48e-99	317	10090	2872	323	33	11	RecName: Full=Annexin A3; AltName: Full=35-alpha calcimedin; AltName: Full=Annexin III; AltName: Full=Annexin-3; AltName: Full=Lipocortin III; AltName: Full=Placental anticoagulant protein III; Short=PAP-III [Mus musculus]
MSTRG.2462.4	RecName: Full=Adenylate kinase 4, mitochondrial; Short=AK 4; AltName: Full=Adenylate kinase 3-like; AltName: Full=Adenylate kinase isoenzyme 4; AltName: Full=GTP:AMP phosphotransferase AK4 [Pongo abelii]	ak4	-27.6847	LUMP_PBS	LUMP_pIC	1984.22	0	992.112	3.02622	-9.14827	5.78506e-20	1.96954e-18	MSTRG.2462.4	gi|1842309491|ref|XM_034530868.1|	100	2462	0	0	118	2579	1	2462	0	4547	8103	3233	2789	85	76	PREDICTED: Cyclopterus lumpus adenylate kinase 4 (ak4), transcript variant X1, mRNA		MSTRG.2462.4	sp|Q5R421.1|	66.509	212	71	0	686	1321	3	214	1.55e-100	319	9601	3233	223	20	7	RecName: Full=Adenylate kinase 4, mitochondrial; Short=AK 4; AltName: Full=Adenylate kinase 3-like; AltName: Full=Adenylate kinase isoenzyme 4; AltName: Full=GTP:AMP phosphotransferase AK4 [Pongo abelii]
MSTRG.1666.6	RecName: Full=Ankyrin repeat domain-containing protein 11 [Mus musculus]	ankrd11	-27.6616	LUMP_PBS	LUMP_pIC	1956.13	0	978.064	3.02622	-9.14064	6.20818e-20	2.09752e-18	MSTRG.1666.6	gi|1842306572|ref|XM_034529323.1|	99.861	10070	2	10	1	10064	3	10066	0	18508	8103	13536	13319	98	74	PREDICTED: Cyclopterus lumpus ankyrin repeat domain 11 (ankrd11), mRNA		MSTRG.1666.6	sp|E9Q4F7.1|	81.687	415	62	6	583	1815	1	405	5.01e-162	568	10090	13536	2643	42	3	RecName: Full=Ankyrin repeat domain-containing protein 11 [Mus musculus]
XM_034538469.1	RecName: Full=Nucleosome-remodeling factor subunit BPTF; AltName: Full=Bromodomain and PHD finger-containing transcription factor; AltName: Full=Fetal Alz-50 clone 1 protein; AltName: Full=Fetal Alzheimer antigen [Homo sapiens]	LOC117734470	-27.6488	LUMP_PBS	LUMP_pIC	1932.01	0	966.003	3.02622	-9.13643	6.45463e-20	2.16923e-18	XM_034538469.1	gi|1842268611|ref|XM_034538469.1|	100	12119	0	0	1	12119	1	12119	0	22380	8103	12119	12119	100	100	PREDICTED: Cyclopterus lumpus nucleosome-remodeling factor subunit BPTF-like (LOC117734470), transcript variant X2, mRNA		XM_034538469.1	sp|Q12830.3|	53.984	615	190	10	4766	6574	1807	2340	1.26e-140	500	9606	12119	3046	34	5	RecName: Full=Nucleosome-remodeling factor subunit BPTF; AltName: Full=Bromodomain and PHD finger-containing transcription factor; AltName: Full=Fetal Alz-50 clone 1 protein; AltName: Full=Fetal Alzheimer antigen [Homo sapiens]
MSTRG.2051.3	RecName: Full=DNA damage-binding protein 1; AltName: Full=DDB p127 subunit; AltName: Full=Damage-specific DNA-binding protein 1; AltName: Full=UV-damaged DNA-binding factor [Mus musculus]	ddb1	-27.6383	LUMP_PBS	LUMP_pIC	1926.54	0	963.271	3.02622	-9.13293	6.66689e-20	2.23549e-18	MSTRG.2051.3	gi|1842305193|ref|XM_034561913.1|	99.924	3936	0	1	14	3946	1	3936	0	7249	8103	3992	3936	99	99	PREDICTED: Cyclopterus lumpus damage-specific DNA binding protein 1 (ddb1), mRNA		MSTRG.2051.3	sp|Q3U1J4.2|	91.316	1140	99	0	156	3575	1	1140	0	2119	10090	3992	1140	86	29	RecName: Full=DNA damage-binding protein 1; AltName: Full=DDB p127 subunit; AltName: Full=Damage-specific DNA-binding protein 1; AltName: Full=UV-damaged DNA-binding factor [Mus musculus]
MSTRG.10463.1	RecName: Full=RNA polymerase II-associated factor 1 homolog; AltName: Full=PD2-like protein [Danio rerio]	paf1	-27.635	LUMP_PBS	LUMP_pIC	1918.56	0	959.281	3.02622	-9.13186	6.73306e-20	2.25594e-18	MSTRG.10463.1	gi|1842274083|ref|XM_034548577.1|	99.448	2172	0	1	2	2161	1	2172	0	3934	8103	2161	2172	99	99	PREDICTED: Cyclopterus lumpus PAF1 homolog, Paf1/RNA polymerase II complex component (paf1), transcript variant X1, mRNA		MSTRG.10463.1	sp|Q4U0S5.1|	92.992	371	25	1	208	1320	1	370	0	730	7955	2161	503	52	17	RecName: Full=RNA polymerase II-associated factor 1 homolog; AltName: Full=PD2-like protein [Danio rerio]
MSTRG.11118.3	RecName: Full=Phosphoglycerate kinase 1 [Rattus norvegicus]	pgk1	-27.6348	LUMP_PBS	LUMP_pIC	2055.93	0	1027.97	3.02622	-9.13178	6.73802e-20	2.25594e-18	MSTRG.11118.3	gi|1842257371|ref|XM_034551080.1|	99.449	1816	0	1	1	1816	1	1806	0	3290	8103	1816	1806	100	100	PREDICTED: Cyclopterus lumpus phosphoglycerate kinase 1 (pgk1), transcript variant X2, mRNA		MSTRG.11118.3	sp|P16617.2|	84.615	416	64	0	127	1374	1	416	0	712	10116	1816	417	69	23	RecName: Full=Phosphoglycerate kinase 1 [Rattus norvegicus]
MSTRG.8119.9	RecName: Full=Ankyrin repeat and KH domain-containing protein 1; AltName: Full=HIV-1 Vpr-binding ankyrin repeat protein; AltName: Full=Multiple ankyrin repeats single KH domain; Short=hMASK [Homo sapiens]	ankhd1	-27.6278	LUMP_PBS	LUMP_pIC	1934.51	0	967.254	3.02622	-9.12947	6.88337e-20	2.30256e-18	MSTRG.8119.9	gi|1842322694|ref|XM_034544318.1|	100	8277	0	0	1	8277	5	8281	0	15285	8103	9036	8747	92	92	PREDICTED: Cyclopterus lumpus ankyrin repeat and KH domain containing 1 (ankhd1), transcript variant X4, mRNA		MSTRG.8119.9	sp|Q8IWZ3.1|	83.333	882	104	6	211	2778	1	865	0	1306	9606	9036	2542	76	9	RecName: Full=Ankyrin repeat and KH domain-containing protein 1; AltName: Full=HIV-1 Vpr-binding ankyrin repeat protein; AltName: Full=Multiple ankyrin repeats single KH domain; Short=hMASK [Homo sapiens]
MSTRG.17520.2	RecName: Full=Dynein heavy chain 1, axonemal; AltName: Full=Axonemal beta dynein heavy chain 1; AltName: Full=Ciliary dynein heavy chain 1; AltName: Full=Heat shock regulated protein 1; Short=HSRF-1; AltName: Full=hDHC7 [Homo sapiens]	dnah1	-27.6072	LUMP_PBS	LUMP_pIC	1878.3	0	939.149	3.02622	-9.12267	7.32969e-20	2.44116e-18	MSTRG.17520.2	gi|1842293554|ref|XM_034526046.1|	99.739	12666	1	4	85	12718	1	12666	0	23178	8103	12879	12666	98	98	PREDICTED: Cyclopterus lumpus dynein, axonemal, heavy chain 1 (dnah1), mRNA		MSTRG.17520.2	sp|Q9P2D7.5|	73.464	2702	708	3	4631	12715	1566	4265	0	4106	9606	12879	4265	97	21	RecName: Full=Dynein heavy chain 1, axonemal; AltName: Full=Axonemal beta dynein heavy chain 1; AltName: Full=Ciliary dynein heavy chain 1; AltName: Full=Heat shock regulated protein 1; Short=HSRF-1; AltName: Full=hDHC7 [Homo sapiens]
MSTRG.2623.2	RecName: Full=Guanine nucleotide-binding protein subunit beta-4; AltName: Full=Transducin beta chain 4 [Homo sapiens]	LOC117729758	-27.5997	LUMP_PBS	LUMP_pIC	2083.08	0	1041.54	3.02622	-9.12021	7.49788e-20	2.49157e-18	MSTRG.2623.2	gi|1842309927|ref|XM_034531109.1|	99.971	3395	0	1	1	3394	1	3395	0	6263	8103	5782	4748	81	59	PREDICTED: Cyclopterus lumpus guanine nucleotide-binding protein subunit beta-4 (LOC117729758), mRNA		MSTRG.2623.2	sp|Q9HAV0.3|	91.641	323	27	0	416	1384	18	340	0	624	9606	5782	340	17	6	RecName: Full=Guanine nucleotide-binding protein subunit beta-4; AltName: Full=Transducin beta chain 4 [Homo sapiens]
MSTRG.9728.5	RecName: Full=Phosphatidylinositol 3-kinase regulatory subunit alpha; Short=PI3-kinase regulatory subunit alpha; Short=PI3K regulatory subunit alpha; Short=PtdIns-3-kinase regulatory subunit alpha; AltName: Full=Phosphatidylinositol 3-kinase 85 kDa regulatory subunit alpha; Short=PI3-kinase subunit p85-alpha; Short=PtdIns-3-kinase regulatory subunit p85-alpha [Homo sapiens]	pik3r1	-27.5661	LUMP_PBS	LUMP_pIC	1823.42	0	911.709	3.02622	-9.10908	8.30826e-20	2.75263e-18	MSTRG.9728.5	gi|1842276230|ref|XM_034546408.1|	100	2841	0	0	5	2845	1	2841	0	5247	8103	5446	3863	70	52	PREDICTED: Cyclopterus lumpus phosphoinositide-3-kinase, regulatory subunit 1 (alpha) (pik3r1), transcript variant X1, mRNA		MSTRG.9728.5	sp|P27986.2|	77.854	727	157	3	551	2728	1	724	0	1086	9606	5446	724	40	13	RecName: Full=Phosphatidylinositol 3-kinase regulatory subunit alpha; Short=PI3-kinase regulatory subunit alpha; Short=PI3K regulatory subunit alpha; Short=PtdIns-3-kinase regulatory subunit alpha; AltName: Full=Phosphatidylinositol 3-kinase 85 kDa regulatory subunit alpha; Short=PI3-kinase subunit p85-alpha; Short=PtdIns-3-kinase regulatory subunit p85-alpha [Homo sapiens]
MSTRG.5890.7	RecName: Full=Methyl-CpG-binding protein 2; Short=MeCp-2 protein; Short=MeCp2 [Mus musculus]	mecp2	-27.5501	LUMP_PBS	LUMP_pIC	1807.14	0	903.57	3.02622	-9.1038	8.72247e-20	2.88127e-18	MSTRG.5890.7	gi|1842250110|ref|XM_034536315.1|	99.224	5668	20	5	77	5720	1	5668	0	10202	8103	5720	5668	99	99	PREDICTED: Cyclopterus lumpus methyl CpG binding protein 2 (mecp2), transcript variant X2, mRNA		MSTRG.5890.7	sp|Q9Z2D6.1|	87.5	64	8	0	478	669	82	145	1.2e-29	128	10090	5720	484	3	1	RecName: Full=Methyl-CpG-binding protein 2; Short=MeCp-2 protein; Short=MeCp2 [Mus musculus]
MSTRG.16193.3	RecName: Full=Collagen alpha-1(IV) chain; Contains: RecName: Full=Arresten; Flags: Precursor [Mus musculus]	col4a1	-27.5222	LUMP_PBS	LUMP_pIC	1956.63	0	978.317	3.02622	-9.09457	9.49619e-20	3.12292e-18	MSTRG.16193.3	gi|1842324764|ref|XM_034561826.1|	100	5824	0	0	268	6091	40	5863	0	10756	8103	6601	5863	88	88	PREDICTED: Cyclopterus lumpus collagen, type IV, alpha 1 (col4a1), mRNA		MSTRG.16193.3	sp|P02463.4|	58.745	1195	423	4	1582	5061	510	1669	0	795	10090	6601	1669	57	18	RecName: Full=Collagen alpha-1(IV) chain; Contains: RecName: Full=Arresten; Flags: Precursor [Mus musculus]
MSTRG.2047.3	RecName: Full=Oxysterols receptor LXR-alpha; AltName: Full=Liver X receptor alpha; AltName: Full=Nuclear receptor subfamily 1 group H member 3 [Mus musculus]	nr1h3	-27.4903	LUMP_PBS	LUMP_pIC	1720.98	0	860.488	3.02622	-9.08403	1.0463e-19	3.43323e-18	MSTRG.2047.3	gi|1842304170|ref|XM_034556843.1|	100	3650	0	0	252	3901	1	3650	0	6741	8103	5051	4842	95	72	PREDICTED: Cyclopterus lumpus nuclear receptor subfamily 1, group H, member 3 (nr1h3), transcript variant X1, mRNA		MSTRG.2047.3	sp|Q9Z0Y9.3|	73.165	395	93	3	889	2064	61	445	0	560	10090	5051	445	23	8	RecName: Full=Oxysterols receptor LXR-alpha; AltName: Full=Liver X receptor alpha; AltName: Full=Nuclear receptor subfamily 1 group H member 3 [Mus musculus]
MSTRG.5449.6	RecName: Full=Histone lysine demethylase PHF8; AltName: Full=PHD finger protein 8; Short=zPHF8; AltName: Full=[histone H3]-dimethyl-L-lysine(36) demethylase PHF8; AltName: Full=[histone H3]-dimethyl-L-lysine(9) demethylase PHF8 [Danio rerio]	phf8	-27.4804	LUMP_PBS	LUMP_pIC	1718.69	0	859.343	3.02622	-9.08077	1.07813e-19	3.52617e-18	MSTRG.5449.6	gi|1842253601|ref|XM_034538118.1|	99.551	4902	0	1	1	4880	26	4927	0	8911	8103	5504	4927	89	89	PREDICTED: Cyclopterus lumpus PHD finger protein 8 (phf8), transcript variant X1, mRNA		MSTRG.5449.6	sp|P0CH95.1|	80.6	866	144	12	523	3078	1	856	0	1268	7955	5504	1032	52	15	RecName: Full=Histone lysine demethylase PHF8; AltName: Full=PHD finger protein 8; Short=zPHF8; AltName: Full=[histone H3]-dimethyl-L-lysine(36) demethylase PHF8; AltName: Full=[histone H3]-dimethyl-L-lysine(9) demethylase PHF8 [Danio rerio]
MSTRG.12895.4	RecName: Full=Thrombospondin type-1 domain-containing protein 4; AltName: Full=A disintegrin and metalloproteinase with thrombospondin motifs-like protein 6; Short=ADAMTS-like protein 6; Short=ADAMTSL-6; AltName: Full=ADAMTS-like protein 4; Short=ADAMTSL-4; Flags: Precursor [Mus musculus]	adamtsl4	-27.479	LUMP_PBS	LUMP_pIC	1709.41	0	854.707	3.02622	-9.0803	1.08272e-19	3.53707e-18	MSTRG.12895.4	gi|1842298127|ref|XM_034553152.1|	99.625	6401	0	1	1	6377	26	6426	0	11666	8103	6377	6426	100	100	PREDICTED: Cyclopterus lumpus ADAMTS-like 4 (adamtsl4), mRNA		MSTRG.12895.4	sp|Q3UTY6.2|	49.761	418	199	4	2651	3880	596	1010	2.74e-129	437	10090	6377	1018	32	6	RecName: Full=Thrombospondin type-1 domain-containing protein 4; AltName: Full=A disintegrin and metalloproteinase with thrombospondin motifs-like protein 6; Short=ADAMTS-like protein 6; Short=ADAMTSL-6; AltName: Full=ADAMTS-like protein 4; Short=ADAMTSL-4; Flags: Precursor [Mus musculus]
MSTRG.6154.15	RecName: Full=Serine/arginine-rich splicing factor 2; AltName: Full=Splicing component, 35 kDa; AltName: Full=Splicing factor SC35; Short=SC-35; AltName: Full=Splicing factor, arginine/serine-rich 2 [Pan troglodytes]	srsf2b	-27.4441	LUMP_PBS	LUMP_pIC	1666.1	0	833.052	3.02622	-9.06875	1.20393e-19	3.90434e-18	MSTRG.6154.15	gi|1842271915|ref|XM_034540227.1|	99.048	2311	4	3	1	2296	22	2329	0	4130	8103	3546	3647	100	65	PREDICTED: Cyclopterus lumpus serine and arginine rich splicing factor 2b (srsf2b), transcript variant X1, mRNA		MSTRG.6154.15	sp|Q5R1W5.3|	96	100	4	0	232	531	1	100	7.34e-44	162	9598	3546	221	8	3	RecName: Full=Serine/arginine-rich splicing factor 2; AltName: Full=Splicing component, 35 kDa; AltName: Full=Splicing factor SC35; Short=SC-35; AltName: Full=Splicing factor, arginine/serine-rich 2 [Pan troglodytes]
MSTRG.691.1	RecName: Full=Mitotic spindle assembly checkpoint protein MAD1; AltName: Full=Mitotic arrest deficient 1-like protein 1; Short=MAD1-like protein 1; AltName: Full=Mitotic checkpoint MAD1 protein homolog; Short=HsMAD1; Short=hMAD1; AltName: Full=Tax-binding protein 181 [Homo sapiens]	mad1l1	-27.4409	LUMP_PBS	LUMP_pIC	1667.09	0	833.546	3.02622	-9.06771	1.21544e-19	3.93879e-18	MSTRG.691.1	gi|1842319198|ref|XM_034544215.1|	100	2739	0	0	1	2739	1	2739	0	5059	8103	2917	2947	100	94	PREDICTED: Cyclopterus lumpus mitotic arrest deficient 1 like 1 (mad1l1), transcript variant X1, mRNA		MSTRG.691.1	sp|Q9Y6D9.2|	53.868	711	317	5	177	2300	15	717	0	601	9606	2917	718	73	24	RecName: Full=Mitotic spindle assembly checkpoint protein MAD1; AltName: Full=Mitotic arrest deficient 1-like protein 1; Short=MAD1-like protein 1; AltName: Full=Mitotic checkpoint MAD1 protein homolog; Short=HsMAD1; Short=hMAD1; AltName: Full=Tax-binding protein 181 [Homo sapiens]
MSTRG.9543.14	RecName: Full=Major histocompatibility complex class I-related gene protein; AltName: Full=MHC class I-related gene protein; Flags: Precursor [Rattus norvegicus]	LOC117738776	-27.3865	LUMP_PBS	LUMP_pIC	1603.62	0	801.809	3.02623	-9.04971	1.43343e-19	4.63506e-18	MSTRG.9543.14	gi|1842265905|ref|XM_034544894.1|	98.696	2071	22	3	1	2069	291	2358	0	3670	8103	6024	2616	36	34	PREDICTED: Cyclopterus lumpus H-2 class I histocompatibility antigen, Q9 alpha chain-like (LOC117738776), transcript variant X1, mRNA		MSTRG.9543.14	sp|O19477.2|	36.071	280	168	6	488	1315	20	292	3.07e-49	182	10116	6024	343	14	5	RecName: Full=Major histocompatibility complex class I-related gene protein; AltName: Full=MHC class I-related gene protein; Flags: Precursor [Rattus norvegicus]
MSTRG.3023.9	RecName: Full=Citron rho-interacting kinase; Short=CRIK; AltName: Full=Rho-interacting, serine/threonine-protein kinase 21 [Rattus norvegicus]	cita	-27.3827	LUMP_PBS	LUMP_pIC	1592.33	0	796.165	3.02623	-9.04846	1.45004e-19	4.68537e-18	MSTRG.3023.9	gi|1842311701|ref|XM_034531993.1|	100	6566	0	0	136	6701	124	6689	0	12126	8103	8228	6689	80	80	PREDICTED: Cyclopterus lumpus citron rho-interacting serine/threonine kinase a (cita), transcript variant X7, mRNA		MSTRG.3023.9	sp|E9PSL7.1|	68.821	2120	586	10	159	6488	1	2055	0	2818	10116	8228	2055	77	26	RecName: Full=Citron rho-interacting kinase; Short=CRIK; AltName: Full=Rho-interacting, serine/threonine-protein kinase 21 [Rattus norvegicus]
MSTRG.7948.2	RecName: Full=F-box only protein 38 [Homo sapiens]	fbxo38	-27.3804	LUMP_PBS	LUMP_pIC	1589.83	0	794.916	3.02623	-9.0477	1.46016e-19	4.71122e-18	MSTRG.7948.2	gi|1842321117|ref|XM_034543483.1|	100	4694	0	0	1	4694	1	4694	0	8669	8103	5494	4694	85	85	PREDICTED: Cyclopterus lumpus F-box protein 38 (fbxo38), mRNA		MSTRG.7948.2	sp|Q6PIJ6.3|	85.656	488	68	1	232	1695	1	486	0	899	9606	5494	1188	61	9	RecName: Full=F-box only protein 38 [Homo sapiens]
MSTRG.5888.8	RecName: Full=Histone deacetylase 6; Short=HD6; AltName: Full=Tubulin-lysine deacetylase HDAC6 [Homo sapiens]	hdac6	-27.3664	LUMP_PBS	LUMP_pIC	1573	0	786.498	3.02623	-9.04307	1.52327e-19	4.90062e-18	MSTRG.5888.8	gi|1842250112|ref|XM_034536316.1|	99.821	3915	0	5	1	3908	1	3915	0	7184	8103	4977	3916	79	79	PREDICTED: Cyclopterus lumpus histone deacetylase 6 (hdac6), mRNA		MSTRG.5888.8	sp|Q9UBN7.2|	51.002	898	407	8	309	2927	67	956	0	858	9606	4977	1215	60	18	RecName: Full=Histone deacetylase 6; Short=HD6; AltName: Full=Tubulin-lysine deacetylase HDAC6 [Homo sapiens]
MSTRG.9074.2	RecName: Full=Rho family-interacting cell polarization regulator 2 [Danio rerio]	ripor2	-27.3481	LUMP_PBS	LUMP_pIC	1554.96	0	777.479	3.02623	-9.03702	1.61002e-19	5.16845e-18	MSTRG.9074.2	gi|1842265783|ref|XM_034544829.1|	99.977	4278	0	1	869	5145	677	4954	0	7893	8103	6302	4954	74	68	PREDICTED: Cyclopterus lumpus RHO family interacting cell polarization regulator 2 (ripor2), transcript variant X5, mRNA		MSTRG.9074.2	sp|Q1LU99.1|	74.95	503	49	4	417	1715	1	496	0	709	7955	6302	1083	47	7	RecName: Full=Rho family-interacting cell polarization regulator 2 [Danio rerio]
MSTRG.18587.1	RecName: Full=Transmembrane protein 214-A [Xenopus laevis]	tmem214	-27.3471	LUMP_PBS	LUMP_pIC	1550.81	0	775.406	3.02623	-9.03672	1.6145e-19	5.17911e-18	MSTRG.18587.1	gi|1842247741|ref|XM_034527342.1|	99.774	2652	6	0	1	2652	1	2652	0	4865	8103	2652	3409	100	100	PREDICTED: Cyclopterus lumpus transmembrane protein 214 (tmem214), transcript variant X1, mRNA		MSTRG.18587.1	sp|A0JMW6.1|	50.39	641	309	4	290	2188	41	680	0	634	8355	2652	681	72	24	RecName: Full=Transmembrane protein 214-A [Xenopus laevis]
MSTRG.17539.4	RecName: Full=Monocarboxylate transporter 2; Short=MCT 2; AltName: Full=Solute carrier family 16 member 7 [Homo sapiens]	LOC117726250	-27.3466	LUMP_PBS	LUMP_pIC	1549.6	0	774.8	3.02623	-9.03652	1.61735e-19	5.18452e-18	MSTRG.17539.4	gi|1842294249|ref|XM_034526421.1|	99.982	5651	1	0	1	5651	99	5749	0	10430	8103	7041	7181	100	80	PREDICTED: Cyclopterus lumpus monocarboxylate transporter 2-like (LOC117726250), transcript variant X1, mRNA		MSTRG.17539.4	sp|O60669.2|	68.008	472	138	3	191	1591	15	478	0	632	9606	7041	478	20	7	RecName: Full=Monocarboxylate transporter 2; Short=MCT 2; AltName: Full=Solute carrier family 16 member 7 [Homo sapiens]
MSTRG.15957.5	RecName: Full=Rootletin; AltName: Full=Ciliary rootlet coiled-coil protein [Mus musculus]	si:dkey-230p4.1	-27.3224	LUMP_PBS	LUMP_pIC	1522.45	0	761.225	3.02623	-9.02854	1.7398e-19	5.54502e-18	MSTRG.15957.5	gi|1842324555|ref|XM_034561710.1|	97.539	4186	58	20	4458	8622	4463	8624	0	7118	8103	8622	9347	98	48	PREDICTED: Cyclopterus lumpus trichohyalin (si:dkey-230p4.1), mRNA		MSTRG.15957.5	sp|Q8CJ40.2|	48.795	166	82	2	370	864	167	330	1.82e-26	123	10090	8622	2009	6	2	RecName: Full=Rootletin; AltName: Full=Ciliary rootlet coiled-coil protein [Mus musculus]
MSTRG.9300.8	RecName: Full=Triple functional domain protein [Danio rerio]	LOC117739284	-27.3168	LUMP_PBS	LUMP_pIC	1525.66	0	762.83	3.02623	-9.0267	1.76927e-19	5.6349e-18	MSTRG.9300.8	gi|1842267251|ref|XM_034545607.1|	99.691	8404	1	6	106	8490	1906	10303	0	15352	8103	9610	10321	87	87	PREDICTED: Cyclopterus lumpus triple functional domain protein-like (LOC117739284), mRNA		MSTRG.9300.8	sp|Q1LUA6.1|	90.409	1689	141	6	109	5157	570	2243	0	2949	7955	9610	3028	75	18	RecName: Full=Triple functional domain protein [Danio rerio]
MSTRG.13857.10	RecName: Full=Rho GTPase-activating protein 30; AltName: Full=Rho-type GTPase-activating protein 30 [Homo sapiens]	si:dkeyp-68b7.12	-27.3056	LUMP_PBS	LUMP_pIC	1509.42	0	754.709	3.02623	-9.02299	1.83021e-19	5.81647e-18	MSTRG.13857.10	gi|1842281494|ref|XM_034554777.1|	99.303	5165	0	1	508	5636	1	5165	0	9306	8103	5636	5165	91	91	PREDICTED: Cyclopterus lumpus rho GTPase-activating protein 30 (si:dkeyp-68b7.12), transcript variant X1, mRNA		MSTRG.13857.10	sp|Q7Z6I6.3|	52.527	455	168	8	948	2264	8	430	1.77e-120	412	9606	5636	1101	23	8	RecName: Full=Rho GTPase-activating protein 30; AltName: Full=Rho-type GTPase-activating protein 30 [Homo sapiens]
MSTRG.9307.3	RecName: Full=SNF-related serine/threonine-protein kinase; AltName: Full=SNF1-related kinase [Homo sapiens]	LOC117739268	-27.3029	LUMP_PBS	LUMP_pIC	1505.86	0	752.932	3.02623	-9.0221	1.84515e-19	5.85978e-18	MSTRG.9307.3	gi|1842267191|ref|XM_034545573.1|	100	2449	0	0	1	2449	27	2475	0	4523	8103	4270	4338	100	57	PREDICTED: Cyclopterus lumpus SNF-related serine/threonine-protein kinase-like (LOC117739268), mRNA		MSTRG.9307.3	sp|Q9NRH2.2|	70.532	526	112	4	420	1979	1	489	0	709	9606	4270	765	49	12	RecName: Full=SNF-related serine/threonine-protein kinase; AltName: Full=SNF1-related kinase [Homo sapiens]
XM_034532214.1	RecName: Full=Myosin heavy chain, fast skeletal muscle [Cyprinus carpio]	LOC117730484	-27.299	LUMP_PBS	LUMP_pIC	1499.86	0	749.93	3.02623	-9.0208	1.86717e-19	5.92123e-18	XM_034532214.1	gi|1842312095|ref|XM_034532214.1|	100	5817	0	0	8	5824	1	5817	0	10743	8103	5824	5817	99	99	PREDICTED: Cyclopterus lumpus myosin heavy chain, fast skeletal muscle-like (LOC117730484), mRNA		XM_034532214.1	sp|Q90339.2|	87.435	1934	242	1	17	5818	3	1935	0	3192	7962	5824	1935	99	33	RecName: Full=Myosin heavy chain, fast skeletal muscle [Cyprinus carpio]
MSTRG.9628.6	RecName: Full=Short-chain specific acyl-CoA dehydrogenase, mitochondrial; Short=SCAD; AltName: Full=Butyryl-CoA dehydrogenase; Flags: Precursor [Rattus norvegicus]	acads	-27.2824	LUMP_PBS	LUMP_pIC	1545.99	0	772.995	3.02623	-9.01532	1.96298e-19	6.19411e-18	MSTRG.9628.6	gi|1842278365|ref|XM_034547539.1|	98.846	2599	12	6	14	2609	1	2584	0	4617	8103	2609	2584	99	99	PREDICTED: Cyclopterus lumpus acyl-CoA dehydrogenase short chain (acads), transcript variant X2, mRNA		MSTRG.9628.6	sp|P15651.2|	73.5	400	101	2	347	1531	13	412	0	601	10116	2609	412	45	15	RecName: Full=Short-chain specific acyl-CoA dehydrogenase, mitochondrial; Short=SCAD; AltName: Full=Butyryl-CoA dehydrogenase; Flags: Precursor [Rattus norvegicus]
MSTRG.3417.8	RecName: Full=Ubiquitin-conjugating enzyme E2 variant 1; Short=UEV-1; AltName: Full=CROC-1; AltName: Full=TRAF6-regulated IKK activator 1 beta Uev1A [Homo sapiens]	ube2v1	-27.2691	LUMP_PBS	LUMP_pIC	1465.41	0	732.704	3.02623	-9.01093	2.04312e-19	6.43787e-18	MSTRG.3417.8	gi|1842313858|ref|XM_034533145.1|	99.606	761	3	0	1	761	1	761	0	1389	8103	1465	1659	100	52	PREDICTED: Cyclopterus lumpus ubiquitin-conjugating enzyme E2 variant 1 (ube2v1), mRNA		MSTRG.3417.8	sp|Q13404.2|	68.707	147	46	0	81	521	1	147	8.48e-60	196	9606	1465	147	30	10	RecName: Full=Ubiquitin-conjugating enzyme E2 variant 1; Short=UEV-1; AltName: Full=CROC-1; AltName: Full=TRAF6-regulated IKK activator 1 beta Uev1A [Homo sapiens]
MSTRG.9882.3	RecName: Full=ARF GTPase-activating protein GIT2; Short=ARF GAP GIT2; AltName: Full=Cool-interacting tyrosine-phosphorylated protein 2; Short=CAT-2; Short=CAT2; AltName: Full=G protein-coupled receptor kinase-interactor 2; AltName: Full=GRK-interacting protein 2 [Homo sapiens]	LOC117740067	-27.2661	LUMP_PBS	LUMP_pIC	1474.75	0	737.376	3.02623	-9.00991	2.06219e-19	6.48873e-18	MSTRG.9882.3	gi|1842275816|ref|XM_034546210.1|	100	1876	0	0	1	1876	1	1876	0	3465	8103	5022	4476	88	37	PREDICTED: Cyclopterus lumpus ARF GTPase-activating protein GIT2-like (LOC117740067), transcript variant X2, mRNA		MSTRG.9882.3	sp|Q14161.2|	72.213	583	143	6	172	1878	1	578	0	804	9606	5022	759	44	11	RecName: Full=ARF GTPase-activating protein GIT2; Short=ARF GAP GIT2; AltName: Full=Cool-interacting tyrosine-phosphorylated protein 2; Short=CAT-2; Short=CAT2; AltName: Full=G protein-coupled receptor kinase-interactor 2; AltName: Full=GRK-interacting protein 2 [Homo sapiens]
MSTRG.16120.5	RecName: Full=3-hydroxyisobutyryl-CoA hydrolase, mitochondrial; AltName: Full=3-hydroxyisobutyryl-coenzyme A hydrolase; Short=HIB-CoA hydrolase; Short=HIBYL-CoA-H; Flags: Precursor [Danio rerio]	hibch	-27.2387	LUMP_PBS	LUMP_pIC	1435.89	0	717.943	3.02623	-9.00089	2.23902e-19	7.0302e-18	MSTRG.16120.5	gi|1842324583|ref|XM_034561727.1|	99.76	1251	3	0	1	1251	1	1251	0	2294	8103	1781	1261	70	70	PREDICTED: Cyclopterus lumpus 3-hydroxyisobutyryl-CoA hydrolase (hibch), mRNA		MSTRG.16120.5	sp|Q58EB4.1|	74.346	382	96	1	72	1217	1	380	0	540	7955	1781	382	64	21	RecName: Full=3-hydroxyisobutyryl-CoA hydrolase, mitochondrial; AltName: Full=3-hydroxyisobutyryl-coenzyme A hydrolase; Short=HIB-CoA hydrolase; Short=HIBYL-CoA-H; Flags: Precursor [Danio rerio]
MSTRG.7281.5	RecName: Full=Vesicle-associated membrane protein 8; Short=VAMP-8; AltName: Full=Endobrevin; Short=EDB [Bos taurus]	vamp8	-27.237	LUMP_PBS	LUMP_pIC	1432.47	0	716.234	3.02623	-9.0003	2.25101e-19	7.05786e-18	MSTRG.7281.5	gi|1842260290|ref|XM_034541982.1|	100	1726	0	0	665	2390	699	2424	0	3188	8103	2471	2424	96	70	PREDICTED: Cyclopterus lumpus vesicle-associated membrane protein 8 (endobrevin) (vamp8), mRNA		MSTRG.7281.5	sp|Q3T0Y8.1|	68.75	64	20	0	285	476	11	74	5.88e-23	97.4	9913	2471	100	8	3	RecName: Full=Vesicle-associated membrane protein 8; Short=VAMP-8; AltName: Full=Endobrevin; Short=EDB [Bos taurus]
MSTRG.16193.7	RecName: Full=Collagen alpha-1(IV) chain; Contains: RecName: Full=Arresten; Flags: Precursor [Mus musculus]	col4a1	-27.2235	LUMP_PBS	LUMP_pIC	1419.94	0	709.972	3.02623	-8.99585	2.34421e-19	7.34492e-18	MSTRG.16193.7	gi|1842324764|ref|XM_034561826.1|	100	5824	0	0	264	6087	40	5863	0	10756	8103	6599	5863	88	88	PREDICTED: Cyclopterus lumpus collagen, type IV, alpha 1 (col4a1), mRNA		MSTRG.16193.7	sp|P02463.4|	58.745	1195	423	4	1578	5057	510	1669	0	795	10090	6599	1669	57	18	RecName: Full=Collagen alpha-1(IV) chain; Contains: RecName: Full=Arresten; Flags: Precursor [Mus musculus]
MSTRG.15331.3	RecName: Full=Phosphatidylinositol 3,4,5-trisphosphate 3-phosphatase and dual-specificity protein phosphatase PTEN; AltName: Full=Mutated in multiple advanced cancers 1; AltName: Full=Phosphatase and tensin homolog [Mus musculus]	ptenb	-27.2166	LUMP_PBS	LUMP_pIC	2896.14	0	1448.07	3.02621	-8.99362	2.3922e-19	7.48495e-18	MSTRG.15331.3	gi|1842290103|ref|XM_034558052.1|	100	2120	0	0	1865	3984	1374	3493	0	3916	8103	7185	3493	47	30	PREDICTED: Cyclopterus lumpus phosphatase and tensin homolog B (ptenb), mRNA		MSTRG.15331.3	sp|O08586.1|	82.725	411	63	4	602	1834	1	403	0	640	10090	7185	403	17	6	RecName: Full=Phosphatidylinositol 3,4,5-trisphosphate 3-phosphatase and dual-specificity protein phosphatase PTEN; AltName: Full=Mutated in multiple advanced cancers 1; AltName: Full=Phosphatase and tensin homolog [Mus musculus]
MSTRG.9630.16	RecName: Full=Beta-adrenergic receptor kinase 2; Short=Beta-ARK-2; AltName: Full=G-protein-coupled receptor kinase 3 [Bos taurus]	grk3	-27.215	LUMP_PBS	LUMP_pIC	1408.3	0	704.148	3.02623	-8.99305	2.40465e-19	7.51839e-18	MSTRG.9630.16	gi|1842275958|ref|XM_034546282.1|	100	4136	0	0	965	5100	1	4136	0	7638	8103	9026	6012	65	46	PREDICTED: Cyclopterus lumpus G protein-coupled receptor kinase 3 (grk3), transcript variant X1, mRNA		MSTRG.9630.16	sp|P26818.1|	91.715	688	57	0	3025	5088	1	688	0	1332	9913	9026	688	23	8	RecName: Full=Beta-adrenergic receptor kinase 2; Short=Beta-ARK-2; AltName: Full=G-protein-coupled receptor kinase 3 [Bos taurus]
MSTRG.13087.10	RecName: Full=Ras-related GTP-binding protein C; Short=Rag C; Short=RagC; AltName: Full=GTPase-interacting protein 2; AltName: Full=TIB929 [Mus musculus]	rragca	-27.2087	LUMP_PBS	LUMP_pIC	1402.98	0	701.488	3.02623	-8.99097	2.45057e-19	7.65658e-18	MSTRG.13087.10	gi|1842299814|ref|XM_034554067.1|	100	1977	0	0	166	2142	1	1977	0	3651	8103	3398	2400	71	58	PREDICTED: Cyclopterus lumpus Ras-related GTP binding Ca (rragca), transcript variant X2, mRNA		MSTRG.13087.10	sp|Q99K70.1|	84.461	399	44	3	398	1543	1	398	0	664	10090	3398	398	34	11	RecName: Full=Ras-related GTP-binding protein C; Short=Rag C; Short=RagC; AltName: Full=GTPase-interacting protein 2; AltName: Full=TIB929 [Mus musculus]
MSTRG.2462.11	RecName: Full=Adenylate kinase 4, mitochondrial; Short=AK 4; AltName: Full=Adenylate kinase 3-like; AltName: Full=Adenylate kinase isoenzyme 4; AltName: Full=GTP:AMP phosphotransferase AK4 [Pongo abelii]	ak4	-27.2049	LUMP_PBS	LUMP_pIC	1410.13	0	705.063	3.02623	-8.9897	2.47913e-19	7.73491e-18	MSTRG.2462.11	gi|1842309491|ref|XM_034530868.1|	100	2412	0	0	1	2412	53	2464	0	4455	8103	3066	2789	88	79	PREDICTED: Cyclopterus lumpus adenylate kinase 4 (ak4), transcript variant X1, mRNA		MSTRG.2462.11	sp|Q5R421.1|	66.509	212	71	0	517	1152	3	214	6.51e-101	319	9601	3066	223	21	7	RecName: Full=Adenylate kinase 4, mitochondrial; Short=AK 4; AltName: Full=Adenylate kinase 3-like; AltName: Full=Adenylate kinase isoenzyme 4; AltName: Full=GTP:AMP phosphotransferase AK4 [Pongo abelii]
MSTRG.11825.7	RecName: Full=DNA helicase MCM8; AltName: Full=Minichromosome maintenance 8 [Gallus gallus]	mcm8	-27.196	LUMP_PBS	LUMP_pIC	1392.63	0	696.316	3.02623	-8.98677	2.546e-19	7.93241e-18	MSTRG.11825.7	gi|1842327775|ref|XM_034552099.1|	100	2477	0	0	1	2477	1	2477	0	4575	8103	5491	2477	45	45	PREDICTED: Cyclopterus lumpus minichromosome maintenance 8 homologous recombination repair factor (mcm8), partial mRNA		MSTRG.11825.7	sp|I0IUP3.1|	63.205	780	278	5	124	2448	55	830	0	951	9031	5491	830	42	14	RecName: Full=DNA helicase MCM8; AltName: Full=Minichromosome maintenance 8 [Gallus gallus]
MSTRG.11337.1	RecName: Full=Transcription elongation factor SPT6; AltName: Full=Protein pandora [Danio rerio]	supt6h	-27.1393	LUMP_PBS	LUMP_pIC	1332.71	0	666.353	3.02623	-8.96801	3.01931e-19	9.34806e-18	MSTRG.11337.1	gi|1842254573|ref|XM_034549575.1|	99.984	6294	0	1	1	6293	1	6294	0	11616	8103	7340	6294	86	86	PREDICTED: Cyclopterus lumpus SPT6 homolog, histone chaperone and transcription elongation factor (supt6h), mRNA		MSTRG.11337.1	sp|Q8UVK2.1|	87.015	1186	152	2	429	3983	19	1203	0	1821	7955	7340	1726	68	16	RecName: Full=Transcription elongation factor SPT6; AltName: Full=Protein pandora [Danio rerio]
MSTRG.10864.7	RecName: Full=Protein IWS1 homolog; AltName: Full=IWS1-like protein [Rattus norvegicus]	LOC117741613	-27.1363	LUMP_PBS	LUMP_pIC	1330.48	0	665.238	3.02623	-8.96703	3.04621e-19	9.41113e-18	MSTRG.10864.7	gi|1842274404|ref|XM_034548752.1|	98.679	2119	0	1	1	2091	1	2119	0	3733	8103	4843	2969	61	43	PREDICTED: Cyclopterus lumpus protein IWS1 homolog (LOC117741613), mRNA		MSTRG.10864.7	sp|Q3SWT4.1|	78.769	325	63	5	1252	2214	442	764	1.88e-133	436	10116	4843	764	22	7	RecName: Full=Protein IWS1 homolog; AltName: Full=IWS1-like protein [Rattus norvegicus]
MSTRG.9750.9	RecName: Full=Splicing regulatory glutamine/lysine-rich protein 1; AltName: Full=Serine/arginine-rich-splicing regulatory protein 86; Short=SRrp86; AltName: Full=Splicing factor, arginine/serine-rich 12 [Mus musculus]	srek1	-27.1361	LUMP_PBS	LUMP_pIC	1378.31	0	689.157	3.02623	-8.96696	3.04815e-19	9.41113e-18	MSTRG.9750.9	gi|1842277534|ref|XM_034547082.1|	100	2758	0	0	282	3039	1	2758	0	5094	8103	5168	2758	53	53	PREDICTED: Cyclopterus lumpus splicing regulatory glutamine/lysine-rich protein 1 (srek1), transcript variant X2, mRNA		MSTRG.9750.9	sp|Q8BZX4.1|	90.076	131	13	0	1630	2022	52	182	2.82e-70	248	10090	5168	494	8	3	RecName: Full=Splicing regulatory glutamine/lysine-rich protein 1; AltName: Full=Serine/arginine-rich-splicing regulatory protein 86; Short=SRrp86; AltName: Full=Splicing factor, arginine/serine-rich 12 [Mus musculus]
MSTRG.18077.10	RecName: Full=Probable G-protein coupled receptor 132; AltName: Full=G2 accumulation protein [Mus musculus]	LOC117727850	-27.1285	LUMP_PBS	LUMP_pIC	1322.63	0	661.316	3.02623	-8.96446	3.11805e-19	9.60693e-18	MSTRG.18077.10	gi|1842249614|ref|XM_034528362.1|	97.327	1758	17	11	120	1847	1	1758	0	2959	8103	6065	2859	45	28	PREDICTED: Cyclopterus lumpus probable G-protein coupled receptor 132 (LOC117727850), transcript variant X4, mRNA		MSTRG.18077.10	sp|Q9Z282.1|	45.082	366	183	4	519	1601	16	368	1.73e-70	245	10090	6065	382	18	6	RecName: Full=Probable G-protein coupled receptor 132; AltName: Full=G2 accumulation protein [Mus musculus]
MSTRG.5120.4	RecName: Full=Agrin; Contains: RecName: Full=Agrin N-terminal 110 kDa subunit; Contains: RecName: Full=Agrin C-terminal 110 kDa subunit; Contains: RecName: Full=Agrin C-terminal 90 kDa fragment; Short=C90; Contains: RecName: Full=Agrin C-terminal 22 kDa fragment; Short=C22; Flags: Precursor [Gallus gallus]	agrn	-27.1234	LUMP_PBS	LUMP_pIC	1320.48	0	660.241	3.02623	-8.96275	3.1668e-19	9.73758e-18	MSTRG.5120.4	gi|1842254029|ref|XM_034538350.1|	99.914	5804	0	5	1	5803	961	6760	0	10685	8103	8252	6760	70	70	PREDICTED: Cyclopterus lumpus agrin (agrn), mRNA		MSTRG.5120.4	sp|P31696.3|	64.586	737	232	6	3231	5360	1346	2080	0	956	9031	8252	2081	56	9	RecName: Full=Agrin; Contains: RecName: Full=Agrin N-terminal 110 kDa subunit; Contains: RecName: Full=Agrin C-terminal 110 kDa subunit; Contains: RecName: Full=Agrin C-terminal 90 kDa fragment; Short=C90; Contains: RecName: Full=Agrin C-terminal 22 kDa fragment; Short=C22; Flags: Precursor [Gallus gallus]
MSTRG.17801.3	RecName: Full=Nicotinamide phosphoribosyltransferase; Short=NAmPRTase; Short=Nampt; AltName: Full=Pre-B-cell colony-enhancing factor 1 homolog; Short=PBEF; AltName: Full=Visfatin [Mus musculus]	nampt1	-27.1231	LUMP_PBS	LUMP_pIC	1320.27	0	660.134	3.02623	-8.96267	3.16922e-19	9.73758e-18	MSTRG.17801.3	gi|1842294237|ref|XM_034526414.1|	100	4118	0	0	35	4152	1	4118	0	7605	8103	7523	4118	55	55	PREDICTED: Cyclopterus lumpus nicotinamide phosphoribosyltransferase 1 (nampt1), transcript variant X2, mRNA		MSTRG.17801.3	sp|Q99KQ4.1|	87.992	483	57	1	238	1683	6	488	0	875	10090	7523	491	19	6	RecName: Full=Nicotinamide phosphoribosyltransferase; Short=NAmPRTase; Short=Nampt; AltName: Full=Pre-B-cell colony-enhancing factor 1 homolog; Short=PBEF; AltName: Full=Visfatin [Mus musculus]
MSTRG.13297.7	RecName: Full=ETS-related transcription factor Elf-1; AltName: Full=E74-like factor 1 [Homo sapiens]	LOC117746466	-27.1224	LUMP_PBS	LUMP_pIC	1323.05	0	661.523	3.02623	-8.96242	3.17616e-19	9.75214e-18	MSTRG.13297.7	gi|1842283528|ref|XM_034555607.1|	99.886	2639	1	1	1632	4268	788	3426	0	4855	8103	4268	3426	80	62	PREDICTED: Cyclopterus lumpus ETS-related transcription factor Elf-1-like (LOC117746466), mRNA		MSTRG.13297.7	sp|P32519.2|	52.607	211	92	3	1644	2255	89	298	3.63e-54	204	9606	4268	619	18	5	RecName: Full=ETS-related transcription factor Elf-1; AltName: Full=E74-like factor 1 [Homo sapiens]
MSTRG.6478.3	RecName: Full=[Pyruvate dehydrogenase (acetyl-transferring)] kinase isozyme 2, mitochondrial; AltName: Full=Pyruvate dehydrogenase kinase isoform 2; Short=PDH kinase 2; Flags: Precursor [Mus musculus]	LOC117734678	-27.0923	LUMP_PBS	LUMP_pIC	1287.49	0	643.747	3.02623	-8.95248	3.47593e-19	1.06066e-17	MSTRG.6478.3	gi|1842269427|ref|XM_034538912.1|	100	2700	0	0	2434	5133	1	2700	0	4987	8103	5133	2701	60	53	PREDICTED: Cyclopterus lumpus pyruvate dehydrogenase (acetyl-transferring) kinase isozyme 2, mitochondrial-like (LOC117734678), mRNA		MSTRG.6478.3	sp|Q9JK42.2|	71.149	409	116	2	2631	3857	1	407	0	629	10090	5133	407	29	8	RecName: Full=[Pyruvate dehydrogenase (acetyl-transferring)] kinase isozyme 2, mitochondrial; AltName: Full=Pyruvate dehydrogenase kinase isoform 2; Short=PDH kinase 2; Flags: Precursor [Mus musculus]
MSTRG.11093.1	RecName: Full=Zinc finger and BTB domain-containing protein 16-A; AltName: Full=Promyelocytic leukemia zinc finger protein-A; AltName: Full=Zinc finger protein PLZF-A [Danio rerio]	zbtb16a	-27.0852	LUMP_PBS	LUMP_pIC	1281.88	0	640.939	3.02623	-8.95013	3.55064e-19	1.08192e-17	MSTRG.11093.1	gi|1842255784|ref|XM_034550217.1|	99.46	5744	0	1	1	5713	7	5750	0	10406	8103	8308	5750	69	69	PREDICTED: Cyclopterus lumpus zinc finger and BTB domain containing 16a (zbtb16a), mRNA		MSTRG.11093.1	sp|Q802Y8.1|	85.503	676	85	6	199	2202	1	671	0	1100	7955	8308	671	24	8	RecName: Full=Zinc finger and BTB domain-containing protein 16-A; AltName: Full=Promyelocytic leukemia zinc finger protein-A; AltName: Full=Zinc finger protein PLZF-A [Danio rerio]
MSTRG.18832.1	RecName: Full=Hypoxia-inducible factor 1-alpha; Short=HIF-1-alpha; Short=HIF1-alpha [Gallus gallus]	hif1al	-27.0826	LUMP_PBS	LUMP_pIC	1279.34	0	639.669	3.02623	-8.94926	3.57877e-19	1.08905e-17	MSTRG.18832.1	gi|1842300875|ref|XM_034528601.1|	99.896	2889	2	1	373	3260	424	3312	0	5317	8103	3260	3312	99	89	PREDICTED: Cyclopterus lumpus hypoxia inducible factor 1 subunit alpha, like (hif1al), mRNA		MSTRG.18832.1	sp|Q9YIB9.2|	56.41	273	112	2	414	1214	88	359	2.47e-113	347	9031	3260	811	30	8	RecName: Full=Hypoxia-inducible factor 1-alpha; Short=HIF-1-alpha; Short=HIF1-alpha [Gallus gallus]
MSTRG.16407.2	RecName: Full=Probable hydrolase PNKD [Bos taurus]	pnkd	-27.0569	LUMP_PBS	LUMP_pIC	1258.44	0	629.222	3.02623	-8.94077	3.86454e-19	1.16643e-17	MSTRG.16407.2	gi|1842324776|ref|XM_034561834.1|	100	2731	0	0	5	2735	1	2731	0	5044	8103	4439	2731	62	62	PREDICTED: Cyclopterus lumpus PNKD metallo-beta-lactamase domain containing (pnkd), mRNA		MSTRG.16407.2	sp|A7YY46.1|	63.576	302	110	0	172	1077	80	381	1.43e-118	380	9913	4439	385	20	7	RecName: Full=Probable hydrolase PNKD [Bos taurus]
MSTRG.2462.18	RecName: Full=Adenylate kinase 4, mitochondrial; Short=AK 4; AltName: Full=Adenylate kinase 3-like; AltName: Full=Adenylate kinase isoenzyme 4; AltName: Full=GTP:AMP phosphotransferase AK4 [Pongo abelii]	ak4	-27.0556	LUMP_PBS	LUMP_pIC	1253.47	0	626.736	3.02624	-8.94035	3.87927e-19	1.17008e-17	MSTRG.2462.18	gi|1842309491|ref|XM_034530868.1|	100	2214	0	0	1	2214	247	2460	0	4089	8103	2868	2789	87	77	PREDICTED: Cyclopterus lumpus adenylate kinase 4 (ak4), transcript variant X1, mRNA		MSTRG.2462.18	sp|Q5R421.1|	66.509	212	71	0	323	958	3	214	2.02e-101	319	9601	2868	223	22	7	RecName: Full=Adenylate kinase 4, mitochondrial; Short=AK 4; AltName: Full=Adenylate kinase 3-like; AltName: Full=Adenylate kinase isoenzyme 4; AltName: Full=GTP:AMP phosphotransferase AK4 [Pongo abelii]
MSTRG.10090.1	RecName: Full=Serine/threonine-protein phosphatase 2A 55 kDa regulatory subunit B alpha isoform; AltName: Full=PP2A subunit B isoform B55-alpha; AltName: Full=PP2A subunit B isoform PR55-alpha; AltName: Full=PP2A subunit B isoform R2-alpha; AltName: Full=PP2A subunit B isoform alpha [Oryctolagus cuniculus]	ppp2r2ab	-27.0548	LUMP_PBS	LUMP_pIC	1327.98	0	663.99	3.02623	-8.94008	3.88892e-19	1.17217e-17	MSTRG.10090.1	gi|1842277091|ref|XM_034546848.1|	99.966	2944	0	1	1	2943	92	3035	0	5430	8103	2943	3035	100	100	PREDICTED: Cyclopterus lumpus protein phosphatase 2, regulatory subunit B, alpha b (ppp2r2ab), transcript variant X1, mRNA		MSTRG.10090.1	sp|P63150.1|	91.723	447	35	1	220	1554	1	447	0	807	9986	2943	447	45	15	RecName: Full=Serine/threonine-protein phosphatase 2A 55 kDa regulatory subunit B alpha isoform; AltName: Full=PP2A subunit B isoform B55-alpha; AltName: Full=PP2A subunit B isoform PR55-alpha; AltName: Full=PP2A subunit B isoform R2-alpha; AltName: Full=PP2A subunit B isoform alpha [Oryctolagus cuniculus]
MSTRG.4186.10	RecName: Full=Testin [Gallus gallus]	tes	-27.0103	LUMP_PBS	LUMP_pIC	1214.33	0	607.163	3.02624	-8.92538	4.44157e-19	1.33154e-17	MSTRG.4186.10	gi|1842288708|ref|XM_034535615.1|	97.881	1888	20	5	601	2475	685	2565	0	3247	8103	2475	2565	100	76	PREDICTED: Cyclopterus lumpus testis derived transcript (3 LIM domains) (tes), mRNA		MSTRG.4186.10	sp|Q90YH9.1|	70.899	189	55	0	1562	2128	234	422	8.09e-95	306	9031	2475	422	47	8	RecName: Full=Testin [Gallus gallus]
MSTRG.16466.2	RecName: Full=von Willebrand factor A domain-containing protein 8; Flags: Precursor [Danio rerio]	vwa8	-27.0032	LUMP_PBS	LUMP_pIC	1212.07	0	606.036	3.02624	-8.92303	4.53703e-19	1.35833e-17	MSTRG.16466.2	gi|1842324653|ref|XM_034561765.1|	100	6786	0	0	329	7114	1	6786	0	12532	8103	12053	6816	56	56	PREDICTED: Cyclopterus lumpus von Willebrand factor A domain containing 8 (vwa8), mRNA		MSTRG.16466.2	sp|B0R0T1.1|	80.525	1905	357	7	329	6028	1	1896	0	3098	7955	12053	1896	47	16	RecName: Full=von Willebrand factor A domain-containing protein 8; Flags: Precursor [Danio rerio]
MSTRG.18077.11	RecName: Full=Probable G-protein coupled receptor 132; AltName: Full=G2 accumulation protein [Mus musculus]	LOC117727850	-26.9946	LUMP_PBS	LUMP_pIC	1201.02	0	600.509	3.02624	-8.92018	4.6552e-19	1.39079e-17	MSTRG.18077.11	gi|1842249614|ref|XM_034528362.1|	96.911	2816	35	26	1	2782	62	2859	0	4671	8103	5989	2859	46	46	PREDICTED: Cyclopterus lumpus probable G-protein coupled receptor 132 (LOC117727850), transcript variant X4, mRNA		MSTRG.18077.11	sp|Q9Z282.1|	45.082	366	183	4	373	1455	16	368	1.02e-70	246	10090	5989	382	18	6	RecName: Full=Probable G-protein coupled receptor 132; AltName: Full=G2 accumulation protein [Mus musculus]
MSTRG.13857.6	RecName: Full=Rho GTPase-activating protein 30; AltName: Full=Rho-type GTPase-activating protein 30 [Homo sapiens]	si:dkeyp-68b7.12	-26.9944	LUMP_PBS	LUMP_pIC	1198.55	0	599.273	3.02624	-8.92012	4.65797e-19	1.39079e-17	MSTRG.13857.6	gi|1842281504|ref|XM_034554783.1|	99.501	2603	13	0	632	3234	1	2603	0	4735	8103	5543	5080	89	47	PREDICTED: Cyclopterus lumpus rho GTPase-activating protein 30 (si:dkeyp-68b7.12), transcript variant X6, mRNA		MSTRG.13857.6	sp|Q7Z6I6.3|	52.527	455	168	8	1071	2387	8	430	1.47e-120	412	9606	5543	1101	24	8	RecName: Full=Rho GTPase-activating protein 30; AltName: Full=Rho-type GTPase-activating protein 30 [Homo sapiens]
MSTRG.13996.7	RecName: Full=Serrate RNA effector molecule homolog; AltName: Full=Arsenite-resistance protein 2 [Danio rerio]	LOC117747913	-26.9713	LUMP_PBS	LUMP_pIC	1178.31	0	589.157	3.02624	-8.91247	4.99081e-19	1.48717e-17	MSTRG.13996.7	gi|1842296808|ref|XM_034557424.1|	99.612	3093	0	3	1	3091	12	3094	0	5635	8103	4922	3094	63	63	PREDICTED: Cyclopterus lumpus serrate RNA effector molecule homolog (LOC117747913), mRNA		MSTRG.13996.7	sp|Q66I22.1|	70.201	349	92	3	1524	2534	442	790	3.54e-141	462	7955	4922	896	33	7	RecName: Full=Serrate RNA effector molecule homolog; AltName: Full=Arsenite-resistance protein 2 [Danio rerio]
MSTRG.15807.5	RecName: Full=ATP-dependent 6-phosphofructokinase, platelet type; Short=ATP-PFK; Short=PFK-P; AltName: Full=6-phosphofructokinase type C; AltName: Full=Phosphofructo-1-kinase isozyme C; Short=PFK-C; AltName: Full=Phosphohexokinase [Homo sapiens]	pfkpa	-26.9706	LUMP_PBS	LUMP_pIC	1192.85	0	596.423	3.02624	-8.91227	4.99994e-19	1.48889e-17	MSTRG.15807.5	gi|1842278926|ref|XM_034559664.1|	100	2624	0	0	69	2692	1	2624	0	4846	8103	3350	3312	98	78	PREDICTED: Cyclopterus lumpus phosphofructokinase, platelet a (pfkpa), transcript variant X8, mRNA		MSTRG.15807.5	sp|Q01813.2|	79.324	769	158	1	256	2562	12	779	0	1239	9606	3350	784	69	23	RecName: Full=ATP-dependent 6-phosphofructokinase, platelet type; Short=ATP-PFK; Short=PFK-P; AltName: Full=6-phosphofructokinase type C; AltName: Full=Phosphofructo-1-kinase isozyme C; Short=PFK-C; AltName: Full=Phosphohexokinase [Homo sapiens]
MSTRG.11100.1	RecName: Full=Cell adhesion molecule 1; AltName: Full=Immunoglobulin superfamily member 4; Short=IgSF4; AltName: Full=Nectin-like protein 2; Short=NECL-2; AltName: Full=Spermatogenic immunoglobulin superfamily; Short=SgIgSF; AltName: Full=Synaptic cell adhesion molecule; Short=SynCAM; AltName: Full=Tumor suppressor in lung cancer 1; Short=TSLC-1; Flags: Precursor [Homo sapiens]	cadm1a	-26.9688	LUMP_PBS	LUMP_pIC	1176.93	0	588.467	3.02624	-8.91166	5.02739e-19	1.49606e-17	MSTRG.11100.1	gi|1842255515|ref|XM_034550068.1|	100	1613	0	0	14	1626	1	1613	0	2979	8103	6348	1613	25	25	PREDICTED: Cyclopterus lumpus cell adhesion molecule 1a (cadm1a), transcript variant X3, mRNA		MSTRG.11100.1	sp|Q9BY67.2|	69.173	399	119	4	159	1346	45	442	1.18e-154	488	9606	6348	442	19	6	RecName: Full=Cell adhesion molecule 1; AltName: Full=Immunoglobulin superfamily member 4; Short=IgSF4; AltName: Full=Nectin-like protein 2; Short=NECL-2; AltName: Full=Spermatogenic immunoglobulin superfamily; Short=SgIgSF; AltName: Full=Synaptic cell adhesion molecule; Short=SynCAM; AltName: Full=Tumor suppressor in lung cancer 1; Short=TSLC-1; Flags: Precursor [Homo sapiens]
MSTRG.10246.5	RecName: Full=TATA-binding protein-associated factor 2N; AltName: Full=68 kDa TATA-binding protein-associated factor; Short=TAF(II)68; Short=TAFII68; AltName: Full=RNA-binding protein 56 [Homo sapiens]	taf15	-26.9581	LUMP_PBS	LUMP_pIC	2160.95	0	1080.47	3.02622	-8.90818	5.18776e-19	1.54069e-17	MSTRG.10246.5	gi|1898643970|ref|XM_036001330.1|	86.499	837	53	26	1315	2094	511	1344	0	865	283035	2434	1710	32	32	PREDICTED: Sander lucioperca TAF15 RNA polymerase II, TATA box binding protein (TBP)-associated factor (taf15), transcript variant X3, mRNA		MSTRG.10246.5	sp|Q92804.1|	65.089	169	54	1	1354	1845	216	384	6.04e-56	206	9606	2434	592	20	7	RecName: Full=TATA-binding protein-associated factor 2N; AltName: Full=68 kDa TATA-binding protein-associated factor; Short=TAF(II)68; Short=TAFII68; AltName: Full=RNA-binding protein 56 [Homo sapiens]
MSTRG.2028.2	RecName: Full=Neuron navigator 2; AltName: Full=Helicase APC down-regulated 1; AltName: Full=Pore membrane and/or filament-interacting-like protein 2; AltName: Full=Retinoic acid inducible in neuroblastoma 1; AltName: Full=Steerin-2; AltName: Full=Unc-53 homolog 2; Short=unc53H2 [Homo sapiens]	nav2a	-26.9205	LUMP_PBS	LUMP_pIC	1138.08	0	569.039	3.02624	-8.8957	5.80522e-19	1.71604e-17	MSTRG.2028.2	gi|1842305044|ref|XM_034561141.1|	99.981	5374	1	0	4301	9674	4582	9955	0	9919	8103	10026	9955	96	54	PREDICTED: Cyclopterus lumpus neuron navigator 2a (nav2a), mRNA		MSTRG.2028.2	sp|Q8IVL1.3|	60.787	1956	521	37	1754	7282	666	2488	0	1871	9606	10026	2488	66	18	RecName: Full=Neuron navigator 2; AltName: Full=Helicase APC down-regulated 1; AltName: Full=Pore membrane and/or filament-interacting-like protein 2; AltName: Full=Retinoic acid inducible in neuroblastoma 1; AltName: Full=Steerin-2; AltName: Full=Unc-53 homolog 2; Short=unc53H2 [Homo sapiens]
MSTRG.14165.3	RecName: Full=Phosphatidylinositol-binding clathrin assembly protein; AltName: Full=Clathrin assembly lymphoid myeloid leukemia protein; Short=rCALM [Rattus norvegicus]	si:ch211-200p22.4	-26.8989	LUMP_PBS	LUMP_pIC	1121.37	0	560.684	3.02624	-8.88856	6.19071e-19	1.82634e-17	MSTRG.14165.3	gi|1842295589|ref|XM_034556811.1|	100	2738	0	0	431	3168	1	2738	0	5057	8103	7453	3601	44	37	PREDICTED: Cyclopterus lumpus phosphatidylinositol-binding clathrin assembly protein (si:ch211-200p22.4), transcript variant X1, mRNA		MSTRG.14165.3	sp|O55012.1|	56.105	688	189	13	1312	3180	1	640	0	645	10116	7453	640	25	8	RecName: Full=Phosphatidylinositol-binding clathrin assembly protein; AltName: Full=Clathrin assembly lymphoid myeloid leukemia protein; Short=rCALM [Rattus norvegicus]
MSTRG.12322.3	RecName: Full=DNA-binding protein Ikaros; AltName: Full=Ikaros family zinc finger protein 1 [Oncorhynchus mykiss]	ikzf1	-26.8608	LUMP_PBS	LUMP_pIC	1126.7	0	563.352	3.02624	-8.87596	6.93357e-19	2.02933e-17	MSTRG.12322.3	gi|1842326279|ref|XM_034551297.1|	100	1630	0	0	2244	3873	909	2538	0	3011	8103	3873	2538	59	42	PREDICTED: Cyclopterus lumpus IKAROS family zinc finger 1 (Ikaros) (ikzf1), transcript variant X3, mRNA		MSTRG.12322.3	sp|O13089.1|	70.37	297	73	6	2072	2953	238	522	2.29e-109	357	8022	3873	522	37	8	RecName: Full=DNA-binding protein Ikaros; AltName: Full=Ikaros family zinc finger protein 1 [Oncorhynchus mykiss]
MSTRG.6688.2	RecName: Full=Mitochondrial dynamics protein MID51; AltName: Full=Mitochondrial dynamics protein of 51 kDa homolog; AltName: Full=Mitochondrial elongation factor 1; AltName: Full=Smith-Magenis syndrome chromosomal region candidate gene 7 protein-like [Danio rerio]	mief1	-26.8601	LUMP_PBS	LUMP_pIC	1086.73	0	543.364	3.02624	-8.87574	6.94693e-19	2.0319e-17	MSTRG.6688.2	gi|1842269690|ref|XM_034539059.1|	98.789	2064	0	16	407	2459	194	2243	0	3650	8103	4156	2243	53	49	PREDICTED: Cyclopterus lumpus mitochondrial elongation factor 1 (mief1), mRNA		MSTRG.6688.2	sp|A4IG61.1|	52.303	304	111	7	976	1833	181	468	2.15e-91	257	7955	4156	468	34	7	RecName: Full=Mitochondrial dynamics protein MID51; AltName: Full=Mitochondrial dynamics protein of 51 kDa homolog; AltName: Full=Mitochondrial elongation factor 1; AltName: Full=Smith-Magenis syndrome chromosomal region candidate gene 7 protein-like [Danio rerio]
MSTRG.5454.3	RecName: Full=Limb region 1 homolog-like protein [Danio rerio]	lmbr1l	-26.8512	LUMP_PBS	LUMP_pIC	1080.26	0	540.129	3.02624	-8.8728	7.13295e-19	2.08219e-17	MSTRG.5454.3	gi|1842252297|ref|XM_034537408.1|	99.917	2402	1	1	1	2401	1	2402	0	4423	8103	3234	3268	100	74	PREDICTED: Cyclopterus lumpus limb development membrane protein 1-like (lmbr1l), transcript variant X1, mRNA		MSTRG.5454.3	sp|Q803C7.1|	84.787	493	73	1	137	1615	1	491	0	771	7955	3234	491	46	15	RecName: Full=Limb region 1 homolog-like protein [Danio rerio]
MSTRG.7281.10	RecName: Full=Vesicle-associated membrane protein 8; Short=VAMP-8; AltName: Full=Endobrevin; Short=EDB [Bos taurus]	vamp8	-26.8417	LUMP_PBS	LUMP_pIC	1071.84	0	535.919	3.02624	-8.86966	7.33718e-19	2.1376e-17	MSTRG.7281.10	gi|1842260290|ref|XM_034541982.1|	100	1738	0	0	647	2384	687	2424	0	3210	8103	2465	2424	97	71	PREDICTED: Cyclopterus lumpus vesicle-associated membrane protein 8 (endobrevin) (vamp8), mRNA		MSTRG.7281.10	sp|Q3T0Y8.1|	68.75	64	20	0	267	458	11	74	5.87e-23	97.4	9913	2465	100	8	3	RecName: Full=Vesicle-associated membrane protein 8; Short=VAMP-8; AltName: Full=Endobrevin; Short=EDB [Bos taurus]
MSTRG.2266.5	RecName: Full=Trafficking protein particle complex subunit 8; AltName: Full=Protein TRS85 homolog [Homo sapiens]	trappc8	-26.8409	LUMP_PBS	LUMP_pIC	1135.39	0	567.697	3.02624	-8.86939	7.35448e-19	2.14123e-17	MSTRG.2266.5	gi|1842308777|ref|XM_034530501.1|	100	4864	0	0	1	4864	10	4873	0	8983	8103	5850	5280	89	83	PREDICTED: Cyclopterus lumpus trafficking protein particle complex 8 (trappc8), transcript variant X1, mRNA		MSTRG.2266.5	sp|Q9Y2L5.2|	61.498	1509	472	19	166	4587	1	1435	0	1775	9606	5850	1435	76	25	RecName: Full=Trafficking protein particle complex subunit 8; AltName: Full=Protein TRS85 homolog [Homo sapiens]
MSTRG.19130.5	RecName: Full=Beta-1,4-galactosyltransferase 3; Short=Beta-1,4-GalTase 3; Short=Beta4Gal-T3; Short=b4Gal-T3; AltName: Full=Beta-N-acetylglucosaminyl-glycolipid beta-1,4-galactosyltransferase; AltName: Full=Beta-N-acetylglucosaminylglycopeptide beta-1,4-galactosyltransferase; AltName: Full=N-acetyllactosamine synthase; AltName: Full=Nal synthase; AltName: Full=Neolactotriaosylceramide beta-1,4-gal…	si:dkey-199f5.8	-26.8172	LUMP_PBS	LUMP_pIC	1086.56	0	543.28	3.02624	-8.86157	7.88974e-19	2.29407e-17	MSTRG.19130.5	gi|1842300726|ref|XM_034528519.1|	100	2798	0	0	2	2799	207	3004	0	5168	8103	5197	5443	99	54	PREDICTED: Cyclopterus lumpus beta-1,4-galactosyltransferase 3 (si:dkey-199f5.8), transcript variant X1, mRNA		MSTRG.19130.5	sp|Q80WN8.1|	56.484	347	134	4	1291	2313	12	347	1.57e-108	355	10029	5197	395	20	7	RecName: Full=Beta-1,4-galactosyltransferase 3; Short=Beta-1,4-GalTase 3; Short=Beta4Gal-T3; Short=b4Gal-T3; AltName: Full=Beta-N-acetylglucosaminyl-glycolipid beta-1,4-galactosyltransferase; AltName: Full=Beta-N-acetylglucosaminylglycopeptide beta-1,4-galactosyltransferase; AltName: Full=N-acetyllactosamine synthase; AltName: Full=Nal synthase; AltName: Full=Neolactotriaosylceramide beta-1,4-gal…
XM_034532576.1	RecName: Full=Kinesin-like protein KIF21B [Homo sapiens]	kif21b	-26.8106	LUMP_PBS	LUMP_pIC	1049.95	0	524.973	3.02624	-8.85938	8.04633e-19	2.33501e-17	XM_034532576.1	gi|1842312814|ref|XM_034532576.1|	100	11215	0	0	1	11215	1	11215	0	20711	8103	11215	11215	100	100	PREDICTED: Cyclopterus lumpus kinesin family member 21B (kif21b), transcript variant X7, mRNA		XM_034532576.1	sp|O75037.2|	73.123	1012	225	14	3550	6534	632	1613	0	1429	9606	11215	1637	43	9	RecName: Full=Kinesin-like protein KIF21B [Homo sapiens]
MSTRG.9731.5	RecName: Full=Myomegalin; AltName: Full=Cardiomyopathy-associated protein 2; AltName: Full=Phosphodiesterase 4D-interacting protein [Homo sapiens]	cdk5rap2	-26.8101	LUMP_PBS	LUMP_pIC	1152.72	0	576.361	3.02624	-8.85921	8.05864e-19	2.33553e-17	MSTRG.9731.5	gi|1842275972|ref|XM_034546289.1|	99.807	6723	0	11	1138	7851	1116	7834	0	12331	8103	9623	9398	93	70	PREDICTED: Cyclopterus lumpus CDK5 regulatory subunit associated protein 2 (cdk5rap2), mRNA		MSTRG.9731.5	sp|Q5VU43.3|	32.684	719	416	11	1155	3281	261	921	2.58e-56	222	9606	9623	2346	38	7	RecName: Full=Myomegalin; AltName: Full=Cardiomyopathy-associated protein 2; AltName: Full=Phosphodiesterase 4D-interacting protein [Homo sapiens]
MSTRG.3906.4	RecName: Full=Choline/ethanolaminephosphotransferase 1; Short=mCEPT1 [Mus musculus]	cept1b	-26.8042	LUMP_PBS	LUMP_pIC	1043.43	0	521.714	3.02624	-8.85726	8.20082e-19	2.37364e-17	MSTRG.3906.4	gi|1842313603|ref|XM_034533004.1|	99.951	2028	1	0	7	2034	1	2028	0	3740	8103	3222	3288	99	63	PREDICTED: Cyclopterus lumpus choline/ethanolamine phosphotransferase 1b (cept1b), transcript variant X2, mRNA		MSTRG.3906.4	sp|Q8BGS7.1|	85.751	386	55	0	428	1585	31	416	0	657	10090	3222	416	36	12	RecName: Full=Choline/ethanolaminephosphotransferase 1; Short=mCEPT1 [Mus musculus]
MSTRG.9669.5	RecName: Full=5'-AMP-activated protein kinase catalytic subunit alpha-1; Short=AMPK subunit alpha-1; AltName: Full=Acetyl-CoA carboxylase kinase; Short=ACACA kinase; AltName: Full=Hydroxymethylglutaryl-CoA reductase kinase; Short=HMGCR kinase; AltName: Full=Tau-protein kinase PRKAA1 [Homo sapiens]	prkaa1	-26.7989	LUMP_PBS	LUMP_pIC	1041.66	0	520.829	3.02624	-8.85549	8.33203e-19	2.41005e-17	MSTRG.9669.5	gi|1842276762|ref|XM_034546672.1|	100	2770	0	0	1	2770	1	2770	0	5116	8103	4496	4534	100	62	PREDICTED: Cyclopterus lumpus protein kinase, AMP-activated, alpha 1 catalytic subunit (prkaa1), transcript variant X1, mRNA		MSTRG.9669.5	sp|Q13131.4|	83.333	576	70	4	127	1851	9	559	0	956	9606	4496	559	38	13	RecName: Full=5'-AMP-activated protein kinase catalytic subunit alpha-1; Short=AMPK subunit alpha-1; AltName: Full=Acetyl-CoA carboxylase kinase; Short=ACACA kinase; AltName: Full=Hydroxymethylglutaryl-CoA reductase kinase; Short=HMGCR kinase; AltName: Full=Tau-protein kinase PRKAA1 [Homo sapiens]
MSTRG.3023.4	RecName: Full=Citron rho-interacting kinase; Short=CRIK; AltName: Full=Rho-interacting, serine/threonine-protein kinase 21 [Rattus norvegicus]	cita	-26.7981	LUMP_PBS	LUMP_pIC	1052.44	0	526.218	3.02624	-8.85523	8.35104e-19	2.41398e-17	MSTRG.3023.4	gi|1842311701|ref|XM_034531993.1|	100	6689	0	0	15	6703	1	6689	0	12353	8103	8235	6689	81	81	PREDICTED: Cyclopterus lumpus citron rho-interacting serine/threonine kinase a (cita), transcript variant X7, mRNA		MSTRG.3023.4	sp|E9PSL7.1|	68.821	2120	586	10	161	6490	1	2055	0	2815	10116	8235	2055	77	26	RecName: Full=Citron rho-interacting kinase; Short=CRIK; AltName: Full=Rho-interacting, serine/threonine-protein kinase 21 [Rattus norvegicus]
MSTRG.12611.4	RecName: Full=Ankyrin repeat and IBR domain-containing protein 1 [Danio rerio]	LOC117745072	-26.7928	LUMP_PBS	LUMP_pIC	1042.04	0	521.02	3.02624	-8.85347	8.48407e-19	2.45084e-17	MSTRG.12611.4	gi|1842298045|ref|XM_034553108.1|	100	2579	0	0	158	2736	1	2579	0	4763	8103	6566	6080	91	39	PREDICTED: Cyclopterus lumpus ankyrin repeat and IBR domain-containing protein 1-like (LOC117745072), transcript variant X1, mRNA		MSTRG.12611.4	sp|Q1L8G6.1|	80.893	717	134	2	679	2829	1	714	0	1207	7955	6566	1060	48	11	RecName: Full=Ankyrin repeat and IBR domain-containing protein 1 [Danio rerio]
MSTRG.17332.8	RecName: Full=Vacuolar protein sorting-associated protein 29; AltName: Full=Vesicle protein sorting 29 [Danio rerio]	vps29	-26.7836	LUMP_PBS	LUMP_pIC	1050.51	0	525.257	3.02624	-8.85043	8.71847e-19	2.51365e-17	MSTRG.17332.8	gi|1842262248|ref|XM_034562894.1|	99.714	700	1	1	1	699	1	700	0	1280	8103	1593	700	44	44	PREDICTED: Cyclopterus lumpus VPS29 retromer complex component (vps29), transcript variant X2, mRNA		MSTRG.17332.8	sp|Q7ZV68.1|	97.802	182	4	0	130	675	1	182	2.27e-127	372	7955	1593	182	34	11	RecName: Full=Vacuolar protein sorting-associated protein 29; AltName: Full=Vesicle protein sorting 29 [Danio rerio]
MSTRG.9750.10	RecName: Full=Splicing regulatory glutamine/lysine-rich protein 1; AltName: Full=Serine/arginine-rich-splicing regulatory protein 86; Short=SRrp86; AltName: Full=Splicing factor, arginine/serine-rich 12 [Mus musculus]	srek1	-26.7793	LUMP_PBS	LUMP_pIC	1027.98	0	513.991	3.02625	-8.84901	8.82979e-19	2.54409e-17	MSTRG.9750.10	gi|1842277532|ref|XM_034547081.1|	100	1996	0	0	1	1996	2	1997	0	3687	8103	4125	1997	48	48	PREDICTED: Cyclopterus lumpus splicing regulatory glutamine/lysine-rich protein 1 (srek1), transcript variant X1, mRNA		MSTRG.9750.10	sp|Q8BZX4.1|	90.076	131	13	0	587	979	52	182	2.22e-70	248	10090	4125	494	10	3	RecName: Full=Splicing regulatory glutamine/lysine-rich protein 1; AltName: Full=Serine/arginine-rich-splicing regulatory protein 86; Short=SRrp86; AltName: Full=Splicing factor, arginine/serine-rich 12 [Mus musculus]
MSTRG.6826.6	RecName: Full=cAMP-dependent protein kinase catalytic subunit alpha; Short=PKA C-alpha [Sus scrofa]	prkacaa	-26.7676	LUMP_PBS	LUMP_pIC	1015.69	0	507.844	3.02625	-8.84516	9.13932e-19	2.62816e-17	MSTRG.6826.6	gi|1842269748|ref|XM_034539090.1|	99.965	2822	1	0	1	2822	1	2822	0	5206	8103	4793	3878	80	59	PREDICTED: Cyclopterus lumpus protein kinase, cAMP-dependent, catalytic, alpha, genome duplicate a (prkacaa), mRNA		MSTRG.6826.6	sp|P36887.4|	93.732	351	22	0	742	1794	1	351	0	689	9823	4793	351	22	7	RecName: Full=cAMP-dependent protein kinase catalytic subunit alpha; Short=PKA C-alpha [Sus scrofa]
MSTRG.8169.11	RecName: Full=Glucocorticoid receptor; Short=GR; AltName: Full=Nuclear receptor subfamily 3 group C member 1 [Oncorhynchus mykiss]	nr3c1	-26.7667	LUMP_PBS	LUMP_pIC	1014.93	0	507.465	3.02625	-8.84485	9.16515e-19	2.63388e-17	MSTRG.8169.11	gi|1842320541|ref|XM_034543170.1|	99.913	5717	0	4	1	5714	25	5739	0	10525	8103	7053	6747	94	81	PREDICTED: Cyclopterus lumpus nuclear receptor subfamily 3, group C, member 1 (glucocorticoid receptor) (nr3c1), mRNA		MSTRG.8169.11	sp|P49843.1|	81.69	284	42	5	1832	2674	482	758	0	449	8022	7053	758	28	4	RecName: Full=Glucocorticoid receptor; Short=GR; AltName: Full=Nuclear receptor subfamily 3 group C member 1 [Oncorhynchus mykiss]
MSTRG.15377.27	RecName: Full=NEDD8 ultimate buster 1; AltName: Full=Negative regulator of ubiquitin-like proteins 1; AltName: Full=Renal carcinoma antigen NY-REN-18 [Homo sapiens]	nub1	-26.7461	LUMP_PBS	LUMP_pIC	1169.92	0	584.962	3.02624	-8.83806	9.7395e-19	2.79352e-17	MSTRG.15377.27	gi|1842279738|ref|XM_034560106.1|	98.155	2601	0	1	1	2553	97	2697	0	4494	8103	2553	2697	100	100	PREDICTED: Cyclopterus lumpus negative regulator of ubiquitin-like proteins 1 (nub1), mRNA		MSTRG.15377.27	sp|Q9Y5A7.2|	41.594	577	304	7	158	1795	8	582	2.17e-113	362	9606	2553	615	64	21	RecName: Full=NEDD8 ultimate buster 1; AltName: Full=Negative regulator of ubiquitin-like proteins 1; AltName: Full=Renal carcinoma antigen NY-REN-18 [Homo sapiens]
MSTRG.14183.2	RecName: Full=NHS-like protein 2 [Homo sapiens]	nhsl2	-26.7232	LUMP_PBS	LUMP_pIC	984.84	0	492.42	3.02625	-8.83048	1.04223e-18	2.97975e-17	MSTRG.14183.2	gi|1842297446|ref|XM_034557746.1|	99.976	4235	1	0	107	4341	457	4691	0	7816	8103	8300	4691	51	51	PREDICTED: Cyclopterus lumpus NHS-like 2 (nhsl2), mRNA		MSTRG.14183.2	sp|Q5HYW2.2|	52.885	208	87	6	1739	2332	637	843	3.07e-28	129	9606	8300	1225	12	2	RecName: Full=NHS-like protein 2 [Homo sapiens]
MSTRG.15426.13	RecName: Full=SH3 domain-containing kinase-binding protein 1; AltName: Full=CD2-binding protein 3; Short=CD2BP3; AltName: Full=Cbl-interacting protein of 85 kDa; AltName: Full=Human Src family kinase-binding protein 1; Short=HSB-1 [Homo sapiens]	sh3kbp1	-26.6891	LUMP_PBS	LUMP_pIC	960.007	0	480.004	3.02625	-8.8192	1.15276e-18	3.2726e-17	MSTRG.15426.13	gi|1842279055|ref|XM_034559733.1|	99.917	3631	3	0	342	3972	1	3631	0	6689	8103	3972	3631	91	91	PREDICTED: Cyclopterus lumpus SH3-domain kinase binding protein 1 (sh3kbp1), transcript variant X3, mRNA		MSTRG.15426.13	sp|Q96B97.2|	53.521	355	144	6	554	1561	1	353	2.44e-85	296	9606	3972	665	29	8	RecName: Full=SH3 domain-containing kinase-binding protein 1; AltName: Full=CD2-binding protein 3; Short=CD2BP3; AltName: Full=Cbl-interacting protein of 85 kDa; AltName: Full=Human Src family kinase-binding protein 1; Short=HSB-1 [Homo sapiens]
MSTRG.3424.2	RecName: Full=ADP-ribosylation factor-related protein 1; Short=ARF-related protein 1 [Bos taurus]	arfrp1	-26.6567	LUMP_PBS	LUMP_pIC	937.583	0	468.792	3.02625	-8.8085	1.26831e-18	3.58004e-17	MSTRG.3424.2	gi|1842314234|ref|XM_034533353.1|	99.29	3381	0	1	1	3357	1	3381	0	6089	8103	3357	3381	100	100	PREDICTED: Cyclopterus lumpus ADP-ribosylation factor related protein 1 (arfrp1), mRNA		MSTRG.3424.2	sp|Q32LJ2.1|	86.07	201	28	0	295	897	1	201	1.11e-121	375	9913	3357	201	18	6	RecName: Full=ADP-ribosylation factor-related protein 1; Short=ARF-related protein 1 [Bos taurus]
MSTRG.4661.5	RecName: Full=39S ribosomal protein L23, mitochondrial; Short=L23mt; Short=MRP-L23 [Danio rerio]	mrpl23	-26.6427	LUMP_PBS	LUMP_pIC	927.533	0	463.766	3.02625	-8.80387	1.3218e-18	3.71214e-17	MSTRG.4661.5	gi|1842288513|ref|XM_034535510.1|	100	664	0	0	1	664	1	664	0	1227	8103	2311	664	29	29	PREDICTED: Cyclopterus lumpus mitochondrial ribosomal protein L23 (mrpl23), mRNA		MSTRG.4661.5	sp|Q6IQS9.1|	84.211	152	24	0	126	581	2	153	1.09e-86	273	7955	2311	153	20	7	RecName: Full=39S ribosomal protein L23, mitochondrial; Short=L23mt; Short=MRP-L23 [Danio rerio]
MSTRG.9300.2	RecName: Full=Triple functional domain protein [Danio rerio]	LOC117739284	-26.631	LUMP_PBS	LUMP_pIC	1027.95	0	513.976	3.02625	-8.80002	1.36788e-18	3.83188e-17	MSTRG.9300.2	gi|1842267251|ref|XM_034545607.1|	99.691	8404	2	5	106	8491	1906	10303	0	15354	8103	9649	10321	87	87	PREDICTED: Cyclopterus lumpus triple functional domain protein-like (LOC117739284), mRNA		MSTRG.9300.2	sp|Q1LUA6.1|	90.409	1689	141	6	109	5157	570	2243	0	2949	7955	9649	3028	74	17	RecName: Full=Triple functional domain protein [Danio rerio]
MSTRG.4458.2	RecName: Full=60S ribosomal protein L4; AltName: Full=60S ribosomal protein L1 [Canis lupus familiaris]	rpl4	-26.6295	LUMP_PBS	LUMP_pIC	918.08	0	459.04	3.02625	-8.79951	1.37411e-18	3.8469e-17	MSTRG.4458.2	gi|1842289530|ref|XM_034536057.1|	100	671	0	0	1	671	1	671	0	1240	8103	2221	1296	52	30	PREDICTED: Cyclopterus lumpus ribosomal protein L4 (rpl4), mRNA		MSTRG.4458.2	sp|Q28346.2|	90.659	182	17	0	125	670	1	182	4.98e-99	315	9615	2221	421	47	8	RecName: Full=60S ribosomal protein L4; AltName: Full=60S ribosomal protein L1 [Canis lupus familiaris]
MSTRG.9300.7	RecName: Full=Triple functional domain protein [Danio rerio]	LOC117739284	-26.6091	LUMP_PBS	LUMP_pIC	905.215	0	452.607	3.02625	-8.79276	1.45926e-18	4.08016e-17	MSTRG.9300.7	gi|1842267251|ref|XM_034545607.1|	99.905	8404	2	4	106	8509	1906	10303	0	15470	8103	9645	10321	87	87	PREDICTED: Cyclopterus lumpus triple functional domain protein-like (LOC117739284), mRNA		MSTRG.9300.7	sp|Q1LUA6.1|	90.764	1689	141	5	109	5175	570	2243	0	2967	7955	9645	3028	75	18	RecName: Full=Triple functional domain protein [Danio rerio]
MSTRG.12786.1	RecName: Full=Ataxin-1; AltName: Full=Spinocerebellar ataxia type 1 protein homolog [Rattus norvegicus]	LOC117745834	-26.5925	LUMP_PBS	LUMP_pIC	894.696	0	447.348	3.02625	-8.78728	1.53221e-18	4.27336e-17	MSTRG.12786.1	gi|1842300401|ref|XM_034554385.1|	100	3623	0	0	15	3637	1	3623	0	6691	8103	6358	6584	99	57	PREDICTED: Cyclopterus lumpus ataxin-1-like (LOC117745834), transcript variant X1, mRNA		MSTRG.12786.1	sp|Q63540.1|	78.182	110	24	0	2296	2625	547	656	2.8e-50	196	10116	6358	789	31	2	RecName: Full=Ataxin-1; AltName: Full=Spinocerebellar ataxia type 1 protein homolog [Rattus norvegicus]
MSTRG.18354.5	RecName: Full=Cerebral cavernous malformations protein 2 homolog; AltName: Full=Malcavernin; AltName: Full=Valentine [Danio rerio]	ccm2	-26.5861	LUMP_PBS	LUMP_pIC	971.726	0	485.863	3.02625	-8.78517	1.56134e-18	4.34588e-17	MSTRG.18354.5	gi|1842248411|ref|XM_034527704.1|	98.967	2710	0	1	665	3346	1	2710	0	4824	8103	3346	2710	80	80	PREDICTED: Cyclopterus lumpus CCM2 scaffold protein (ccm2), transcript variant X1, mRNA		MSTRG.18354.5	sp|Q6DRP4.1|	84.649	456	62	4	1045	2406	4	453	0	694	7955	3346	455	41	14	RecName: Full=Cerebral cavernous malformations protein 2 homolog; AltName: Full=Malcavernin; AltName: Full=Valentine [Danio rerio]
XM_034532243.1	RecName: Full=Ras-related protein Rab-44 [Mus musculus]	rab44	-26.5818	LUMP_PBS	LUMP_pIC	887.864	0	443.932	3.02625	-8.78374	1.58125e-18	4.39205e-17	XM_034532243.1	gi|1842312149|ref|XM_034532243.1|	100	6390	0	0	1	6390	1	6390	0	11801	8103	6390	6390	100	100	PREDICTED: Cyclopterus lumpus RAB44, member RAS oncogene family (rab44), transcript variant X3, mRNA		XM_034532243.1	sp|Q8CB87.2|	42.781	187	105	2	4860	5414	786	972	3.13e-40	167	10090	6390	973	9	3	RecName: Full=Ras-related protein Rab-44 [Mus musculus]
MSTRG.15807.4	RecName: Full=ATP-dependent 6-phosphofructokinase, platelet type; Short=ATP-PFK; Short=PFK-P; AltName: Full=6-phosphofructokinase type C; AltName: Full=Phosphofructo-1-kinase isozyme C; Short=PFK-C; AltName: Full=Phosphohexokinase [Homo sapiens]	pfkpa	-26.5815	LUMP_PBS	LUMP_pIC	888.351	0	444.175	3.02625	-8.78364	1.58268e-18	4.39205e-17	MSTRG.15807.4	gi|1842278930|ref|XM_034559666.1|	100	2625	0	0	68	2692	1	2625	0	4848	8103	3350	3313	98	78	PREDICTED: Cyclopterus lumpus phosphofructokinase, platelet a (pfkpa), transcript variant X10, mRNA		MSTRG.15807.4	sp|Q01813.2|	79.194	769	159	1	256	2562	12	779	0	1234	9606	3350	784	69	23	RecName: Full=ATP-dependent 6-phosphofructokinase, platelet type; Short=ATP-PFK; Short=PFK-P; AltName: Full=6-phosphofructokinase type C; AltName: Full=Phosphofructo-1-kinase isozyme C; Short=PFK-C; AltName: Full=Phosphohexokinase [Homo sapiens]
MSTRG.3023.7	RecName: Full=Citron rho-interacting kinase; Short=CRIK; AltName: Full=Rho-interacting, serine/threonine-protein kinase 21 [Rattus norvegicus]	cita	-26.5803	LUMP_PBS	LUMP_pIC	885.637	0	442.819	3.02625	-8.78323	1.58845e-18	4.40532e-17	MSTRG.3023.7	gi|1842311701|ref|XM_034531993.1|	100	6565	0	0	92	6656	125	6689	0	12124	8103	8188	6689	81	80	PREDICTED: Cyclopterus lumpus citron rho-interacting serine/threonine kinase a (cita), transcript variant X7, mRNA		MSTRG.3023.7	sp|E9PSL7.1|	68.821	2120	586	10	114	6443	1	2055	0	2818	10116	8188	2055	77	26	RecName: Full=Citron rho-interacting kinase; Short=CRIK; AltName: Full=Rho-interacting, serine/threonine-protein kinase 21 [Rattus norvegicus]
MSTRG.1859.5	RecName: Full=ADP-dependent glucokinase; Short=ADP-GK; Short=ADPGK; Flags: Precursor [Mus musculus]	adpgk2	-26.5665	LUMP_PBS	LUMP_pIC	883.188	0	441.594	3.02625	-8.77867	1.65419e-18	4.57621e-17	MSTRG.1859.5	gi|1842304683|ref|XM_034559328.1|	99.947	1873	1	0	1	1873	1	1873	0	3454	8103	3359	1875	56	56	PREDICTED: Cyclopterus lumpus ADP-dependent glucokinase 2 (adpgk2), mRNA		MSTRG.1859.5	sp|Q8VDL4.2|	34.259	432	261	11	239	1516	74	488	8.72e-60	217	10090	3359	496	38	13	RecName: Full=ADP-dependent glucokinase; Short=ADP-GK; Short=ADPGK; Flags: Precursor [Mus musculus]
MSTRG.771.5	RecName: Full=ERO1-like protein beta; Short=ERO1-L-beta; AltName: Full=Endoplasmic reticulum oxidoreductase beta; AltName: Full=Endoplasmic reticulum oxidoreductin-1-like protein B; AltName: Full=Oxidoreductin-1-L-beta; Flags: Precursor [Mus musculus]	ero1b	-26.5417	LUMP_PBS	LUMP_pIC	862.133	0	431.066	3.02626	-8.77046	1.77937e-18	4.90725e-17	MSTRG.771.5	gi|1842316169|ref|XM_034560661.1|	99.577	5207	0	1	203	5387	1	5207	0	9474	8103	5387	5207	96	96	PREDICTED: Cyclopterus lumpus endoplasmic reticulum oxidoreductase 1 beta (ero1b), transcript variant X1, mRNA		MSTRG.771.5	sp|Q8R2E9.1|	76.728	434	101	0	1492	2793	34	467	0	721	10090	5387	467	24	8	RecName: Full=ERO1-like protein beta; Short=ERO1-L-beta; AltName: Full=Endoplasmic reticulum oxidoreductase beta; AltName: Full=Endoplasmic reticulum oxidoreductin-1-like protein B; AltName: Full=Oxidoreductin-1-L-beta; Flags: Precursor [Mus musculus]
MSTRG.7990.10	RecName: Full=Interferon regulatory factor 2; Short=IRF-2 [Homo sapiens]	irf2	-26.5391	LUMP_PBS	LUMP_pIC	861.551	0	430.775	3.02626	-8.76962	1.79275e-18	4.938e-17	MSTRG.7990.10	gi|1842320617|ref|XM_034543210.1|	99.837	2447	4	0	1	2447	36	2482	0	4497	8103	4569	4004	84	54	PREDICTED: Cyclopterus lumpus interferon regulatory factor 2 (irf2), transcript variant X1, mRNA		MSTRG.7990.10	sp|P14316.2|	50.575	348	150	8	249	1244	1	342	5.43e-81	274	9606	4569	349	22	7	RecName: Full=Interferon regulatory factor 2; Short=IRF-2 [Homo sapiens]
MSTRG.5916.2	RecName: Full=Tyrosine-protein phosphatase non-receptor type 18; AltName: Full=Brain-derived phosphatase [Homo sapiens]	ptpn18	-26.5335	LUMP_PBS	LUMP_pIC	1195.77	0	597.887	3.02624	-8.76781	1.82171e-18	5.01156e-17	MSTRG.5916.2	gi|1842250215|ref|XM_034536371.1|	100	1021	0	0	2	1022	1	1021	0	1886	8103	2534	1625	64	40	PREDICTED: Cyclopterus lumpus protein tyrosine phosphatase non-receptor type 18 (ptpn18), transcript variant X1, mRNA		MSTRG.5916.2	sp|Q99952.2|	46.575	292	148	3	96	959	5	292	6.15e-83	276	9606	2534	460	51	11	RecName: Full=Tyrosine-protein phosphatase non-receptor type 18; AltName: Full=Brain-derived phosphatase [Homo sapiens]
XM_034556620.1	RecName: Full=DENN domain-containing protein 4C [Homo sapiens]	dennd4c	-26.5277	LUMP_PBS	LUMP_pIC	852.344	0	426.172	3.02626	-8.76586	1.85359e-18	5.09296e-17	XM_034556620.1	gi|1842295231|ref|XM_034556620.1|	100	8286	0	0	1	8286	1	8286	0	15302	8103	8286	8286	100	100	PREDICTED: Cyclopterus lumpus DENN/MADD domain containing 4C (dennd4c), transcript variant X2, mRNA		XM_034556620.1	sp|Q5VZ89.3|	66.17	1141	306	14	623	3976	1	1084	0	1464	9606	8286	1909	66	13	RecName: Full=DENN domain-containing protein 4C [Homo sapiens]
MSTRG.232.10	RecName: Full=Protein kinase C alpha type; Short=PKC-A; Short=PKC-alpha [Oryctolagus cuniculus]	prkcaa	-26.5066	LUMP_PBS	LUMP_pIC	839.557	0	419.778	3.02626	-8.75886	1.97243e-18	5.40945e-17	MSTRG.232.10	gi|1842315681|ref|XM_034537486.1|	100	5022	0	0	1	5022	5	5026	0	9274	8103	6972	7044	100	72	PREDICTED: Cyclopterus lumpus protein kinase C, alpha, a (prkcaa), mRNA		MSTRG.232.10	sp|P10102.3|	83.976	674	103	3	210	2222	1	672	0	1203	9986	6972	672	29	10	RecName: Full=Protein kinase C alpha type; Short=PKC-A; Short=PKC-alpha [Oryctolagus cuniculus]
MSTRG.405.2	RecName: Full=Interleukin enhancer-binding factor 3 homolog [Danio rerio]	LOC117729522	-26.5024	LUMP_PBS	LUMP_pIC	840.461	0	420.231	3.02626	-8.75748	1.99664e-18	5.4691e-17	MSTRG.405.2	gi|1842316618|ref|XM_034530690.1|	100	5503	0	0	2	5504	1	5503	0	10163	8103	6821	5758	81	81	PREDICTED: Cyclopterus lumpus interleukin enhancer-binding factor 3-like (LOC117729522), transcript variant X3, mRNA		MSTRG.405.2	sp|Q6NXA4.2|	57.098	634	216	11	662	2479	17	622	0	590	7955	6821	833	27	9	RecName: Full=Interleukin enhancer-binding factor 3 homolog [Danio rerio]
MSTRG.18285.5	RecName: Full=Rho GTPase-activating protein 18; AltName: Full=MacGAP; AltName: Full=Rho-type GTPase-activating protein 18 [Homo sapiens]	arhgap18	-26.4906	LUMP_PBS	LUMP_pIC	830.494	0	415.247	3.02626	-8.75358	2.06687e-18	5.651e-17	MSTRG.18285.5	gi|1842247251|ref|XM_034527088.1|	99.967	3012	1	0	1	3012	1	3012	0	5557	8103	3918	3952	100	77	PREDICTED: Cyclopterus lumpus Rho GTPase activating protein 18 (arhgap18), mRNA		MSTRG.18285.5	sp|Q8N392.3|	53.583	614	234	10	585	2330	66	660	0	588	9606	3918	663	45	15	RecName: Full=Rho GTPase-activating protein 18; AltName: Full=MacGAP; AltName: Full=Rho-type GTPase-activating protein 18 [Homo sapiens]
MSTRG.12627.5	RecName: Full=Triple functional domain protein [Danio rerio]	triob	-26.4768	LUMP_PBS	LUMP_pIC	821.714	0	410.857	3.02626	-8.74901	2.15235e-18	5.86668e-17	MSTRG.12627.5	gi|1842298013|ref|XM_034553093.1|	99.974	11756	0	1	1	11753	34	11789	0	21690	8103	11753	11825	100	100	PREDICTED: Cyclopterus lumpus trio Rho guanine nucleotide exchange factor b (triob), transcript variant X3, mRNA		MSTRG.12627.5	sp|Q1LUA6.1|	87.832	2260	251	6	82	6840	1	2243	0	3854	7955	11753	3028	77	19	RecName: Full=Triple functional domain protein [Danio rerio]
MSTRG.18126.9	RecName: Full=Unconventional myosin-VI; AltName: Full=Unconventional myosin-6 [Gallus gallus]	myo6a	-26.4742	LUMP_PBS	LUMP_pIC	945.067	0	472.533	3.02625	-8.7482	2.16787e-18	5.90174e-17	MSTRG.18126.9	gi|1842247751|ref|XM_034527347.1|	100	4263	0	0	4	4266	1	4263	0	7873	8103	5715	4263	75	75	PREDICTED: Cyclopterus lumpus myosin VIa (myo6a), transcript variant X2, mRNA		MSTRG.18126.9	sp|Q9I8D1.1|	81.424	1292	222	4	228	4097	1	1276	0	2075	9031	5715	1276	68	23	RecName: Full=Unconventional myosin-VI; AltName: Full=Unconventional myosin-6 [Gallus gallus]
MSTRG.7134.15	RecName: Full=Annexin A3; AltName: Full=35-alpha calcimedin; AltName: Full=Annexin III; AltName: Full=Annexin-3; AltName: Full=Lipocortin III; AltName: Full=Placental anticoagulant protein III; Short=PAP-III [Mus musculus]	anxa3a	-26.4716	LUMP_PBS	LUMP_pIC	845.7	0	422.85	3.02626	-8.74731	2.18502e-18	5.94115e-17	MSTRG.7134.15	gi|1842259035|ref|XM_034541294.1|	100	1781	0	0	345	2125	1	1781	0	3290	8103	2288	1781	78	78	PREDICTED: Cyclopterus lumpus annexin A3a (anxa3a), transcript variant X1, mRNA		MSTRG.7134.15	sp|O35639.4|	56.604	318	138	0	527	1480	6	323	1.96e-103	323	10090	2288	323	42	14	RecName: Full=Annexin A3; AltName: Full=35-alpha calcimedin; AltName: Full=Annexin III; AltName: Full=Annexin-3; AltName: Full=Lipocortin III; AltName: Full=Placental anticoagulant protein III; Short=PAP-III [Mus musculus]
MSTRG.7904.1	RecName: Full=Golgi phosphoprotein 3; AltName: Full=Coat protein GPP34; AltName: Full=Mitochondrial DNA absence factor; Short=MIDAS [Homo sapiens]	golph3	-26.4407	LUMP_PBS	LUMP_pIC	805.126	0	402.563	3.02626	-8.73709	2.39186e-18	6.46398e-17	MSTRG.7904.1	gi|1842260980|ref|XM_034542354.1|	100	1699	0	0	1017	2715	1	1699	0	3138	8103	2717	1699	63	63	PREDICTED: Cyclopterus lumpus golgi phosphoprotein 3 (golph3), mRNA		MSTRG.7904.1	sp|Q9H4A6.1|	86.957	299	32	2	1370	2248	1	298	9.68e-161	474	9606	2717	298	32	11	RecName: Full=Golgi phosphoprotein 3; AltName: Full=Coat protein GPP34; AltName: Full=Mitochondrial DNA absence factor; Short=MIDAS [Homo sapiens]
MSTRG.11040.3	RecName: Full=Brain mitochondrial carrier protein 1; Short=BMCP-1; AltName: Full=Mitochondrial uncoupling protein 5; Short=UCP 5; AltName: Full=Solute carrier family 25 member 14 [Homo sapiens]	slc25a14	-26.4381	LUMP_PBS	LUMP_pIC	802.163	0	401.082	3.02626	-8.73623	2.41025e-18	6.50971e-17	MSTRG.11040.3	gi|1842256035|ref|XM_034550358.1|	99.966	2960	0	1	1536	4494	1673	4632	0	5459	8103	4771	4632	91	62	PREDICTED: Cyclopterus lumpus solute carrier family 25 member 14 (slc25a14), transcript variant X2, mRNA		MSTRG.11040.3	sp|O95258.1|	78.523	298	60	2	231	1112	26	323	6.15e-154	474	9606	4771	325	18	6	RecName: Full=Brain mitochondrial carrier protein 1; Short=BMCP-1; AltName: Full=Mitochondrial uncoupling protein 5; Short=UCP 5; AltName: Full=Solute carrier family 25 member 14 [Homo sapiens]
MSTRG.7405.3	RecName: Full=Calcium release-activated calcium channel protein 1; AltName: Full=Protein orai-1; AltName: Full=Transmembrane protein 142A [Xenopus laevis]	LOC117735997	-26.4185	LUMP_PBS	LUMP_pIC	790.014	0	395.007	3.02626	-8.72974	2.55252e-18	6.86892e-17	MSTRG.7405.3	gi|1842258412|ref|XM_034540956.1|	100	3284	0	0	253	3536	140	3423	0	6065	8103	3536	3423	93	93	PREDICTED: Cyclopterus lumpus calcium release-activated calcium channel protein 1-like (LOC117735997), transcript variant X2, mRNA		MSTRG.7405.3	sp|Q5EAU0.1|	79.018	224	38	3	656	1306	36	257	1.04e-114	360	8355	3536	258	18	6	RecName: Full=Calcium release-activated calcium channel protein 1; AltName: Full=Protein orai-1; AltName: Full=Transmembrane protein 142A [Xenopus laevis]
MSTRG.14625.1	RecName: Full=Rab3 GTPase-activating protein catalytic subunit [Danio rerio]	rab3gap1	-26.4171	LUMP_PBS	LUMP_pIC	786.947	0	393.473	3.02626	-8.7293	2.56263e-18	6.89196e-17	MSTRG.14625.1	gi|1842290406|ref|XM_034558216.1|	99.71	3791	0	1	1	3780	1	3791	0	6929	8103	3780	3791	100	100	PREDICTED: Cyclopterus lumpus RAB3 GTPase activating protein subunit 1 (rab3gap1), transcript variant X1, mRNA		MSTRG.14625.1	sp|Q6NUV0.2|	74.432	837	189	8	42	2534	1	818	0	1196	7955	3780	969	78	22	RecName: Full=Rab3 GTPase-activating protein catalytic subunit [Danio rerio]
MSTRG.10372.7	RecName: Full=Calmodulin-1 [Homo sapiens]	calm3	-26.4154	LUMP_PBS	LUMP_pIC	785.448	0	392.724	3.02626	-8.72874	2.57532e-18	6.9219e-17	MSTRG.10372.7	gi|1784414400|ref|XM_031860938.1|	87.458	2408	177	60	429	2755	2	2365	0	2658	433405	2761	2365	84	84	PREDICTED: Anarrhichthys ocellatus calmodulin 3 (calm3), mRNA		MSTRG.10372.7	sp|P0DP23.1|	100	149	0	0	697	1143	1	149	3.64e-95	298	9606	2761	149	16	5	RecName: Full=Calmodulin-1 [Homo sapiens]
MSTRG.9484.2	RecName: Full=Probable RNA-directed DNA polymerase from transposon X-element; AltName: Full=Reverse transcriptase [Drosophila melanogaster]	ldlrap1a	-26.3949	LUMP_PBS	LUMP_pIC	778.427	0	389.214	3.02626	-8.72196	2.73426e-18	7.33134e-17	MSTRG.9484.2	gi|1842265927|ref|XM_034544905.1|	99.075	865	7	1	92	956	1795	932	0	1552	8103	3369	1795	28	26	PREDICTED: Cyclopterus lumpus low density lipoprotein receptor adaptor protein 1a (ldlrap1a), transcript variant X4, mRNA		MSTRG.9484.2	sp|Q9NBX4.1|	28.977	176	115	5	1782	2291	581	752	1.03e-10	66.6	7227	3369	908	19	5	RecName: Full=Probable RNA-directed DNA polymerase from transposon X-element; AltName: Full=Reverse transcriptase [Drosophila melanogaster]
MSTRG.9728.3	RecName: Full=Phosphatidylinositol 3-kinase regulatory subunit alpha; Short=PI3-kinase regulatory subunit alpha; Short=PI3K regulatory subunit alpha; Short=PtdIns-3-kinase regulatory subunit alpha; AltName: Full=Phosphatidylinositol 3-kinase 85 kDa regulatory subunit alpha; Short=PI3-kinase subunit p85-alpha; Short=PtdIns-3-kinase regulatory subunit p85-alpha [Homo sapiens]	pik3r1	-26.381	LUMP_PBS	LUMP_pIC	767.294	0	383.647	3.02626	-8.71736	2.84771e-18	7.62174e-17	MSTRG.9728.3	gi|1842276230|ref|XM_034546408.1|	100	2815	0	0	5	2819	1	2815	0	5199	8103	5511	3863	69	51	PREDICTED: Cyclopterus lumpus phosphoinositide-3-kinase, regulatory subunit 1 (alpha) (pik3r1), transcript variant X1, mRNA		MSTRG.9728.3	sp|P27986.2|	77.854	727	157	3	551	2728	1	724	0	1086	9606	5511	724	40	13	RecName: Full=Phosphatidylinositol 3-kinase regulatory subunit alpha; Short=PI3-kinase regulatory subunit alpha; Short=PI3K regulatory subunit alpha; Short=PtdIns-3-kinase regulatory subunit alpha; AltName: Full=Phosphatidylinositol 3-kinase 85 kDa regulatory subunit alpha; Short=PI3-kinase subunit p85-alpha; Short=PtdIns-3-kinase regulatory subunit p85-alpha [Homo sapiens]
MSTRG.3023.10	RecName: Full=Citron rho-interacting kinase; Short=CRIK; AltName: Full=Rho-interacting, serine/threonine-protein kinase 21 [Rattus norvegicus]	cita	-26.3706	LUMP_PBS	LUMP_pIC	759.87	0	379.935	3.02626	-8.7139	2.93596e-18	7.84849e-17	MSTRG.3023.10	gi|1842311699|ref|XM_034531992.1|	100	6569	0	0	228	6796	124	6692	0	12131	8103	8323	6692	81	79	PREDICTED: Cyclopterus lumpus citron rho-interacting serine/threonine kinase a (cita), transcript variant X6, mRNA		MSTRG.3023.10	sp|E9PSL7.1|	68.788	2121	586	11	251	6583	1	2055	0	2814	10116	8323	2055	76	25	RecName: Full=Citron rho-interacting kinase; Short=CRIK; AltName: Full=Rho-interacting, serine/threonine-protein kinase 21 [Rattus norvegicus]
MSTRG.7906.20	RecName: Full=AT-rich interactive domain-containing protein 3A; Short=ARID domain-containing protein 3A; AltName: Full=Bright homolog [Danio rerio]	arid3c	-26.3629	LUMP_PBS	LUMP_pIC	755.458	0	377.729	3.02627	-8.71135	3.00275e-18	8.01737e-17	MSTRG.7906.20	gi|1842260670|ref|XM_034542188.1|	100	4346	0	0	1	4346	42	4387	0	8026	8103	10449	4493	43	42	PREDICTED: Cyclopterus lumpus AT rich interactive domain 3C (BRIGHT-like) (arid3c), transcript variant X5, mRNA		MSTRG.7906.20	sp|A2BEA6.1|	71.067	553	140	6	228	1856	1	543	0	671	7955	10449	570	16	5	RecName: Full=AT-rich interactive domain-containing protein 3A; Short=ARID domain-containing protein 3A; AltName: Full=Bright homolog [Danio rerio]
MSTRG.14114.10	RecName: Full=FACT complex subunit SPT16; AltName: Full=Chromatin-specific transcription elongation factor 140 kDa subunit; AltName: Full=FACT 140 kDa subunit; AltName: Full=FACTp140; AltName: Full=Facilitates chromatin transcription complex subunit SPT16; Short=hSPT16 [Homo sapiens]	supt16h	-26.3548	LUMP_PBS	LUMP_pIC	747.077	0	373.539	3.02627	-8.70867	3.0745e-18	8.20403e-17	MSTRG.14114.10	gi|1842295523|ref|XM_034556777.1|	100	4057	0	0	223	4279	1	4057	0	7492	8103	6887	4058	59	59	PREDICTED: Cyclopterus lumpus SPT16 homolog, facilitates chromatin remodeling subunit (supt16h), mRNA		MSTRG.14114.10	sp|Q9Y5B9.1|	81.844	1052	175	5	832	3954	1	1047	0	1623	9606	6887	1047	45	15	RecName: Full=FACT complex subunit SPT16; AltName: Full=Chromatin-specific transcription elongation factor 140 kDa subunit; AltName: Full=FACT 140 kDa subunit; AltName: Full=FACTp140; AltName: Full=Facilitates chromatin transcription complex subunit SPT16; Short=hSPT16 [Homo sapiens]
MSTRG.1138.5	RecName: Full=Cordon-bleu protein-like 1 [Homo sapiens]	cobll1a	-26.3356	LUMP_PBS	LUMP_pIC	742.498	0	371.249	3.02627	-8.70233	3.25148e-18	8.64511e-17	MSTRG.1138.5	gi|1842303845|ref|XM_034554522.1|	100	2868	0	0	223	3090	194	3061	0	5297	8103	3090	3061	93	93	PREDICTED: Cyclopterus lumpus cordon-bleu WH2 repeat protein-like 1a (cobll1a), transcript variant X8, mRNA		MSTRG.1138.5	sp|Q53SF7.3|	42.647	340	134	5	291	1181	47	368	1.31e-67	250	9606	3090	1128	29	10	RecName: Full=Cordon-bleu protein-like 1 [Homo sapiens]
MSTRG.9335.23	RecName: Full=SH3 domain-binding glutamic acid-rich-like protein 3 [Bos taurus]	sh3bgrl3	-26.3087	LUMP_PBS	LUMP_pIC	1159.28	0	579.641	3.02624	-8.69354	3.51313e-18	9.30184e-17	MSTRG.9335.23	gi|1842267684|ref|XM_034545839.1|	100	1714	0	0	1	1714	1	1714	0	3166	8103	2170	2532	100	79	PREDICTED: Cyclopterus lumpus SH3 domain binding glutamate-rich protein like 3 (sh3bgrl3), mRNA		MSTRG.9335.23	sp|Q3ZCL8.1|	58.242	91	38	0	91	363	3	93	2.95e-30	117	9913	2170	93	13	4	RecName: Full=SH3 domain-binding glutamic acid-rich-like protein 3 [Bos taurus]
MSTRG.9590.8	RecName: Full=Transmembrane emp24 domain-containing protein 2; AltName: Full=COPI-coated vesicle membrane protein p24; AltName: Full=p24 family protein beta-1; Short=p24beta1; Flags: Precursor [Cricetulus griseus]	tmed2	-26.3052	LUMP_PBS	LUMP_pIC	727.328	0	363.664	3.02627	-8.6923	3.55177e-18	9.39855e-17	MSTRG.9590.8	gi|1842277990|ref|XM_034547332.1|	100	1250	0	0	1	1250	1	1250	0	2309	8103	2199	2235	100	57	PREDICTED: Cyclopterus lumpus transmembrane p24 trafficking protein 2 (tmed2), mRNA		MSTRG.9590.8	sp|P49020.1|	95.055	182	9	0	224	769	15	196	1.59e-121	364	10029	2199	196	25	8	RecName: Full=Transmembrane emp24 domain-containing protein 2; AltName: Full=COPI-coated vesicle membrane protein p24; AltName: Full=p24 family protein beta-1; Short=p24beta1; Flags: Precursor [Cricetulus griseus]
MSTRG.1859.16	RecName: Full=ADP-dependent glucokinase; Short=ADP-GK; Short=ADPGK; Flags: Precursor [Mus musculus]	adpgk2	-26.2974	LUMP_PBS	LUMP_pIC	721.291	0	360.645	3.02627	-8.68973	3.63313e-18	9.60813e-17	MSTRG.1859.16	gi|1842304683|ref|XM_034559328.1|	100	1875	0	0	1	1875	1	1875	0	3463	8103	3228	1875	58	58	PREDICTED: Cyclopterus lumpus ADP-dependent glucokinase 2 (adpgk2), mRNA		MSTRG.1859.16	sp|Q8VDL4.2|	34.259	432	261	11	239	1516	74	488	7.31e-60	217	10090	3228	496	40	13	RecName: Full=ADP-dependent glucokinase; Short=ADP-GK; Short=ADPGK; Flags: Precursor [Mus musculus]
MSTRG.212.1	RecName: Full=Ubinuclein-2 [Homo sapiens]	ubn2a	-26.2689	LUMP_PBS	LUMP_pIC	707.775	0	353.887	3.02627	-8.68028	3.94793e-18	1.03973e-16	MSTRG.212.1	gi|1842316836|ref|XM_034531766.1|	99.564	5732	0	1	1	5707	1	5732	0	10423	8103	6361	5732	90	90	PREDICTED: Cyclopterus lumpus ubinuclein 2a (ubn2a), transcript variant X1, mRNA		MSTRG.212.1	sp|Q6ZU65.2|	58.589	326	103	6	1619	2500	458	783	7.15e-105	372	9606	6361	1347	29	5	RecName: Full=Ubinuclein-2 [Homo sapiens]
MSTRG.14228.8	RecName: Full=Protein mono-ADP-ribosyltransferase PARP14; AltName: Full=ADP-ribosyltransferase diphtheria toxin-like 8; Short=ARTD8; AltName: Full=Collaborator of STAT6; Short=CoaSt6; AltName: Full=Poly [ADP-ribose] polymerase 14; Short=PARP-14 [Mus musculus]	LOC117747463	-26.2671	LUMP_PBS	LUMP_pIC	704.393	0	352.196	3.02627	-8.67969	3.96865e-18	1.04387e-16	MSTRG.14228.8	gi|1842295371|ref|XM_034556695.1|	99.961	2560	1	0	1902	4461	2298	4857	0	4723	8103	5502	4857	81	47	PREDICTED: Cyclopterus lumpus protein mono-ADP-ribosyltransferase PARP14-like (LOC117747463), mRNA		MSTRG.14228.8	sp|Q2EMV9.3|	29.057	795	517	21	2080	4395	1046	1816	1.67e-73	276	10090	5502	1817	42	14	RecName: Full=Protein mono-ADP-ribosyltransferase PARP14; AltName: Full=ADP-ribosyltransferase diphtheria toxin-like 8; Short=ARTD8; AltName: Full=Collaborator of STAT6; Short=CoaSt6; AltName: Full=Poly [ADP-ribose] polymerase 14; Short=PARP-14 [Mus musculus]
MSTRG.562.5	RecName: Full=Programmed cell death protein 4; AltName: Full=Death up-regulated gene protein [Rattus norvegicus]	pdcd4a	-26.2583	LUMP_PBS	LUMP_pIC	701.609	0	350.805	3.02627	-8.67677	4.07158e-18	1.06976e-16	MSTRG.562.5	gi|1842316860|ref|XM_034531857.1|	99.691	1942	6	0	83	2024	1	1942	0	3554	8103	3175	3159	97	61	PREDICTED: Cyclopterus lumpus programmed cell death 4a (pdcd4a), mRNA		MSTRG.562.5	sp|Q9JID1.2|	62.334	377	139	2	782	1912	92	465	2.28e-140	433	10116	3175	469	36	12	RecName: Full=Programmed cell death protein 4; AltName: Full=Death up-regulated gene protein [Rattus norvegicus]
MSTRG.17338.2	RecName: Full=Exocyst complex component 3-like protein 4 [Homo sapiens]	exoc3l4	-26.2572	LUMP_PBS	LUMP_pIC	724.437	0	362.219	3.02627	-8.67643	4.0837e-18	1.07231e-16	MSTRG.17338.2	gi|1842262112|ref|XM_034562823.1|	100	2366	0	0	708	3073	212	2577	0	4370	8103	4269	2577	60	55	PREDICTED: Cyclopterus lumpus exocyst complex component 3-like 4 (exoc3l4), transcript variant X3, mRNA		MSTRG.17338.2	sp|Q17RC7.2|	26.441	590	405	12	977	2701	136	711	2.05e-40	164	9606	4269	722	40	13	RecName: Full=Exocyst complex component 3-like protein 4 [Homo sapiens]
MSTRG.11843.5	RecName: Full=High affinity choline transporter 1; AltName: Full=Hemicholinium-3-sensitive choline transporter; Short=CHT; AltName: Full=Solute carrier family 5 member 7 [Mus musculus]	LOC117743695	-26.2551	LUMP_PBS	LUMP_pIC	704.042	0	352.021	3.02627	-8.67572	4.10928e-18	1.07839e-16	MSTRG.11843.5	gi|1842326529|ref|XM_034551434.1|	100	2189	0	0	1	2189	1	2189	0	4043	8103	3439	2193	64	64	PREDICTED: Cyclopterus lumpus high-affinity choline transporter 1-like (LOC117743695), transcript variant X3, mRNA		MSTRG.11843.5	sp|Q8BGY9.1|	47.045	440	232	1	532	1848	99	538	6.59e-112	363	10090	3439	580	42	13	RecName: Full=High affinity choline transporter 1; AltName: Full=Hemicholinium-3-sensitive choline transporter; Short=CHT; AltName: Full=Solute carrier family 5 member 7 [Mus musculus]
MSTRG.17320.8	RecName: Full=Zinc finger FYVE domain-containing protein 21; Short=ZF21 [Homo sapiens]	zfyve21	-26.2347	LUMP_PBS	LUMP_pIC	688.35	0	344.175	3.02627	-8.669	4.35942e-18	1.13865e-16	MSTRG.17320.8	gi|1842262230|ref|XM_034562885.1|	98.168	2238	32	3	1	2238	1	2229	0	3897	8103	3592	3640	100	62	PREDICTED: Cyclopterus lumpus zinc finger, FYVE domain containing 21 (zfyve21), transcript variant X2, mRNA		MSTRG.17320.8	sp|Q9BQ24.1|	70	230	65	1	88	765	5	234	3.52e-86	282	9606	3592	234	19	6	RecName: Full=Zinc finger FYVE domain-containing protein 21; Short=ZF21 [Homo sapiens]
MSTRG.13739.2	RecName: Full=La-related protein 4B; AltName: Full=La ribonucleoprotein domain family member 4B; AltName: Full=La ribonucleoprotein domain family member 5; AltName: Full=La-related protein 5 [Mus musculus]	larp4b	-26.2284	LUMP_PBS	LUMP_pIC	689.013	0	344.507	3.02627	-8.6669	4.4404e-18	1.15844e-16	MSTRG.13739.2	gi|1842283964|ref|XM_034555785.1|	99.756	3284	0	1	24	3307	1	3276	0	6013	8103	5979	3276	55	55	PREDICTED: Cyclopterus lumpus La ribonucleoprotein 4B (larp4b), transcript variant X2, mRNA		MSTRG.13739.2	sp|Q6A0A2.2|	59.63	649	196	25	993	2900	146	741	0	594	10090	5979	741	32	11	RecName: Full=La-related protein 4B; AltName: Full=La ribonucleoprotein domain family member 4B; AltName: Full=La ribonucleoprotein domain family member 5; AltName: Full=La-related protein 5 [Mus musculus]
MSTRG.11095.4	RecName: Full=E3 ubiquitin-protein ligase CBL; AltName: Full=Casitas B-lineage lymphoma proto-oncogene; AltName: Full=Proto-oncogene c-Cbl; AltName: Full=RING finger protein 55; AltName: Full=RING-type E3 ubiquitin transferase CBL; AltName: Full=Signal transduction protein CBL [Homo sapiens]	LOC117743080	-26.2216	LUMP_PBS	LUMP_pIC	684.632	0	342.316	3.02627	-8.66466	4.52845e-18	1.18003e-16	MSTRG.11095.4	gi|1842256898|ref|XM_034550829.1|	100	2849	0	0	2076	4924	1	2849	0	5262	8103	8406	3397	40	34	PREDICTED: Cyclopterus lumpus E3 ubiquitin-protein ligase CBL-like (LOC117743080), mRNA		MSTRG.11095.4	sp|P22681.2|	58.76	919	264	15	2843	5383	25	900	0	868	9606	8406	906	30	10	RecName: Full=E3 ubiquitin-protein ligase CBL; AltName: Full=Casitas B-lineage lymphoma proto-oncogene; AltName: Full=Proto-oncogene c-Cbl; AltName: Full=RING finger protein 55; AltName: Full=RING-type E3 ubiquitin transferase CBL; AltName: Full=Signal transduction protein CBL [Homo sapiens]
MSTRG.1859.2	RecName: Full=ADP-dependent glucokinase; Short=ADP-GK; Short=ADPGK; Flags: Precursor [Mus musculus]	adpgk2	-26.2172	LUMP_PBS	LUMP_pIC	679.293	0	339.647	3.02627	-8.66318	4.58785e-18	1.19271e-16	MSTRG.1859.2	gi|1842304683|ref|XM_034559328.1|	99.947	1875	1	0	1	1875	1	1875	0	3458	8103	3424	1875	55	55	PREDICTED: Cyclopterus lumpus ADP-dependent glucokinase 2 (adpgk2), mRNA		MSTRG.1859.2	sp|Q8VDL4.2|	34.259	432	261	11	239	1516	74	488	9.4e-60	217	10090	3424	496	37	12	RecName: Full=ADP-dependent glucokinase; Short=ADP-GK; Short=ADPGK; Flags: Precursor [Mus musculus]
MSTRG.2986.4	RecName: Full=Zinc finger and BTB domain-containing protein 11 [Homo sapiens]	zbtb11	-26.2121	LUMP_PBS	LUMP_pIC	678.223	0	339.112	3.02627	-8.66152	4.65497e-18	1.20874e-16	MSTRG.2986.4	gi|1842310585|ref|XM_034531466.1|	99.814	3772	3	2	1	3770	1	3770	0	6924	8103	4343	3773	87	87	PREDICTED: Cyclopterus lumpus zinc finger and BTB domain containing 11 (zbtb11), transcript variant X2, mRNA		MSTRG.2986.4	sp|O95625.2|	58.075	613	186	7	1737	3575	501	1042	0	689	9606	4343	1053	65	14	RecName: Full=Zinc finger and BTB domain-containing protein 11 [Homo sapiens]
MSTRG.9480.55	RecName: Full=Immunoglobulin lambda-1 light chain; AltName: Full=Immunoglobulin lambda-1 light chain MCG [Homo sapiens]	LOC115579516	-26.1903	LUMP_PBS	LUMP_pIC	1810.97	0	905.485	3.02622	-8.65447	4.95218e-18	1.27919e-16	MSTRG.9480.55	gi|1724685115|ref|XM_030413088.1|	90.355	705	44	11	1	685	53	753	0	904	8175	850	753	81	81	PREDICTED: Sparus aurata immunoglobulin kappa light chain-like (LOC115579516), mRNA		MSTRG.9480.55	sp|P0DOX8.1|	52.128	94	44	1	12	290	1	94	1.3e-32	89.4	9606	850	216	76	11	RecName: Full=Immunoglobulin lambda-1 light chain; AltName: Full=Immunoglobulin lambda-1 light chain MCG [Homo sapiens]
MSTRG.17356.1	RecName: Full=HEAT repeat-containing protein 5A [Danio rerio]	heatr5a	-26.1795	LUMP_PBS	LUMP_pIC	663.911	0	331.955	3.02628	-8.65074	5.11681e-18	1.32018e-16	MSTRG.17356.1	gi|1842262639|ref|XM_034563103.1|	99.711	6573	0	1	1	6573	1	6554	0	12015	8103	7634	7581	99	86	PREDICTED: Cyclopterus lumpus HEAT repeat containing 5a (heatr5a), transcript variant X7, mRNA		MSTRG.17356.1	sp|Q8JFV4.1|	66.439	2047	622	15	265	6366	4	1998	0	2375	7955	7634	1998	80	27	RecName: Full=HEAT repeat-containing protein 5A [Danio rerio]
MSTRG.6683.5	RecName: Full=AP-5 complex subunit zeta-1; AltName: Full=Adaptor-related protein complex 5 zeta subunit; Short=Zeta5 [Mus musculus]	ap5z1	-26.1769	LUMP_PBS	LUMP_pIC	660.519	0	330.26	3.02628	-8.64987	5.156e-18	1.32875e-16	MSTRG.6683.5	gi|1842268659|ref|XM_034538496.1|	100	1571	0	0	1326	2896	825	2395	0	2902	8103	2896	2596	71	54	PREDICTED: Cyclopterus lumpus adaptor related protein complex 5 subunit zeta 1 (ap5z1), transcript variant X3, mRNA		MSTRG.6683.5	sp|Q3U829.1|	51.136	528	251	4	1323	2891	262	787	1.14e-145	456	10090	2896	807	80	18	RecName: Full=AP-5 complex subunit zeta-1; AltName: Full=Adaptor-related protein complex 5 zeta subunit; Short=Zeta5 [Mus musculus]
MSTRG.5019.8	RecName: Full=Filamin-A; Short=FLN-A; AltName: Full=Actin-binding protein 280; Short=ABP-280; AltName: Full=Alpha-filamin; AltName: Full=Endothelial actin-binding protein; AltName: Full=Filamin-1; AltName: Full=Non-muscle filamin [Homo sapiens]	flna	-26.1753	LUMP_PBS	LUMP_pIC	663.081	0	331.54	3.02628	-8.64934	5.17971e-18	1.33331e-16	MSTRG.5019.8	gi|1842252126|ref|XM_034537322.1|	99.935	9199	0	1	528	9720	1	9199	0	16949	8103	9720	9199	95	95	PREDICTED: Cyclopterus lumpus filamin A, alpha (actin binding protein 280) (flna), transcript variant X5, mRNA		MSTRG.5019.8	sp|P21333.4|	63.827	2289	770	26	1742	8515	383	2644	0	2652	9606	9720	2647	78	23	RecName: Full=Filamin-A; Short=FLN-A; AltName: Full=Actin-binding protein 280; Short=ABP-280; AltName: Full=Alpha-filamin; AltName: Full=Endothelial actin-binding protein; AltName: Full=Filamin-1; AltName: Full=Non-muscle filamin [Homo sapiens]
MSTRG.7405.2	RecName: Full=Calcium release-activated calcium channel protein 1; AltName: Full=Protein orai-1; AltName: Full=Transmembrane protein 142A [Xenopus laevis]	LOC117735997	-26.175	LUMP_PBS	LUMP_pIC	658.729	0	329.364	3.02628	-8.64925	5.184e-18	1.33364e-16	MSTRG.7405.2	gi|1842258412|ref|XM_034540956.1|	100	3284	0	0	205	3488	140	3423	0	6065	8103	3488	3423	94	94	PREDICTED: Cyclopterus lumpus calcium release-activated calcium channel protein 1-like (LOC117735997), transcript variant X2, mRNA		MSTRG.7405.2	sp|Q5EAU0.1|	79.018	224	38	3	608	1258	36	257	8.03e-115	360	8355	3488	258	19	6	RecName: Full=Calcium release-activated calcium channel protein 1; AltName: Full=Protein orai-1; AltName: Full=Transmembrane protein 142A [Xenopus laevis]
MSTRG.3934.5	RecName: Full=Mitochondrial import receptor subunit TOM34; AltName: Full=Translocase of outer membrane 34 kDa subunit [Rattus norvegicus]	tomm34	-26.1727	LUMP_PBS	LUMP_pIC	1843.07	0	921.533	3.02622	-8.64863	5.21216e-18	1.33779e-16	MSTRG.3934.5	gi|1842315080|ref|XM_034533782.1|	100	1429	0	0	1	1429	1	1429	0	2639	8103	3044	1429	47	47	PREDICTED: Cyclopterus lumpus translocase of outer mitochondrial membrane 34 (tomm34), transcript variant X1, mRNA		MSTRG.3934.5	sp|Q3KRD5.1|	49.338	302	150	1	278	1183	6	304	1.09e-78	262	10116	3044	309	30	10	RecName: Full=Mitochondrial import receptor subunit TOM34; AltName: Full=Translocase of outer membrane 34 kDa subunit [Rattus norvegicus]
MSTRG.8824.5	RecName: Full=Glycogen synthase kinase-3 alpha; Short=GSK-3 alpha; AltName: Full=Factor A; Short=FA; AltName: Full=Serine/threonine-protein kinase GSK3A [Rattus norvegicus]	LOC117738873	-26.1693	LUMP_PBS	LUMP_pIC	673.166	0	336.583	3.02627	-8.64737	5.27002e-18	1.35108e-16	MSTRG.8824.5	gi|1842266131|ref|XM_034545011.1|	100	3037	0	0	1661	4697	1728	4764	0	5609	8103	6372	4764	74	48	PREDICTED: Cyclopterus lumpus glycogen synthase kinase-3 beta-like (LOC117738873), mRNA		MSTRG.8824.5	sp|P18265.1|	85.175	371	55	0	305	1417	90	460	0	662	10116	6372	483	17	6	RecName: Full=Glycogen synthase kinase-3 alpha; Short=GSK-3 alpha; AltName: Full=Factor A; Short=FA; AltName: Full=Serine/threonine-protein kinase GSK3A [Rattus norvegicus]
MSTRG.14361.10	RecName: Full=Protein MB21D2; AltName: Full=Mab-21 domain-containing protein 2 [Homo sapiens]	tmem102	-26.1679	LUMP_PBS	LUMP_pIC	656.771	0	328.386	3.02628	-8.6469	5.29175e-18	1.35587e-16	MSTRG.14361.10	gi|1842296278|ref|XM_034557165.1|	99.543	4811	0	1	1	4789	211	5021	0	8743	8103	4789	5021	100	100	PREDICTED: Cyclopterus lumpus transmembrane protein 102 (tmem102), transcript variant X1, mRNA		MSTRG.14361.10	sp|Q8IYB1.3|	55.912	499	189	4	227	1723	24	491	0	555	9606	4789	491	31	10	RecName: Full=Protein MB21D2; AltName: Full=Mab-21 domain-containing protein 2 [Homo sapiens]
MSTRG.8054.6	RecName: Full=Integral membrane protein 2B; AltName: Full=Immature BRI2; Short=imBRI2; AltName: Full=Transmembrane protein BRI; Short=Bri; Contains: RecName: Full=BRI2, membrane form; AltName: Full=Mature BRI2; Short=mBRI2; Contains: RecName: Full=BRI2 intracellular domain; Short=BRI2 ICD; Contains: RecName: Full=BRI2C, soluble form; Contains: RecName: Full=Bri23 peptide; Short=Bri2-23; AltName: …	LOC117737346	-26.1602	LUMP_PBS	LUMP_pIC	656.82	0	328.41	3.02628	-8.64435	5.41112e-18	1.38485e-16	MSTRG.8054.6	gi|1842320698|ref|XM_034543256.1|	99.216	1275	2	8	1	1267	1	1275	0	2292	8103	2381	2599	100	53	PREDICTED: Cyclopterus lumpus integral membrane protein 2A-like (LOC117737346), mRNA		MSTRG.8054.6	sp|Q5XIE8.1|	45.926	270	117	9	367	1104	1	265	1.41e-66	224	10116	2381	266	31	10	RecName: Full=Integral membrane protein 2B; AltName: Full=Immature BRI2; Short=imBRI2; AltName: Full=Transmembrane protein BRI; Short=Bri; Contains: RecName: Full=BRI2, membrane form; AltName: Full=Mature BRI2; Short=mBRI2; Contains: RecName: Full=BRI2 intracellular domain; Short=BRI2 ICD; Contains: RecName: Full=BRI2C, soluble form; Contains: RecName: Full=Bri23 peptide; Short=Bri2-23; AltName: …
MSTRG.2795.2	RecName: Full=DNA-directed RNA polymerase, mitochondrial; Short=MtRPOL; Flags: Precursor [Mus musculus]	polrmt	-26.1454	LUMP_PBS	LUMP_pIC	645.352	0	322.676	2.76676	-9.44981	3.39448e-21	1.33819e-19	MSTRG.2795.2	gi|1842310560|ref|XM_034531452.1|	100	4161	0	0	10	4170	1	4161	0	7685	8103	5262	4161	79	79	PREDICTED: Cyclopterus lumpus polymerase (RNA) mitochondrial (DNA directed) (polrmt), transcript variant X2, mRNA		MSTRG.2795.2	sp|Q8BKF1.1|	52.102	1023	478	6	980	4039	194	1207	0	1097	10090	5262	1207	58	19	RecName: Full=DNA-directed RNA polymerase, mitochondrial; Short=MtRPOL; Flags: Precursor [Mus musculus]
MSTRG.14056.2	RecName: Full=F-box/WD repeat-containing protein 7; AltName: Full=F-box and WD-40 domain-containing protein 7 [Bos taurus]	LOC117747511	-26.1401	LUMP_PBS	LUMP_pIC	792.127	0	396.064	3.02626	-8.63775	5.73312e-18	1.46389e-16	MSTRG.14056.2	gi|1842295561|ref|XM_034556796.1|	100	2416	0	0	1	2416	1	2416	0	4462	8103	4119	2416	59	59	PREDICTED: Cyclopterus lumpus F-box/WD repeat-containing protein 7-like (LOC117747511), transcript variant X1, mRNA		MSTRG.14056.2	sp|F1MNN4.3|	76.923	546	122	3	704	2332	158	702	0	873	9913	4119	706	40	13	RecName: Full=F-box/WD repeat-containing protein 7; AltName: Full=F-box and WD-40 domain-containing protein 7 [Bos taurus]
MSTRG.7418.1	RecName: Full=Dual specificity protein phosphatase 26; AltName: Full=Dual specificity phosphatase SKRP3; AltName: Full=Low-molecular-mass dual-specificity phosphatase 4; Short=DSP-4; Short=LDP-4; AltName: Full=Mitogen-activated protein kinase phosphatase 8; Short=MAP kinase phosphatase 8; Short=MKP-8; AltName: Full=Novel amplified gene in thyroid anaplastic cancer [Homo sapiens]	bag4	-26.135	LUMP_PBS	LUMP_pIC	641.322	0	320.661	3.02628	-8.63602	5.82033e-18	1.4853e-16	MSTRG.7418.1	gi|1842258382|ref|XM_034540939.1|	100	2939	0	0	1	2939	1	2939	0	5428	8103	4129	2939	71	71	PREDICTED: Cyclopterus lumpus BCL2 associated athanogene 4 (bag4), mRNA		MSTRG.7418.1	sp|Q9BV47.1|	65.455	165	56	1	3623	4114	41	205	2.74e-61	212	9606	4129	211	12	4	RecName: Full=Dual specificity protein phosphatase 26; AltName: Full=Dual specificity phosphatase SKRP3; AltName: Full=Low-molecular-mass dual-specificity phosphatase 4; Short=DSP-4; Short=LDP-4; AltName: Full=Mitogen-activated protein kinase phosphatase 8; Short=MAP kinase phosphatase 8; Short=MKP-8; AltName: Full=Novel amplified gene in thyroid anaplastic cancer [Homo sapiens]
MSTRG.3026.4	RecName: Full=RNA-binding protein Musashi homolog 1; Short=Musashi-1 [Rattus norvegicus]	LOC117731222	-26.0875	LUMP_PBS	LUMP_pIC	617.652	0	308.826	3.02628	-8.62032	6.67678e-18	1.6951e-16	MSTRG.3026.4	gi|1842314366|ref|XM_034533424.1|	98.119	2605	33	1	13	2601	1	2605	0	4525	8103	3697	3813	99	70	PREDICTED: Cyclopterus lumpus RNA-binding protein Musashi homolog 1-like (LOC117731222), mRNA		MSTRG.3026.4	sp|Q8K3P4.1|	82.143	364	49	3	156	1205	1	362	0	578	10116	3697	362	28	9	RecName: Full=RNA-binding protein Musashi homolog 1; Short=Musashi-1 [Rattus norvegicus]
MSTRG.15741.7	RecName: Full=Thioredoxin domain-containing protein 5; AltName: Full=Endoplasmic reticulum resident protein 46; Short=ER protein 46; Short=ERp46; AltName: Full=Plasma cell-specific thioredoxin-related protein; Short=PC-TRP; AltName: Full=Thioredoxin-like protein p46; Flags: Precursor [Mus musculus]	txndc5	-26.0591	LUMP_PBS	LUMP_pIC	605.035	0	302.517	3.02628	-8.61094	7.24661e-18	1.82932e-16	MSTRG.15741.7	gi|1842280001|ref|XM_034560247.1|	100	2260	0	0	1	2260	1	2260	0	4174	8103	3332	3358	100	68	PREDICTED: Cyclopterus lumpus thioredoxin domain containing 5 (txndc5), mRNA		MSTRG.15741.7	sp|Q91W90.2|	65.296	389	126	3	141	1301	36	417	2.37e-173	518	10090	3332	417	35	12	RecName: Full=Thioredoxin domain-containing protein 5; AltName: Full=Endoplasmic reticulum resident protein 46; Short=ER protein 46; Short=ERp46; AltName: Full=Plasma cell-specific thioredoxin-related protein; Short=PC-TRP; AltName: Full=Thioredoxin-like protein p46; Flags: Precursor [Mus musculus]
MSTRG.17320.11	RecName: Full=Zinc finger FYVE domain-containing protein 21; Short=ZF21 [Homo sapiens]	zfyve21	-26.0583	LUMP_PBS	LUMP_pIC	605.11	0	302.555	3.02628	-8.61065	7.26498e-18	1.83291e-16	MSTRG.17320.11	gi|1842262230|ref|XM_034562885.1|	99.341	3640	0	1	1	3616	1	3640	0	6567	8103	3616	3640	100	100	PREDICTED: Cyclopterus lumpus zinc finger, FYVE domain containing 21 (zfyve21), transcript variant X2, mRNA		MSTRG.17320.11	sp|Q9BQ24.1|	70	230	65	1	88	765	5	234	3.76e-86	282	9606	3616	234	19	6	RecName: Full=Zinc finger FYVE domain-containing protein 21; Short=ZF21 [Homo sapiens]
MSTRG.918.22	RecName: Full=Neutrophil cytosol factor 4; Short=NCF-4; AltName: Full=Neutrophil NADPH oxidase factor 4; AltName: Full=SH3 and PX domain-containing protein 4; AltName: Full=p40-phox; Short=p40phox [Homo sapiens]	ncf4	-26.047	LUMP_PBS	LUMP_pIC	601.334	0	300.667	3.02628	-8.60691	7.50531e-18	1.88925e-16	MSTRG.918.22	gi|1842317045|ref|XM_034532814.1|	99.273	1100	8	0	579	1678	321	1420	0	1988	8103	1678	1420	66	66	PREDICTED: Cyclopterus lumpus neutrophil cytosolic factor 4 (ncf4), transcript variant X2, mRNA		MSTRG.918.22	sp|Q15080.2|	47.541	244	114	3	799	1521	105	337	1.89e-64	217	9606	1678	339	64	14	RecName: Full=Neutrophil cytosol factor 4; Short=NCF-4; AltName: Full=Neutrophil NADPH oxidase factor 4; AltName: Full=SH3 and PX domain-containing protein 4; AltName: Full=p40-phox; Short=p40phox [Homo sapiens]
MSTRG.9579.2	RecName: Full=Electrogenic sodium bicarbonate cotransporter 1; Short=Sodium bicarbonate cotransporter; AltName: Full=Na(+)/HCO3(-) cotransporter; AltName: Full=Solute carrier family 4 member 4 [Sus scrofa]	LOC117740816	-26.0358	LUMP_PBS	LUMP_pIC	595.41	0	297.705	3.02629	-8.60321	7.7518e-18	1.94909e-16	MSTRG.9579.2	gi|1842278124|ref|XM_034547404.1|	99.848	4613	2	5	23	4634	1	4609	0	8475	8103	5614	4713	83	82	PREDICTED: Cyclopterus lumpus electrogenic sodium bicarbonate cotransporter 1-like (LOC117740816), mRNA		MSTRG.9579.2	sp|Q4U116.1|	78.892	848	163	7	1122	3629	236	1079	0	1281	9823	5614	1079	55	15	RecName: Full=Electrogenic sodium bicarbonate cotransporter 1; Short=Sodium bicarbonate cotransporter; AltName: Full=Na(+)/HCO3(-) cotransporter; AltName: Full=Solute carrier family 4 member 4 [Sus scrofa]
MSTRG.15451.2	RecName: Full=Myoneurin; AltName: Full=Zinc finger and BTB domain-containing protein 31 [Homo sapiens]	mynn	-26.0302	LUMP_PBS	LUMP_pIC	693.606	0	346.803	3.02627	-8.60142	7.87343e-18	1.97632e-16	MSTRG.15451.2	gi|1842279363|ref|XM_034559901.1|	99.903	3104	0	1	6	3106	1	3104	0	5712	8103	3549	3104	87	87	PREDICTED: Cyclopterus lumpus myoneurin (mynn), transcript variant X5, mRNA		MSTRG.15451.2	sp|Q9NPC7.1|	63.964	222	78	1	1207	1872	304	523	1.09e-91	310	9606	3549	610	28	6	RecName: Full=Myoneurin; AltName: Full=Zinc finger and BTB domain-containing protein 31 [Homo sapiens]
MSTRG.5699.4	RecName: Full=Sodium-coupled neutral amino acid transporter 3; AltName: Full=N-system amino acid transporter 1; AltName: Full=Na(+)-coupled neutral amino acid transporter 3; AltName: Full=Solute carrier family 38 member 3; AltName: Full=System N amino acid transporter 1 [Homo sapiens]	apex2	-26.0118	LUMP_PBS	LUMP_pIC	584.42	0	292.21	3.02629	-8.59529	8.30577e-18	2.08249e-16	MSTRG.5699.4	gi|1842250800|ref|XM_034536649.1|	100	1916	0	0	1	1916	1	1916	0	3539	8103	7114	1916	27	27	PREDICTED: Cyclopterus lumpus APEX nuclease (apurinic/apyrimidinic endonuclease) 2 (apex2), mRNA		MSTRG.5699.4	sp|Q99624.1|	63.561	483	163	5	2587	4008	26	504	7.39e-179	560	9606	7114	504	20	7	RecName: Full=Sodium-coupled neutral amino acid transporter 3; AltName: Full=N-system amino acid transporter 1; AltName: Full=Na(+)-coupled neutral amino acid transporter 3; AltName: Full=Solute carrier family 38 member 3; AltName: Full=System N amino acid transporter 1 [Homo sapiens]
MSTRG.15940.2	RecName: Full=Integrator complex subunit 6; Short=Int6; AltName: Full=DBI-1; AltName: Full=Protein DDX26; AltName: Full=Protein deleted in cancer 1; Short=DICE1 [Homo sapiens]	ints6	-25.9832	LUMP_PBS	LUMP_pIC	587.018	0	293.509	3.02629	-8.58583	9.01806e-18	2.24882e-16	MSTRG.15940.2	gi|1842324034|ref|XM_034561431.1|	99.777	2693	6	0	350	3042	1	2693	0	4940	8103	4698	4161	86	57	PREDICTED: Cyclopterus lumpus integrator complex subunit 6 (ints6), transcript variant X1, mRNA		MSTRG.15940.2	sp|Q9UL03.1|	67.186	899	262	10	767	3403	1	886	0	1127	9606	4698	887	56	19	RecName: Full=Integrator complex subunit 6; Short=Int6; AltName: Full=DBI-1; AltName: Full=Protein DDX26; AltName: Full=Protein deleted in cancer 1; Short=DICE1 [Homo sapiens]
MSTRG.13902.2	RecName: Full=Laminin subunit gamma-1; Flags: Precursor [Danio rerio]	lamc1	-25.983	LUMP_PBS	LUMP_pIC	572.15	0	286.075	3.02629	-8.58576	9.02394e-18	2.24882e-16	MSTRG.13902.2	gi|1842283288|ref|XM_034555525.1|	99.967	5987	2	0	160	6146	1	5987	0	11045	8103	6869	7067	98	87	PREDICTED: Cyclopterus lumpus laminin, gamma 1 (lamc1), mRNA		MSTRG.13902.2	sp|Q1LVF0.2|	79.169	1589	330	1	422	5185	3	1591	0	2451	7955	6869	1593	69	23	RecName: Full=Laminin subunit gamma-1; Flags: Precursor [Danio rerio]
MSTRG.12322.4	RecName: Full=DNA-binding protein Ikaros; AltName: Full=Ikaros family zinc finger protein 1 [Oncorhynchus mykiss]	ikzf1	-25.9722	LUMP_PBS	LUMP_pIC	1182	0	590.999	3.02624	-8.58233	9.29744e-18	2.31156e-16	MSTRG.12322.4	gi|1842326281|ref|XM_034551298.1|	100	2402	0	0	939	3340	1	2402	0	4436	8103	3340	2402	72	72	PREDICTED: Cyclopterus lumpus IKAROS family zinc finger 1 (Ikaros) (ikzf1), transcript variant X4, mRNA		MSTRG.12322.4	sp|O13089.1|	85.64	383	50	1	1272	2420	145	522	0	648	8022	3340	522	37	11	RecName: Full=DNA-binding protein Ikaros; AltName: Full=Ikaros family zinc finger protein 1 [Oncorhynchus mykiss]
MSTRG.7990.2	RecName: Full=Interferon regulatory factor 2; Short=IRF-2 [Homo sapiens]	irf2	-25.9652	LUMP_PBS	LUMP_pIC	725.351	0	362.676	3.02627	-8.57994	9.49201e-18	2.35596e-16	MSTRG.7990.2	gi|1842320617|ref|XM_034543210.1|	99.839	2484	4	0	37	2520	1	2484	0	4566	8103	4642	4004	84	54	PREDICTED: Cyclopterus lumpus interferon regulatory factor 2 (irf2), transcript variant X1, mRNA		MSTRG.7990.2	sp|P14316.2|	50.575	348	150	8	320	1315	1	342	5.38e-81	274	9606	4642	349	21	7	RecName: Full=Interferon regulatory factor 2; Short=IRF-2 [Homo sapiens]
XR_004611144.1	RecName: Full=L-threonine 3-dehydrogenase, mitochondrial; Flags: Precursor [Sus scrofa]	c2h8orf74	-25.9535	LUMP_PBS	LUMP_pIC	560.893	0	280.447	3.02629	-8.576	9.82335e-18	2.43143e-16	XR_004611144.1	gi|1842303238|ref|XR_004611144.1|	100	2226	0	0	1	2226	1	2226	0	4111	8103	2226	2226	100	100	PREDICTED: Cyclopterus lumpus chromosome 2 C8orf74 homolog (c2h8orf74), transcript variant X4, misc_RNA		XR_004611144.1	sp|Q8MIR0.1|	76.471	68	15	1	1499	1296	141	207	4.09e-36	117	9823	2226	373	33	3	RecName: Full=L-threonine 3-dehydrogenase, mitochondrial; Flags: Precursor [Sus scrofa]
MSTRG.1859.6	RecName: Full=ADP-dependent glucokinase; Short=ADP-GK; Short=ADPGK; Flags: Precursor [Mus musculus]	adpgk2	-25.9344	LUMP_PBS	LUMP_pIC	559.398	0	279.699	3.02629	-8.5697	1.03753e-17	2.55808e-16	MSTRG.1859.6	gi|1842304683|ref|XM_034559328.1|	100	1873	0	0	1	1873	1	1873	0	3459	8103	3363	1875	56	56	PREDICTED: Cyclopterus lumpus ADP-dependent glucokinase 2 (adpgk2), mRNA		MSTRG.1859.6	sp|Q8VDL4.2|	34.259	432	261	11	239	1516	74	488	8.75e-60	217	10090	3363	496	38	13	RecName: Full=ADP-dependent glucokinase; Short=ADP-GK; Short=ADPGK; Flags: Precursor [Mus musculus]
MSTRG.3026.8	RecName: Full=RNA-binding protein Musashi homolog 1; Short=Musashi-1 [Rattus norvegicus]	LOC117731222	-25.9237	LUMP_PBS	LUMP_pIC	550.46	0	275.23	3.02629	-8.56617	1.06982e-17	2.62894e-16	MSTRG.3026.8	gi|1842314366|ref|XM_034533424.1|	98.656	2381	32	0	1	2381	1	2381	0	4220	8103	3477	3813	100	68	PREDICTED: Cyclopterus lumpus RNA-binding protein Musashi homolog 1-like (LOC117731222), mRNA		MSTRG.3026.8	sp|Q8K3P4.1|	82.143	364	49	3	144	1193	1	362	0	580	10116	3477	362	30	10	RecName: Full=RNA-binding protein Musashi homolog 1; Short=Musashi-1 [Rattus norvegicus]
MSTRG.2916.10	RecName: Full=Peroxiredoxin-6; AltName: Full=1-Cys peroxiredoxin; Short=1-Cys PRX; AltName: Full=Acidic calcium-independent phospholipase A2; Short=aiPLA2; AltName: Full=Glutathione-dependent peroxiredoxin; AltName: Full=Lysophosphatidylcholine acyltransferase 5; Short=LPC acyltransferase 5; Short=LPCAT-5; Short=Lyso-PC acyltransferase 5; AltName: Full=Non-selenium glutathione peroxidase; Short=N…	prdx6	-25.9208	LUMP_PBS	LUMP_pIC	1173.57	0	586.787	3.02624	-8.56534	1.07758e-17	2.64652e-16	MSTRG.2916.10	gi|1842311103|ref|XM_034531749.1|	98.058	824	0	1	1	824	73	880	0	1419	8103	1300	880	63	63	PREDICTED: Cyclopterus lumpus peroxiredoxin 6 (prdx6), mRNA		MSTRG.2916.10	sp|Q5ZJF4.3|	74.545	220	55	1	33	689	1	220	3.36e-114	337	9031	1300	224	51	17	RecName: Full=Peroxiredoxin-6; AltName: Full=1-Cys peroxiredoxin; Short=1-Cys PRX; AltName: Full=Acidic calcium-independent phospholipase A2; Short=aiPLA2; AltName: Full=Glutathione-dependent peroxiredoxin; AltName: Full=Lysophosphatidylcholine acyltransferase 5; Short=LPC acyltransferase 5; Short=LPCAT-5; Short=Lyso-PC acyltransferase 5; AltName: Full=Non-selenium glutathione peroxidase; Short=N…
MSTRG.16494.9	RecName: Full=Zinc transporter ZIP10; AltName: Full=Solute carrier family 39 member 10; AltName: Full=Zrt- and Irt-like protein 10; Short=ZIP-10; Flags: Precursor [Danio rerio]	LOC117750218	-25.9177	LUMP_PBS	LUMP_pIC	545.805	0	272.902	3.02629	-8.56415	1.08873e-17	2.67243e-16	MSTRG.16494.9	gi|1842323742|ref|XM_034561311.1|	98.408	3266	31	9	1252	4517	1605	4849	0	5723	8103	5803	4849	78	56	PREDICTED: Cyclopterus lumpus zinc transporter ZIP10-like (LOC117750218), mRNA		MSTRG.16494.9	sp|Q6PEH9.1|	70.467	535	119	7	1739	3280	323	839	0	632	7955	5803	847	36	9	RecName: Full=Zinc transporter ZIP10; AltName: Full=Solute carrier family 39 member 10; AltName: Full=Zrt- and Irt-like protein 10; Short=ZIP-10; Flags: Precursor [Danio rerio]
MSTRG.7724.5	RecName: Full=FERM domain-containing protein 3 [Xenopus tropicalis]	frmd3	-25.8884	LUMP_PBS	LUMP_pIC	535.705	0	267.853	3.0263	-8.55447	1.18409e-17	2.89531e-16	MSTRG.7724.5	gi|1842259534|ref|XM_034541568.1|	100	5061	0	0	5471	10531	511	5571	0	9347	8103	11805	5571	44	43	PREDICTED: Cyclopterus lumpus FERM domain containing 3 (frmd3), transcript variant X2, mRNA		MSTRG.7724.5	sp|Q0P4Q4.2|	56.742	534	186	10	5479	7065	101	594	2.87e-180	572	8364	11805	600	16	4	RecName: Full=FERM domain-containing protein 3 [Xenopus tropicalis]
MSTRG.5089.8	RecName: Full=Bcl-2-like protein 1; Short=Bcl2-L-1; AltName: Full=Apoptosis regulator Bcl-X [Gallus gallus]	bcl2l1	-25.884	LUMP_PBS	LUMP_pIC	533.335	0	266.667	3.0263	-8.55304	1.1989e-17	2.92993e-16	MSTRG.5089.8	gi|1842252228|ref|XM_034537372.1|	100	2785	0	0	910	3694	1	2785	0	5144	8103	6282	2807	44	44	PREDICTED: Cyclopterus lumpus BCL2 like 1 (bcl2l1), transcript variant X2, mRNA		MSTRG.5089.8	sp|Q07816.2|	50.685	219	88	3	2235	2867	3	209	2.3e-63	219	9031	6282	229	10	3	RecName: Full=Bcl-2-like protein 1; Short=Bcl2-L-1; AltName: Full=Apoptosis regulator Bcl-X [Gallus gallus]
MSTRG.1340.18	RecName: Full=NLR family CARD domain-containing protein 3; AltName: Full=CARD15-like protein; AltName: Full=Caterpiller protein 16.2; Short=CLR16.2; AltName: Full=NACHT, LRR and CARD domains-containing protein 3; AltName: Full=Nucleotide-binding oligomerization domain protein 3 [Homo sapiens]	LOC117742246	-25.8827	LUMP_PBS	LUMP_pIC	531.907	0	265.953	3.0263	-8.55261	1.20335e-17	2.93918e-16	MSTRG.1340.18	gi|1842302718|ref|XM_034549359.1|	98.467	4175	60	4	879	5051	1	4173	0	7352	8103	5301	4173	79	79	PREDICTED: Cyclopterus lumpus NLR family CARD domain-containing protein 3-like (LOC117742246), transcript variant X1, mRNA		MSTRG.1340.18	sp|Q7RTR2.2|	30.988	810	478	23	1450	3825	90	836	1.11e-81	296	9606	5301	1065	45	15	RecName: Full=NLR family CARD domain-containing protein 3; AltName: Full=CARD15-like protein; AltName: Full=Caterpiller protein 16.2; Short=CLR16.2; AltName: Full=NACHT, LRR and CARD domains-containing protein 3; AltName: Full=Nucleotide-binding oligomerization domain protein 3 [Homo sapiens]
MSTRG.2279.6	RecName: Full=Probable ATP-dependent RNA helicase DDX10; AltName: Full=DEAD box protein 10 [Gallus gallus]	ddx10	-25.8654	LUMP_PBS	LUMP_pIC	525.885	0	262.943	3.0263	-8.54689	1.26449e-17	3.08512e-16	MSTRG.2279.6	gi|1842308431|ref|XM_034530311.1|	99.961	2533	1	0	201	2733	151	2683	0	4673	8103	4330	2683	61	58	PREDICTED: Cyclopterus lumpus DEAD (Asp-Glu-Ala-Asp) box polypeptide 10 (ddx10), partial mRNA		MSTRG.2279.6	sp|Q5ZJF6.1|	78.17	481	105	0	517	1959	44	524	0	818	9031	4330	875	46	11	RecName: Full=Probable ATP-dependent RNA helicase DDX10; AltName: Full=DEAD box protein 10 [Gallus gallus]
MSTRG.12787.2	RecName: Full=Integrin alpha-8; Contains: RecName: Full=Integrin alpha-8 heavy chain; Contains: RecName: Full=Integrin alpha-8 light chain; Flags: Precursor [Gallus gallus]	itga8	-25.8633	LUMP_PBS	LUMP_pIC	524.2	0	262.1	3.0263	-8.54619	1.27223e-17	3.1023e-16	MSTRG.12787.2	gi|1842297786|ref|XM_034552970.1|	100	4550	0	0	269	4818	3	4552	0	8403	8103	4818	4552	94	94	PREDICTED: Cyclopterus lumpus integrin, alpha 8 (itga8), transcript variant X1, mRNA		MSTRG.12787.2	sp|P26009.1|	60.562	1032	390	8	467	3541	23	1044	0	1244	9031	4818	1044	64	21	RecName: Full=Integrin alpha-8; Contains: RecName: Full=Integrin alpha-8 heavy chain; Contains: RecName: Full=Integrin alpha-8 light chain; Flags: Precursor [Gallus gallus]
MSTRG.11707.1	RecName: Full=Tetraspanin-14; Short=Tspan-14; AltName: Full=Transmembrane 4 superfamily member 14 [Mus musculus]	tspan14	-25.8626	LUMP_PBS	LUMP_pIC	524.489	0	262.245	3.0263	-8.54596	1.27467e-17	3.10654e-16	MSTRG.11707.1	gi|1842327454|ref|XM_034551925.1|	100	1871	0	0	110	1980	440	2310	0	3456	8103	2259	2310	83	83	PREDICTED: Cyclopterus lumpus tetraspanin 14 (tspan14), transcript variant X2, mRNA		MSTRG.11707.1	sp|Q8QZY6.1|	68.821	263	78	1	213	1001	7	265	6.47e-109	335	10090	2259	270	35	12	RecName: Full=Tetraspanin-14; Short=Tspan-14; AltName: Full=Transmembrane 4 superfamily member 14 [Mus musculus]
MSTRG.10978.8	RecName: Full=Mediator of RNA polymerase II transcription subunit 31; AltName: Full=Mediator complex subunit 31; AltName: Full=Mediator complex subunit soh1 [Danio rerio]	LOC117743108	-25.8478	LUMP_PBS	LUMP_pIC	518.437	0	259.218	3.0263	-8.54105	1.33004e-17	3.23263e-16	MSTRG.10978.8	gi|1842256984|ref|XM_034550875.1|	99.804	1532	0	1	1605	3133	1	1532	0	2809	8103	3133	1532	49	49	PREDICTED: Cyclopterus lumpus flavin-containing monooxygenase FMO GS-OX5 (LOC117743108), transcript variant X1, mRNA		MSTRG.10978.8	sp|Q6DH26.2|	90.741	108	10	0	122	445	4	111	5.85e-63	213	7955	3133	136	10	3	RecName: Full=Mediator of RNA polymerase II transcription subunit 31; AltName: Full=Mediator complex subunit 31; AltName: Full=Mediator complex subunit soh1 [Danio rerio]
XM_034538908.1	RecName: Full=Dedicator of cytokinesis protein 7 [Homo sapiens]	LOC117734674	-25.8362	LUMP_PBS	LUMP_pIC	514.644	0	257.322	3.0263	-8.53723	1.3748e-17	3.33775e-16	XM_034538908.1	gi|1842269419|ref|XM_034538908.1|	99.987	7771	0	1	11	7781	1	7770	0	14344	8103	7781	7770	99	99	PREDICTED: Cyclopterus lumpus dedicator of cytokinesis protein 7-like (LOC117734674), mRNA		XM_034538908.1	sp|Q96N67.4|	69.981	2132	589	16	226	6507	21	2139	0	2839	9606	7781	2140	81	27	RecName: Full=Dedicator of cytokinesis protein 7 [Homo sapiens]
MSTRG.17416.6	RecName: Full=Lamina-associated polypeptide 2, isoform beta; AltName: Full=Thymopoietin isoform beta; Short=TP beta [Rattus norvegicus]	tmpoa	-25.8337	LUMP_PBS	LUMP_pIC	515.12	0	257.56	3.0263	-8.53641	1.38458e-17	3.35968e-16	MSTRG.17416.6	gi|1842293137|ref|XM_034525820.1|	100	1765	0	0	152	1916	1	1765	0	3260	8103	2094	1973	93	84	PREDICTED: Cyclopterus lumpus thymopoietin a (tmpoa), transcript variant X3, mRNA		MSTRG.17416.6	sp|Q62733.3|	45.946	222	94	7	476	1075	1	218	5.15e-30	127	10116	2094	452	35	10	RecName: Full=Lamina-associated polypeptide 2, isoform beta; AltName: Full=Thymopoietin isoform beta; Short=TP beta [Rattus norvegicus]
MSTRG.19006.1	RecName: Full=Terminal nucleotidyltransferase 5A; AltName: Full=HBV X-transactivated gene 11 protein; AltName: Full=HBV XAg-transactivated protein 11 [Homo sapiens]	tent5aa	-25.8259	LUMP_PBS	LUMP_pIC	510.913	0	255.456	3.0263	-8.5338	1.41614e-17	3.43063e-16	MSTRG.19006.1	gi|1842300734|ref|XM_034528523.1|	99.344	3051	0	1	1	3031	1	3051	0	5505	8103	4515	3051	67	67	PREDICTED: Cyclopterus lumpus terminal nucleotidyltransferase 5Aa (tent5aa), mRNA		MSTRG.19006.1	sp|Q96IP4.2|	86.684	383	50	1	991	2139	61	442	0	699	9606	4515	442	25	8	RecName: Full=Terminal nucleotidyltransferase 5A; AltName: Full=HBV X-transactivated gene 11 protein; AltName: Full=HBV XAg-transactivated protein 11 [Homo sapiens]
MSTRG.5511.7	RecName: Full=ERC protein 2; AltName: Full=CAZ-associated structural protein 1; Short=CAST1 [Mus musculus]	LOC117733700	-25.8203	LUMP_PBS	LUMP_pIC	508.527	0	254.264	3.0263	-8.53195	1.43897e-17	3.48403e-16	MSTRG.5511.7	gi|1842252511|ref|XM_034537523.1|	99.769	3028	1	1	804	3825	1687	4714	0	5548	8103	3825	4717	79	79	PREDICTED: Cyclopterus lumpus ERC protein 2-like (LOC117733700), mRNA		MSTRG.5511.7	sp|Q6PH08.2|	54.728	698	193	12	436	2454	358	957	1.44e-176	550	10090	3825	957	53	18	RecName: Full=ERC protein 2; AltName: Full=CAZ-associated structural protein 1; Short=CAST1 [Mus musculus]
MSTRG.14746.1	RecName: Full=Transcription factor Sox-9; Short=Xt-sox9 [Xenopus tropicalis]	sox9a	-25.8066	LUMP_PBS	LUMP_pIC	507.866	0	253.933	3.0263	-8.52743	1.4964e-17	3.61519e-16	MSTRG.14746.1	gi|1842292418|ref|XM_034559258.1|	100	2188	0	0	1	2188	1	2188	0	4041	8103	3419	2278	65	64	PREDICTED: Cyclopterus lumpus SRY-box transcription factor 9a (sox9a), mRNA		MSTRG.14746.1	sp|Q6F2E7.1|	72.781	507	100	18	464	1945	1	482	0	577	8364	3419	482	43	14	RecName: Full=Transcription factor Sox-9; Short=Xt-sox9 [Xenopus tropicalis]
MSTRG.15237.4	RecName: Full=Dual specificity mitogen-activated protein kinase kinase 6; Short=MAP kinase kinase 6; Short=MAPKK 6; AltName: Full=Mitogen-activated protein kinase kinase 3; Short=zMKK3 [Danio rerio]	map2k6	-25.8011	LUMP_PBS	LUMP_pIC	722.881	0	361.44	3.02627	-8.52572	1.51859e-17	3.66482e-16	MSTRG.15237.4	gi|1842291508|ref|XM_034558798.1|	100	1476	0	0	281	1756	1	1476	0	2726	8103	1950	1476	76	76	PREDICTED: Cyclopterus lumpus mitogen-activated protein kinase kinase 6 (map2k6), mRNA		MSTRG.15237.4	sp|Q9DGE0.2|	84.254	362	52	2	630	1703	1	361	0	613	7955	1950	361	55	18	RecName: Full=Dual specificity mitogen-activated protein kinase kinase 6; Short=MAP kinase kinase 6; Short=MAPKK 6; AltName: Full=Mitogen-activated protein kinase kinase 3; Short=zMKK3 [Danio rerio]
MSTRG.9481.22	RecName: Full=Immunoglobulin kappa light chain; AltName: Full=Immunoglobulin kappa light chain EU [Homo sapiens]	LOC117737895	-25.7875	LUMP_PBS	LUMP_pIC	731.369	0	365.684	3.02627	-8.52121	1.57894e-17	3.80428e-16	MSTRG.9481.22	gi|1842322382|ref|XM_034544142.1|	93.794	2272	87	20	1683	3922	22	2271	0	3365	8103	5822	2274	38	38	PREDICTED: Cyclopterus lumpus uncharacterized LOC117737895 (LOC117737895), partial mRNA		MSTRG.9481.22	sp|P0DOX7.1|	40	205	110	5	204	812	21	214	5.78e-38	145	9606	5822	214	10	3	RecName: Full=Immunoglobulin kappa light chain; AltName: Full=Immunoglobulin kappa light chain EU [Homo sapiens]
MSTRG.6257.3	RecName: Full=Sorting nexin-8 [Homo sapiens]	snx8a	-25.7858	LUMP_PBS	LUMP_pIC	528.796	0	264.398	3.0263	-8.52058	1.58761e-17	3.82308e-16	MSTRG.6257.3	gi|1842271326|ref|XM_034539913.1|	99.86	2867	2	1	183	3049	42	2906	0	5271	8103	3052	2906	94	94	PREDICTED: Cyclopterus lumpus sorting nexin 8a (snx8a), transcript variant X2, mRNA		MSTRG.6257.3	sp|Q9Y5X2.1|	66.966	445	123	6	487	1809	34	458	0	591	9606	3052	465	43	14	RecName: Full=Sorting nexin-8 [Homo sapiens]
MSTRG.18250.5	RecName: Full=MAX gene-associated protein; AltName: Full=MAX dimerization protein 5 [Homo sapiens]	LOC117727423	-25.7786	LUMP_PBS	LUMP_pIC	493.998	0	246.999	3.02631	-8.51818	1.62086e-17	3.90103e-16	MSTRG.18250.5	gi|1842248436|ref|XM_034527717.1|	99.957	6902	3	0	357	7258	1	6902	0	12730	8103	8044	7722	96	86	PREDICTED: Cyclopterus lumpus MAX gene-associated protein-like (LOC117727423), transcript variant X2, mRNA		MSTRG.18250.5	sp|Q8IWI9.4|	33.914	746	328	26	2209	4059	653	1362	8.92e-75	283	9606	8044	3065	35	8	RecName: Full=MAX gene-associated protein; AltName: Full=MAX dimerization protein 5 [Homo sapiens]
MSTRG.9635.1	RecName: Full=Myocyte-specific enhancer factor 2C; AltName: Full=Myocyte enhancer factor 2C [Homo sapiens]	mef2ca	-25.7646	LUMP_PBS	LUMP_pIC	591.442	0	295.721	3.02629	-8.5136	1.68613e-17	4.04331e-16	MSTRG.9635.1	gi|1842276567|ref|XM_034546570.1|	99.944	1798	0	1	389	2186	1	1797	0	3314	8103	2186	1797	82	82	PREDICTED: Cyclopterus lumpus myocyte enhancer factor 2ca (mef2ca), mRNA		MSTRG.9635.1	sp|Q06413.1|	45.098	408	155	16	1080	2168	90	473	1.56e-91	191	9606	2186	473	61	17	RecName: Full=Myocyte-specific enhancer factor 2C; AltName: Full=Myocyte enhancer factor 2C [Homo sapiens]
MSTRG.7042.8	RecName: Full=2-oxoglutarate dehydrogenase, mitochondrial; AltName: Full=2-oxoglutarate dehydrogenase complex component E1; Short=OGDC-E1; AltName: Full=Alpha-ketoglutarate dehydrogenase; Flags: Precursor [Homo sapiens]	ogdha	-25.7596	LUMP_PBS	LUMP_pIC	488.628	0	244.314	3.02631	-8.51188	1.71134e-17	4.10103e-16	MSTRG.7042.8	gi|1842258513|ref|XM_034541011.1|	98.56	3890	3	13	1544	5385	1	3885	0	6824	8103	5656	4210	81	68	PREDICTED: Cyclopterus lumpus oxoglutarate (alpha-ketoglutarate) dehydrogenase a (lipoamide) (ogdha), transcript variant X4, mRNA		MSTRG.7042.8	sp|Q02218.3|	87.22	759	96	1	1638	3911	263	1021	0	1410	9606	5656	1023	54	13	RecName: Full=2-oxoglutarate dehydrogenase, mitochondrial; AltName: Full=2-oxoglutarate dehydrogenase complex component E1; Short=OGDC-E1; AltName: Full=Alpha-ketoglutarate dehydrogenase; Flags: Precursor [Homo sapiens]
MSTRG.9731.15	RecName: Full=Myomegalin; AltName: Full=Cardiomyopathy-associated protein 2; AltName: Full=Phosphodiesterase 4D-interacting protein [Homo sapiens]	cdk5rap2	-25.7442	LUMP_PBS	LUMP_pIC	480.904	0	240.452	3.02631	-8.50679	1.78821e-17	4.27099e-16	MSTRG.9731.15	gi|1842275972|ref|XM_034546289.1|	99.881	6706	0	8	1	6702	1133	7834	0	12333	8103	8474	9398	95	79	PREDICTED: Cyclopterus lumpus CDK5 regulatory subunit associated protein 2 (cdk5rap2), mRNA		MSTRG.9731.15	sp|Q5VU43.3|	32.684	719	416	11	3	2129	261	921	2.12e-56	222	9606	8474	2346	35	8	RecName: Full=Myomegalin; AltName: Full=Cardiomyopathy-associated protein 2; AltName: Full=Phosphodiesterase 4D-interacting protein [Homo sapiens]
MSTRG.13857.22	RecName: Full=Rho GTPase-activating protein 30; AltName: Full=Rho-type GTPase-activating protein 30 [Homo sapiens]	si:dkeyp-68b7.12	-25.744	LUMP_PBS	LUMP_pIC	480.498	0	240.249	3.02631	-8.50674	1.78899e-17	4.27099e-16	MSTRG.13857.22	gi|1842281498|ref|XM_034554780.1|	99.146	3160	2	2	2066	5201	1778	4936	0	5662	8103	5201	4936	92	60	PREDICTED: Cyclopterus lumpus rho GTPase-activating protein 30 (si:dkeyp-68b7.12), transcript variant X3, mRNA		MSTRG.13857.22	sp|Q7Z6I6.3|	52.183	458	171	8	581	1906	5	430	1.07e-120	412	9606	5201	1101	25	8	RecName: Full=Rho GTPase-activating protein 30; AltName: Full=Rho-type GTPase-activating protein 30 [Homo sapiens]
MSTRG.15237.2	RecName: Full=Dual specificity mitogen-activated protein kinase kinase 6; Short=MAP kinase kinase 6; Short=MAPKK 6; AltName: Full=Mitogen-activated protein kinase kinase 3; Short=zMKK3 [Danio rerio]	map2k6	-25.7303	LUMP_PBS	LUMP_pIC	475.647	0	237.823	3.02631	-8.5022	1.86029e-17	4.42456e-16	MSTRG.15237.2	gi|1842291508|ref|XM_034558798.1|	100	1476	0	0	307	1782	1	1476	0	2726	8103	1975	1476	75	75	PREDICTED: Cyclopterus lumpus mitogen-activated protein kinase kinase 6 (map2k6), mRNA		MSTRG.15237.2	sp|Q9DGE0.2|	84.254	362	52	2	656	1729	1	361	0	613	7955	1975	361	54	18	RecName: Full=Dual specificity mitogen-activated protein kinase kinase 6; Short=MAP kinase kinase 6; Short=MAPKK 6; AltName: Full=Mitogen-activated protein kinase kinase 3; Short=zMKK3 [Danio rerio]
MSTRG.14792.11	RecName: Full=UBA-like domain-containing protein 1 [Danio rerio]	ubald1a	-25.7283	LUMP_PBS	LUMP_pIC	477.828	0	238.914	3.02631	-8.50153	1.87107e-17	4.44782e-16	MSTRG.14792.11	gi|1842290951|ref|XM_034558510.1|	98.714	1711	0	1	1298	2986	1148	2858	0	3018	8103	2989	2858	93	57	PREDICTED: Cyclopterus lumpus UBA-like domain containing 1a (ubald1a), mRNA		MSTRG.14792.11	sp|Q6DGM1.1|	69.512	164	39	3	606	1091	1	155	3.15e-39	146	7955	2989	155	16	5	RecName: Full=UBA-like domain-containing protein 1 [Danio rerio]
MSTRG.15935.6	RecName: Full=Translin; AltName: Full=Component 3 of promoter of RISC; Short=C3PO; AltName: Full=Testis/brain RNA-binding protein; Short=TB-RBP [Mus musculus]	tsn	-25.7044	LUMP_PBS	LUMP_pIC	467.594	0	233.797	3.02631	-8.49364	2.00258e-17	4.74015e-16	MSTRG.15935.6	gi|1842326007|ref|XM_034562506.1|	99.574	940	4	0	1	940	1	940	0	1714	8103	1439	1544	100	65	PREDICTED: Cyclopterus lumpus translin (tsn), mRNA		MSTRG.15935.6	sp|Q62348.1|	78.636	220	47	0	175	834	1	220	1.49e-113	337	10090	1439	228	46	15	RecName: Full=Translin; AltName: Full=Component 3 of promoter of RISC; Short=C3PO; AltName: Full=Testis/brain RNA-binding protein; Short=TB-RBP [Mus musculus]
MSTRG.17330.7	RecName: Full=MAP/microtubule affinity-regulating kinase 3; AltName: Full=C-TAK1; Short=cTAK1; AltName: Full=Cdc25C-associated protein kinase 1; AltName: Full=ELKL motif kinase 2; Short=EMK-2; AltName: Full=Protein kinase STK10; AltName: Full=Ser/Thr protein kinase PAR-1; Short=Par-1a; AltName: Full=Serine/threonine-protein kinase p78 [Homo sapiens]	mark3a	-25.7015	LUMP_PBS	LUMP_pIC	472.534	0	236.267	3.02631	-8.49268	2.01927e-17	4.77712e-16	MSTRG.17330.7	gi|1842262076|ref|XM_034562805.1|	99.873	2371	0	1	57	2424	1	2371	0	4359	8103	9174	3220	35	26	PREDICTED: Cyclopterus lumpus MAP/microtubule affinity-regulating kinase 3a (mark3a), transcript variant X10, mRNA		MSTRG.17330.7	sp|P27448.5|	78.459	636	113	10	563	2443	1	621	0	938	9606	9174	753	25	7	RecName: Full=MAP/microtubule affinity-regulating kinase 3; AltName: Full=C-TAK1; Short=cTAK1; AltName: Full=Cdc25C-associated protein kinase 1; AltName: Full=ELKL motif kinase 2; Short=EMK-2; AltName: Full=Protein kinase STK10; AltName: Full=Ser/Thr protein kinase PAR-1; Short=Par-1a; AltName: Full=Serine/threonine-protein kinase p78 [Homo sapiens]
MSTRG.2934.3	RecName: Full=F-box/LRR-repeat protein 5; AltName: Full=F-box and leucine-rich repeat protein 5 [Salmo salar]	fbxl5	-25.699	LUMP_PBS	LUMP_pIC	467.555	0	233.778	3.02631	-8.49184	2.03389e-17	4.80914e-16	MSTRG.2934.3	gi|1842310073|ref|XM_034531190.1|	100	2180	0	0	1	2180	1	2180	0	4026	8103	2867	2915	100	76	PREDICTED: Cyclopterus lumpus F-box and leucine-rich repeat protein 5 (fbxl5), mRNA		MSTRG.2934.3	sp|C0HAC0.1|	77.525	703	144	8	46	2133	1	696	0	1026	8030	2867	696	73	24	RecName: Full=F-box/LRR-repeat protein 5; AltName: Full=F-box and leucine-rich repeat protein 5 [Salmo salar]
MSTRG.10864.8	RecName: Full=Protein IWS1 homolog; AltName: Full=IWS1-like protein [Rattus norvegicus]	LOC117741613	-25.695	LUMP_PBS	LUMP_pIC	784.996	0	392.498	3.02626	-8.49069	2.05421e-17	4.85203e-16	MSTRG.10864.8	gi|1842274404|ref|XM_034548752.1|	99.926	1349	1	0	734	2082	771	2119	0	2486	8103	3084	2969	95	44	PREDICTED: Cyclopterus lumpus protein IWS1 homolog (LOC117741613), mRNA		MSTRG.10864.8	sp|Q3SWT4.1|	78.769	325	63	5	1243	2205	442	764	1.99e-138	437	10116	3084	764	35	10	RecName: Full=Protein IWS1 homolog; AltName: Full=IWS1-like protein [Rattus norvegicus]
MSTRG.16467.3	RecName: Full=Diacylglycerol kinase eta; Short=DAG kinase eta; AltName: Full=130 kDa diacylglycerol kinase; AltName: Full=Diglyceride kinase eta; Short=DGK-eta [Mesocricetus auratus]	dgkh	-25.6945	LUMP_PBS	LUMP_pIC	464.156	0	232.078	3.02631	-8.49036	2.05994e-17	4.86298e-16	MSTRG.16467.3	gi|1842325350|ref|XM_034562151.1|	99.98	5040	1	0	338	5377	134	5173	0	9302	8103	7898	5173	64	64	PREDICTED: Cyclopterus lumpus diacylglycerol kinase, eta (dgkh), transcript variant X4, mRNA		MSTRG.16467.3	sp|Q64398.1|	75.375	1133	255	11	453	3839	42	1154	0	1619	10036	7898	1154	43	14	RecName: Full=Diacylglycerol kinase eta; Short=DAG kinase eta; AltName: Full=130 kDa diacylglycerol kinase; AltName: Full=Diglyceride kinase eta; Short=DGK-eta [Mesocricetus auratus]
MSTRG.649.3	RecName: Full=Transmembrane anterior posterior transformation protein 1 homolog [Danio rerio]	tapt1b	-25.6935	LUMP_PBS	LUMP_pIC	464.731	0	232.366	3.02631	-8.49002	2.06599e-17	4.87208e-16	MSTRG.649.3	gi|1842318247|ref|XM_034539071.1|	100	3835	0	0	1	3835	1	3835	0	7083	8103	4005	4039	100	96	PREDICTED: Cyclopterus lumpus transmembrane anterior posterior transformation 1b (tapt1b), transcript variant X2, mRNA		MSTRG.649.3	sp|A2BIE7.1|	82.472	542	84	4	165	1781	34	567	0	810	7955	4005	567	40	13	RecName: Full=Transmembrane anterior posterior transformation protein 1 homolog [Danio rerio]
MSTRG.4138.6	RecName: Full=E3 ubiquitin-protein ligase RFWD3; AltName: Full=RING finger and WD repeat domain-containing protein 3; AltName: Full=RING finger protein 201 [Homo sapiens]	rfwd3	-25.6455	LUMP_PBS	LUMP_pIC	448.2	0	224.1	3.02632	-8.47415	2.36811e-17	5.56092e-16	MSTRG.4138.6	gi|1842288791|ref|XM_034535659.1|	100	2556	0	0	1	2556	1	2556	0	4721	8103	4278	2569	60	60	PREDICTED: Cyclopterus lumpus ring finger and WD repeat domain 3 (rfwd3), transcript variant X1, mRNA		MSTRG.4138.6	sp|Q6PCD5.3|	58.517	499	199	4	823	2307	280	774	0	580	9606	4278	774	35	12	RecName: Full=E3 ubiquitin-protein ligase RFWD3; AltName: Full=RING finger and WD repeat domain-containing protein 3; AltName: Full=RING finger protein 201 [Homo sapiens]
MSTRG.11181.2	RecName: Full=PLAC8-like protein 1 [Mus musculus]	plac8l1	-25.639	LUMP_PBS	LUMP_pIC	447.904	0	223.952	3.02632	-8.47201	2.41196e-17	5.66091e-16	MSTRG.11181.2	gi|1842256723|ref|XM_034550737.1|	100	5752	0	0	1698	7449	743	6494	0	10623	8103	7706	6494	84	75	PREDICTED: Cyclopterus lumpus PLAC8 like 1 (plac8l1), transcript variant X2, mRNA		MSTRG.11181.2	sp|Q08EJ0.2|	54.639	97	43	1	779	1069	71	166	2.2e-29	120	10090	7706	177	4	1	RecName: Full=PLAC8-like protein 1 [Mus musculus]
MSTRG.18077.8	RecName: Full=Probable G-protein coupled receptor 132; AltName: Full=G2 accumulation protein [Mus musculus]	LOC117727850	-25.6335	LUMP_PBS	LUMP_pIC	467.96	0	233.98	3.02631	-8.47021	2.44956e-17	5.73703e-16	MSTRG.18077.8	gi|1842249614|ref|XM_034528362.1|	96.809	2883	38	24	132	2984	1	2859	0	4765	8103	6191	2859	46	46	PREDICTED: Cyclopterus lumpus probable G-protein coupled receptor 132 (LOC117727850), transcript variant X4, mRNA		MSTRG.18077.8	sp|Q9Z282.1|	45.082	366	183	4	575	1657	16	368	9.49e-71	246	10090	6191	382	17	6	RecName: Full=Probable G-protein coupled receptor 132; AltName: Full=G2 accumulation protein [Mus musculus]
XM_034550589.1	RecName: Full=Signal-induced proliferation-associated 1-like protein 1; Short=SIPA1-like protein 1; AltName: Full=High-risk human papilloma viruses E6 oncoproteins targeted protein 1; Short=E6-targeted protein 1 [Homo sapiens]	zmp:0000001168	-25.6329	LUMP_PBS	LUMP_pIC	443.076	0	221.538	3.02632	-8.46998	2.45426e-17	5.745e-16	XM_034550589.1	gi|1842256449|ref|XM_034550589.1|	100	5674	0	0	1	5674	1	5674	0	10479	8103	8791	5674	65	65	PREDICTED: Cyclopterus lumpus signal-induced proliferation-associated protein 1 (zmp:0000001168), transcript variant X1, mRNA		XM_034550589.1	sp|O43166.4|	50.38	921	366	17	1338	3938	170	1053	0	824	9606	8791	1804	33	10	RecName: Full=Signal-induced proliferation-associated 1-like protein 1; Short=SIPA1-like protein 1; AltName: Full=High-risk human papilloma viruses E6 oncoproteins targeted protein 1; Short=E6-targeted protein 1 [Homo sapiens]
MSTRG.15566.4	RecName: Full=DnaJ homolog subfamily B member 6-B [Xenopus laevis]	dnajb6b	-25.626	LUMP_PBS	LUMP_pIC	1050.52	0	525.258	3.02624	-8.46793	2.49785e-17	5.84398e-16	MSTRG.15566.4	gi|1842278982|ref|XM_034559694.1|	99.831	1777	0	1	362	2135	333	2109	0	3262	8103	2135	2109	83	83	PREDICTED: Cyclopterus lumpus DnaJ heat shock protein family (Hsp40) member B6b (dnajb6b), transcript variant X3, mRNA		MSTRG.15566.4	sp|Q5XGU5.1|	63.2	250	86	4	589	1335	1	245	1.53e-58	201	8355	2135	245	35	12	RecName: Full=DnaJ homolog subfamily B member 6-B [Xenopus laevis]
MSTRG.7281.13	RecName: Full=Vesicle-associated membrane protein 8; Short=VAMP-8; AltName: Full=Endobrevin; Short=EDB [Bos taurus]	vamp8	-25.6235	LUMP_PBS	LUMP_pIC	440.058	0	220.029	3.02632	-8.46689	2.52024e-17	5.89325e-16	MSTRG.7281.13	gi|1842260290|ref|XM_034541982.1|	100	1724	0	0	647	2370	701	2424	0	3184	8103	2451	2424	97	70	PREDICTED: Cyclopterus lumpus vesicle-associated membrane protein 8 (endobrevin) (vamp8), mRNA		MSTRG.7281.13	sp|Q3T0Y8.1|	68.75	64	20	0	267	458	11	74	5.83e-23	97.4	9913	2451	100	8	3	RecName: Full=Vesicle-associated membrane protein 8; Short=VAMP-8; AltName: Full=Endobrevin; Short=EDB [Bos taurus]
XM_034540685.1	RecName: Full=Serine/threonine-protein kinase haspin; AltName: Full=Germ cell-specific gene 2 protein [Bos taurus]	haspin	-25.6138	LUMP_PBS	LUMP_pIC	436.939	0	218.47	3.02632	-8.46369	2.59044e-17	6.05102e-16	XM_034540685.1	gi|1842318534|ref|XM_034540685.1|	100	3998	0	0	1	3998	1	3998	0	7384	8103	4214	3998	95	95	PREDICTED: Cyclopterus lumpus histone H3 associated protein kinase (haspin), transcript variant X2, mRNA		XM_034540685.1	sp|Q2KIP2.1|	48.753	441	204	7	2488	3768	349	781	1.87e-121	400	9913	4214	781	30	10	RecName: Full=Serine/threonine-protein kinase haspin; AltName: Full=Germ cell-specific gene 2 protein [Bos taurus]
MSTRG.4856.5	RecName: Full=A-kinase anchor protein 13; Short=AKAP-13; AltName: Full=AKAP-Lbc [Mus musculus]	akap13	-25.609	LUMP_PBS	LUMP_pIC	436.343	0	218.172	3.02632	-8.4621	2.62602e-17	6.10683e-16	MSTRG.4856.5	gi|1842289489|ref|XM_034536035.1|	99.927	4111	0	1	447	4554	17	4127	0	7572	8103	7859	7677	94	52	PREDICTED: Cyclopterus lumpus A-kinase anchoring protein 13 (akap13), transcript variant X4, mRNA		MSTRG.4856.5	sp|E9Q394.1|	47.615	1279	536	25	500	4138	1508	2718	0	914	10090	7859	2776	46	15	RecName: Full=A-kinase anchor protein 13; Short=AKAP-13; AltName: Full=AKAP-Lbc [Mus musculus]
XM_034551449.1	RecName: Full=Cadherin-23; AltName: Full=Otocadherin; Flags: Precursor [Mus musculus]	cdh23	-25.6059	LUMP_PBS	LUMP_pIC	434.3	0	217.15	3.02632	-8.46105	2.64976e-17	6.15079e-16	XM_034551449.1	gi|1842326557|ref|XM_034551449.1|	100	8034	0	0	1	8034	1	8034	0	14837	8103	8062	8034	99	99	PREDICTED: Cyclopterus lumpus cadherin-related 23 (cdh23), transcript variant X2, mRNA		XM_034551449.1	sp|Q99PF4.2|	65.193	2126	727	6	222	6596	1239	3352	0	2679	10090	8062	3354	79	26	RecName: Full=Cadherin-23; AltName: Full=Otocadherin; Flags: Precursor [Mus musculus]
MSTRG.9467.4	RecName: Full=Collagen alpha-1(V) chain; Flags: Precursor [Mus musculus]	col5a1	-25.6048	LUMP_PBS	LUMP_pIC	433.957	0	216.978	3.02632	-8.46071	2.65747e-17	6.16547e-16	MSTRG.9467.4	gi|1842278035|ref|XM_034547354.1|	99.971	6897	0	1	147	7043	1	6895	0	12724	8103	8762	7028	80	79	PREDICTED: Cyclopterus lumpus procollagen, type V, alpha 1 (col5a1), transcript variant X2, mRNA		MSTRG.9467.4	sp|O88207.2|	81.364	440	77	2	5312	6631	1404	1838	1.51e-169	578	10090	8762	1838	42	5	RecName: Full=Collagen alpha-1(V) chain; Flags: Precursor [Mus musculus]
MSTRG.335.1	RecName: Full=NAD-dependent protein deacetylase sirtuin-7; AltName: Full=NAD-dependent protein deacylase sirtuin-7; AltName: Full=Regulatory protein SIR2 homolog 7; AltName: Full=SIR2-like protein 7 [Bos taurus]	si:ch73-100l22.3	-25.6	LUMP_PBS	LUMP_pIC	487.821	0	243.91	3.02631	-8.45915	2.69336e-17	6.24221e-16	MSTRG.335.1	gi|1842317115|ref|XM_034533197.1|	100	4826	0	0	136	4961	2	4827	0	8913	8103	11296	4827	43	43	PREDICTED: Cyclopterus lumpus uncharacterized si:ch73-100l22.3 (si:ch73-100l22.3), transcript variant X1, mRNA		MSTRG.335.1	sp|Q0P595.1|	67.507	357	116	0	7683	8753	4	360	4.85e-158	499	9913	11296	400	9	3	RecName: Full=NAD-dependent protein deacetylase sirtuin-7; AltName: Full=NAD-dependent protein deacylase sirtuin-7; AltName: Full=Regulatory protein SIR2 homolog 7; AltName: Full=SIR2-like protein 7 [Bos taurus]
MSTRG.16494.6	RecName: Full=Zinc transporter ZIP10; AltName: Full=Solute carrier family 39 member 10; AltName: Full=Zrt- and Irt-like protein 10; Short=ZIP-10; Flags: Precursor [Danio rerio]	LOC117750218	-25.5981	LUMP_PBS	LUMP_pIC	434.195	0	217.097	3.02632	-8.45848	2.70883e-17	6.2748e-16	MSTRG.16494.6	gi|1842323742|ref|XM_034561311.1|	98.408	3266	31	9	1359	4624	1605	4849	0	5723	8103	5910	4849	77	55	PREDICTED: Cyclopterus lumpus zinc transporter ZIP10-like (LOC117750218), mRNA		MSTRG.16494.6	sp|Q6PEH9.1|	70.467	535	119	7	1846	3387	323	839	0	632	7955	5910	847	35	9	RecName: Full=Zinc transporter ZIP10; AltName: Full=Solute carrier family 39 member 10; AltName: Full=Zrt- and Irt-like protein 10; Short=ZIP-10; Flags: Precursor [Danio rerio]
MSTRG.17142.2	RecName: Full=E3 ubiquitin-protein ligase MSL2; AltName: Full=E3 ubiquitin-protein transferase MSL2; AltName: Full=Male-specific lethal 2-like 1; Short=MSL2-like 1; AltName: Full=Male-specific lethal-2 homolog; Short=MSL-2; AltName: Full=Male-specific lethal-2 homolog 1; AltName: Full=RING finger protein 184 [Homo sapiens]	msl2a	-25.5942	LUMP_PBS	LUMP_pIC	411.813	0	205.906	3.02633	-8.45719	2.73901e-17	6.3414e-16	MSTRG.17142.2	gi|1842261814|ref|XM_034562662.1|	100	3236	0	0	1	3236	1	3236	0	5976	8103	6201	4287	68	52	PREDICTED: Cyclopterus lumpus MSL complex subunit 2a (msl2a), mRNA		MSTRG.17142.2	sp|Q9HCI7.2|	51.44	243	97	5	2113	2841	352	573	2.97e-57	213	9606	6201	577	18	4	RecName: Full=E3 ubiquitin-protein ligase MSL2; AltName: Full=E3 ubiquitin-protein transferase MSL2; AltName: Full=Male-specific lethal 2-like 1; Short=MSL2-like 1; AltName: Full=Male-specific lethal-2 homolog; Short=MSL-2; AltName: Full=Male-specific lethal-2 homolog 1; AltName: Full=RING finger protein 184 [Homo sapiens]
XM_034550592.1	RecName: Full=Signal-induced proliferation-associated 1-like protein 1; Short=SIPA1-like protein 1; AltName: Full=High-risk human papilloma viruses E6 oncoproteins targeted protein 1; Short=E6-targeted protein 1 [Homo sapiens]	zmp:0000001168	-25.5924	LUMP_PBS	LUMP_pIC	444.206	0	222.103	3.02632	-8.45662	2.7524e-17	6.36577e-16	XM_034550592.1	gi|1842256455|ref|XM_034550592.1|	100	5453	0	0	1	5453	1	5453	0	10070	8103	8570	5453	64	64	PREDICTED: Cyclopterus lumpus signal-induced proliferation-associated protein 1 (zmp:0000001168), transcript variant X4, mRNA		XM_034550592.1	sp|O43166.4|	50.38	921	366	17	1117	3717	170	1053	0	824	9606	8570	1804	34	10	RecName: Full=Signal-induced proliferation-associated 1-like protein 1; Short=SIPA1-like protein 1; AltName: Full=High-risk human papilloma viruses E6 oncoproteins targeted protein 1; Short=E6-targeted protein 1 [Homo sapiens]
MSTRG.18285.4	RecName: Full=Rho GTPase-activating protein 18; AltName: Full=MacGAP; AltName: Full=Rho-type GTPase-activating protein 18 [Homo sapiens]	arhgap18	-25.5884	LUMP_PBS	LUMP_pIC	428.912	0	214.456	3.02632	-8.45526	2.78455e-17	6.43678e-16	MSTRG.18285.4	gi|1842247251|ref|XM_034527088.1|	99.967	3008	1	0	1	3008	1	3008	0	5550	8103	3886	3952	100	77	PREDICTED: Cyclopterus lumpus Rho GTPase activating protein 18 (arhgap18), mRNA		MSTRG.18285.4	sp|Q8N392.3|	53.583	614	234	10	585	2330	66	660	0	588	9606	3886	663	45	15	RecName: Full=Rho GTPase-activating protein 18; AltName: Full=MacGAP; AltName: Full=Rho-type GTPase-activating protein 18 [Homo sapiens]
MSTRG.2934.4	RecName: Full=F-box/LRR-repeat protein 5; AltName: Full=F-box and leucine-rich repeat protein 5 [Salmo salar]	fbxl5	-25.5874	LUMP_PBS	LUMP_pIC	428.48	0	214.24	3.02632	-8.45495	2.79201e-17	6.44732e-16	MSTRG.2934.4	gi|1842310073|ref|XM_034531190.1|	100	2182	0	0	1	2182	1	2182	0	4030	8103	2869	2915	100	76	PREDICTED: Cyclopterus lumpus F-box and leucine-rich repeat protein 5 (fbxl5), mRNA		MSTRG.2934.4	sp|C0HAC0.1|	77.525	703	144	8	46	2133	1	696	0	1026	8030	2869	696	73	24	RecName: Full=F-box/LRR-repeat protein 5; AltName: Full=F-box and leucine-rich repeat protein 5 [Salmo salar]
MSTRG.14165.5	RecName: Full=Phosphatidylinositol-binding clathrin assembly protein; AltName: Full=Clathrin assembly lymphoid myeloid leukemia protein; Short=rCALM [Rattus norvegicus]	si:ch211-200p22.4	-25.5852	LUMP_PBS	LUMP_pIC	965.658	0	482.829	3.02625	-8.45441	2.80495e-17	6.47232e-16	MSTRG.14165.5	gi|1842295589|ref|XM_034556811.1|	100	2981	0	0	424	3404	1	2981	0	5505	8103	6648	3601	50	45	PREDICTED: Cyclopterus lumpus phosphatidylinositol-binding clathrin assembly protein (si:ch211-200p22.4), transcript variant X1, mRNA		MSTRG.14165.5	sp|O55012.1|	55.75	687	191	13	1305	3170	1	639	0	638	10116	6648	640	28	9	RecName: Full=Phosphatidylinositol-binding clathrin assembly protein; AltName: Full=Clathrin assembly lymphoid myeloid leukemia protein; Short=rCALM [Rattus norvegicus]
MSTRG.8808.4	RecName: Full=Bromodomain-containing protein 2; AltName: Full=Protein RING3 [Rattus norvegicus]	brd2a	-25.5784	LUMP_PBS	LUMP_pIC	502.675	0	251.338	3.0263	-8.45201	2.86323e-17	6.59464e-16	MSTRG.8808.4	gi|1842265226|ref|XM_034544527.1|	99.334	3603	0	1	4414	7992	1847	5449	0	6499	8103	7992	5449	68	45	PREDICTED: Cyclopterus lumpus bromodomain containing 2a (brd2a), transcript variant X3, mRNA		MSTRG.8808.4	sp|Q6MGA9.1|	58.537	287	97	5	4440	5258	14	292	7.38e-82	292	10116	7992	798	23	3	RecName: Full=Bromodomain-containing protein 2; AltName: Full=Protein RING3 [Rattus norvegicus]
MSTRG.3131.16	RecName: Full=Transforming acidic coiled-coil-containing protein 1; AltName: Full=Gastric cancer antigen Ga55; AltName: Full=Taxin-1 [Homo sapiens]	tacc1	-25.5736	LUMP_PBS	LUMP_pIC	424.875	0	212.437	3.02632	-8.45039	2.90329e-17	6.67998e-16	MSTRG.3131.16	gi|1842311481|ref|XM_034531874.1|	99.368	4274	15	1	42	4303	1	4274	0	7733	8103	4951	5160	99	86	PREDICTED: Cyclopterus lumpus transforming, acidic coiled-coil containing protein 1 (tacc1), transcript variant X2, mRNA		MSTRG.3131.16	sp|O75410.2|	55.632	435	164	9	2339	3607	385	802	3e-129	426	9606	4951	805	26	9	RecName: Full=Transforming acidic coiled-coil-containing protein 1; AltName: Full=Gastric cancer antigen Ga55; AltName: Full=Taxin-1 [Homo sapiens]
MSTRG.9429.2	RecName: Full=Transcription factor 7-like 1-B; AltName: Full=HMG box transcription factor 3-B; Short=TCF-3-B [Danio rerio]	LOC117740101	-25.5734	LUMP_PBS	LUMP_pIC	424.065	0	212.032	3.02632	-8.45031	2.90535e-17	6.68126e-16	MSTRG.9429.2	gi|1842275944|ref|XM_034546275.1|	100	2550	0	0	395	2944	142	2691	0	4710	8103	2944	2691	87	87	PREDICTED: Cyclopterus lumpus transcription factor 7-like 1-A (LOC117740101), transcript variant X4, mRNA		MSTRG.9429.2	sp|Q800Q5.1|	53.364	431	158	15	953	2131	1	426	3.53e-98	323	7955	2944	551	40	13	RecName: Full=Transcription factor 7-like 1-B; AltName: Full=HMG box transcription factor 3-B; Short=TCF-3-B [Danio rerio]
MSTRG.6172.5	RecName: Full=Chromobox protein homolog 2 [Homo sapiens]	cbx2	-25.5681	LUMP_PBS	LUMP_pIC	499.321	0	249.661	3.0263	-8.44861	2.9479e-17	6.7756e-16	MSTRG.6172.5	gi|1842271349|ref|XM_034539925.1|	99.299	3140	5	4	1	3127	1	3136	0	5661	8103	3846	3685	90	81	PREDICTED: Cyclopterus lumpus chromobox homolog 2 (Drosophila Pc class) (cbx2), mRNA		MSTRG.6172.5	sp|Q14781.2|	86.207	58	8	0	60	233	1	58	1.13e-26	119	9606	3846	532	35	2	RecName: Full=Chromobox protein homolog 2 [Homo sapiens]
MSTRG.7292.8	RecName: Full=Protein phosphatase PTC7 homolog; Flags: Precursor [Danio rerio]	pptc7a	-25.5638	LUMP_PBS	LUMP_pIC	431.03	0	215.515	3.02632	-8.44715	2.98492e-17	6.84647e-16	MSTRG.7292.8	gi|1842259434|ref|XM_034541515.1|	100	2090	0	0	1	2090	27	2116	0	3860	8103	3176	3248	100	66	PREDICTED: Cyclopterus lumpus protein phosphatase targeting COQ7 a (pptc7a), mRNA		MSTRG.7292.8	sp|Q5U3N5.1|	95.623	297	13	0	349	1239	1	297	1.24e-180	530	7955	3176	297	28	9	RecName: Full=Protein phosphatase PTC7 homolog; Flags: Precursor [Danio rerio]
MSTRG.12828.4	RecName: Full=Lethal(3)malignant brain tumor-like protein 3; Short=H-l(3)mbt-like protein 3; Short=L(3)mbt-like protein 3; Short=L3mbt-like 3; AltName: Full=MBT-1 [Homo sapiens]	l3mbtl1b	-25.5311	LUMP_PBS	LUMP_pIC	413.847	0	206.923	3.02633	-8.43634	3.27432e-17	7.47559e-16	MSTRG.12828.4	gi|1842299786|ref|XM_034554051.1|	100	3513	0	0	100	3612	1	3513	0	6488	8103	4168	4291	98	84	PREDICTED: Cyclopterus lumpus L3MBTL histone methyl-lysine binding protein 1b (l3mbtl1b), transcript variant X1, mRNA		MSTRG.12828.4	sp|Q96JM7.2|	53.234	603	225	8	1165	2967	225	772	0	632	9606	4168	780	48	14	RecName: Full=Lethal(3)malignant brain tumor-like protein 3; Short=H-l(3)mbt-like protein 3; Short=L(3)mbt-like protein 3; Short=L3mbt-like 3; AltName: Full=MBT-1 [Homo sapiens]
MSTRG.7892.1	RecName: Full=Rab-like protein 6; AltName: Full=GTP-binding protein Parf; AltName: Full=Partner of ARF; AltName: Full=Rab-like protein 1; Short=RBEL1 [Homo sapiens]	LOC117735998	-25.523	LUMP_PBS	LUMP_pIC	411.169	0	205.584	3.02633	-8.43367	3.35003e-17	7.63667e-16	MSTRG.7892.1	gi|1842258418|ref|XM_034540960.1|	100	4676	0	0	55	4730	60	4735	0	8636	8103	4730	4735	99	99	PREDICTED: Cyclopterus lumpus rab-like protein 6 (LOC117735998), transcript variant X3, mRNA		MSTRG.7892.1	sp|Q3YEC7.2|	80.707	311	49	2	409	1338	1	301	9.09e-145	465	9606	4730	729	37	7	RecName: Full=Rab-like protein 6; AltName: Full=GTP-binding protein Parf; AltName: Full=Partner of ARF; AltName: Full=Rab-like protein 1; Short=RBEL1 [Homo sapiens]
MSTRG.17356.5	RecName: Full=HEAT repeat-containing protein 5A [Danio rerio]	heatr5a	-25.5165	LUMP_PBS	LUMP_pIC	406.72	0	203.36	3.02633	-8.43149	3.41283e-17	7.77184e-16	MSTRG.17356.5	gi|1842262639|ref|XM_034563103.1|	99.329	7600	0	2	1	7568	1	7581	0	13705	8103	7661	7581	99	99	PREDICTED: Cyclopterus lumpus HEAT repeat containing 5a (heatr5a), transcript variant X7, mRNA		MSTRG.17356.5	sp|Q8JFV4.1|	66.439	2047	622	15	265	6366	4	1998	0	2375	7955	7661	1998	80	27	RecName: Full=HEAT repeat-containing protein 5A [Danio rerio]
MSTRG.5719.1	RecName: Full=FERM domain-containing protein 4B; AltName: Full=GRP1-binding protein GRSP1 [Homo sapiens]	LOC117733670	-25.514	LUMP_PBS	LUMP_pIC	405.942	0	202.971	3.02633	-8.43069	3.43647e-17	7.82167e-16	MSTRG.5719.1	gi|1842252412|ref|XM_034537469.1|	100	3720	0	0	82	3801	13	3732	0	6870	8103	3801	3732	98	98	PREDICTED: Cyclopterus lumpus FERM domain-containing protein 4B-like (LOC117733670), transcript variant X2, mRNA		MSTRG.5719.1	sp|Q9Y2L6.4|	57.585	969	377	9	81	2942	54	1003	0	932	9606	3801	1034	75	25	RecName: Full=FERM domain-containing protein 4B; AltName: Full=GRP1-binding protein GRSP1 [Homo sapiens]
MSTRG.15741.10	RecName: Full=Thioredoxin domain-containing protein 5; AltName: Full=Endoplasmic reticulum resident protein 46; Short=ER protein 46; Short=ERp46; AltName: Full=Plasma cell-specific thioredoxin-related protein; Short=PC-TRP; AltName: Full=Thioredoxin-like protein p46; Flags: Precursor [Mus musculus]	txndc5	-25.5127	LUMP_PBS	LUMP_pIC	406.277	0	203.138	3.02633	-8.43023	3.44992e-17	7.84826e-16	MSTRG.15741.10	gi|1842280001|ref|XM_034560247.1|	100	2258	0	0	1	2258	1	2258	0	4170	8103	3330	3358	100	68	PREDICTED: Cyclopterus lumpus thioredoxin domain containing 5 (txndc5), mRNA		MSTRG.15741.10	sp|Q91W90.2|	65.296	389	126	3	141	1301	36	417	2.31e-173	518	10090	3330	417	35	12	RecName: Full=Thioredoxin domain-containing protein 5; AltName: Full=Endoplasmic reticulum resident protein 46; Short=ER protein 46; Short=ERp46; AltName: Full=Plasma cell-specific thioredoxin-related protein; Short=PC-TRP; AltName: Full=Thioredoxin-like protein p46; Flags: Precursor [Mus musculus]
MSTRG.9500.3	RecName: Full=Homeobox-containing protein 1; AltName: Full=Homeobox telomere-binding protein 1; AltName: Full=Telomere-associated homeobox-containing protein 1 [Homo sapiens]	zgc:91944	-25.4888	LUMP_PBS	LUMP_pIC	449.915	0	224.957	3.02632	-8.42238	3.68897e-17	8.37064e-16	MSTRG.9500.3	gi|1842265839|ref|XM_034544858.1|	100	2416	0	0	11	2426	1	2416	0	4462	8103	3880	2416	62	62	PREDICTED: Cyclopterus lumpus uncharacterized protein LOC436941 homolog (zgc:91944), transcript variant X1, mRNA		MSTRG.9500.3	sp|Q6NT76.1|	63.975	161	45	3	1326	1802	232	381	6.06e-48	181	9606	3880	420	25	4	RecName: Full=Homeobox-containing protein 1; AltName: Full=Homeobox telomere-binding protein 1; AltName: Full=Telomere-associated homeobox-containing protein 1 [Homo sapiens]
MSTRG.11006.15	RecName: Full=Remodeling and spacing factor 1; Short=Rsf-1; AltName: Full=HBV pX-associated protein 8; AltName: Full=Hepatitis B virus X-associated protein; AltName: Full=p325 subunit of RSF chromatin-remodeling complex [Homo sapiens]	rsf1b.1	-25.486	LUMP_PBS	LUMP_pIC	444.435	0	222.217	3.02632	-8.42146	3.7182e-17	8.42836e-16	MSTRG.11006.15	gi|1842254261|ref|XM_034549405.1|	98.904	2372	14	4	1	2366	13	2378	0	4226	8103	8853	6363	73	27	PREDICTED: Cyclopterus lumpus remodeling and spacing factor 1b, tandem duplicate 1 (rsf1b.1), mRNA		MSTRG.11006.15	sp|Q96T23.2|	48.196	388	162	8	60	1130	17	396	5.77e-92	335	9606	8853	1441	21	4	RecName: Full=Remodeling and spacing factor 1; Short=Rsf-1; AltName: Full=HBV pX-associated protein 8; AltName: Full=Hepatitis B virus X-associated protein; AltName: Full=p325 subunit of RSF chromatin-remodeling complex [Homo sapiens]
MSTRG.9467.3	RecName: Full=Collagen alpha-1(V) chain; Flags: Precursor [Mus musculus]	col5a1	-25.4713	LUMP_PBS	LUMP_pIC	1074.27	0	537.133	3.02624	-8.4168	3.86913e-17	8.75263e-16	MSTRG.9467.3	gi|1842278033|ref|XM_034547353.1|	99.971	6897	0	1	147	7043	1	6895	0	12724	8103	8762	7028	80	79	PREDICTED: Cyclopterus lumpus procollagen, type V, alpha 1 (col5a1), transcript variant X1, mRNA		MSTRG.9467.3	sp|O88207.2|	83.409	440	68	2	5312	6631	1404	1838	5.65e-174	592	10090	8762	1838	42	5	RecName: Full=Collagen alpha-1(V) chain; Flags: Precursor [Mus musculus]
XM_034544630.1	RecName: Full=Tyrosine--tRNA ligase, cytoplasmic; AltName: Full=Tyrosyl-tRNA synthetase; Short=TyrRS [Danio rerio]	yars1	-25.4692	LUMP_PBS	LUMP_pIC	393.131	0	196.565	3.02634	-8.41585	3.90045e-17	8.81898e-16	XM_034544630.1	gi|1842265414|ref|XM_034544630.1|	100	2034	0	0	7	2040	1	2034	0	3757	8103	2040	2034	99	99	PREDICTED: Cyclopterus lumpus tyrosyl-tRNA synthetase 1 (yars1), transcript variant X3, mRNA		XM_034544630.1	sp|Q6TGS6.2|	84.688	529	81	0	117	1703	1	529	0	913	7955	2040	529	78	26	RecName: Full=Tyrosine--tRNA ligase, cytoplasmic; AltName: Full=Tyrosyl-tRNA synthetase; Short=TyrRS [Danio rerio]
MSTRG.6826.8	RecName: Full=cAMP-dependent protein kinase catalytic subunit alpha; Short=PKA C-alpha [Sus scrofa]	prkacaa	-25.4532	LUMP_PBS	LUMP_pIC	1066.9	0	533.449	3.02624	-8.41082	4.07153e-17	9.18447e-16	MSTRG.6826.8	gi|1842269748|ref|XM_034539090.1|	100	2824	0	0	1	2824	1	2824	0	5216	8103	4795	3878	80	59	PREDICTED: Cyclopterus lumpus protein kinase, cAMP-dependent, catalytic, alpha, genome duplicate a (prkacaa), mRNA		MSTRG.6826.8	sp|P36887.4|	93.732	351	22	0	742	1794	1	351	0	689	9823	4795	351	22	7	RecName: Full=cAMP-dependent protein kinase catalytic subunit alpha; Short=PKA C-alpha [Sus scrofa]
MSTRG.9138.3	RecName: Full=Cysteine and histidine-rich protein 1 [Danio rerio]	cyhr1	-25.453	LUMP_PBS	LUMP_pIC	445.256	0	222.628	3.02632	-8.41056	4.0806e-17	9.19823e-16	MSTRG.9138.3	gi|1842265663|ref|XM_034544763.1|	100	1709	0	0	756	2464	524	2232	0	3157	8103	4232	2232	53	40	PREDICTED: Cyclopterus lumpus cysteine/histidine-rich 1 (cyhr1), transcript variant X1, mRNA		MSTRG.9138.3	sp|Q08CH8.1|	86.787	333	42	1	938	1930	43	375	0	611	7955	4232	375	23	8	RecName: Full=Cysteine and histidine-rich protein 1 [Danio rerio]
MSTRG.10461.1	RecName: Full=Glia maturation factor beta; Short=GMF-beta [Homo sapiens]	gmfg	-25.442	LUMP_PBS	LUMP_pIC	456.627	0	228.313	3.02631	-8.40693	4.20876e-17	9.47271e-16	MSTRG.10461.1	gi|1842272878|ref|XM_034547933.1|	100	872	0	0	151	1022	949	1820	0	1611	8103	1022	1820	85	85	PREDICTED: Cyclopterus lumpus glia maturation factor, gamma (gmfg), mRNA		MSTRG.10461.1	sp|P60983.2|	80.142	141	28	0	496	918	1	141	1.53e-69	216	9606	1022	142	41	14	RecName: Full=Glia maturation factor beta; Short=GMF-beta [Homo sapiens]
MSTRG.9728.11	RecName: Full=Phosphatidylinositol 3-kinase regulatory subunit alpha; Short=PI3-kinase regulatory subunit alpha; Short=PI3K regulatory subunit alpha; Short=PtdIns-3-kinase regulatory subunit alpha; AltName: Full=Phosphatidylinositol 3-kinase 85 kDa regulatory subunit alpha; Short=PI3-kinase subunit p85-alpha; Short=PtdIns-3-kinase regulatory subunit p85-alpha [Homo sapiens]	pik3r1	-25.4409	LUMP_PBS	LUMP_pIC	415.964	0	207.982	3.02633	-8.40654	4.223e-17	9.49994e-16	MSTRG.9728.11	gi|1842276230|ref|XM_034546408.1|	100	2837	0	0	5	2841	1	2837	0	5240	8103	5438	3863	70	52	PREDICTED: Cyclopterus lumpus phosphoinositide-3-kinase, regulatory subunit 1 (alpha) (pik3r1), transcript variant X1, mRNA		MSTRG.9728.11	sp|P27986.2|	77.854	727	157	3	551	2728	1	724	0	1086	9606	5438	724	40	13	RecName: Full=Phosphatidylinositol 3-kinase regulatory subunit alpha; Short=PI3-kinase regulatory subunit alpha; Short=PI3K regulatory subunit alpha; Short=PtdIns-3-kinase regulatory subunit alpha; AltName: Full=Phosphatidylinositol 3-kinase 85 kDa regulatory subunit alpha; Short=PI3-kinase subunit p85-alpha; Short=PtdIns-3-kinase regulatory subunit p85-alpha [Homo sapiens]
MSTRG.6712.3	RecName: Full=Receptor activity-modifying protein 2; Flags: Precursor [Rattus norvegicus]	ramp2	-25.4406	LUMP_PBS	LUMP_pIC	385.396	0	192.698	3.02634	-8.4064	4.22797e-17	9.50629e-16	MSTRG.6712.3	gi|1842271558|ref|XM_034540041.1|	98.385	2786	0	1	647	3387	1	2786	0	4854	8103	3524	2786	78	78	PREDICTED: Cyclopterus lumpus receptor (G protein-coupled) activity modifying protein 2 (ramp2), transcript variant X1, mRNA		MSTRG.6712.3	sp|Q9JHJ1.1|	41.346	104	58	2	1151	1453	77	180	3.76e-18	87	10116	3524	182	9	3	RecName: Full=Receptor activity-modifying protein 2; Flags: Precursor [Rattus norvegicus]
MSTRG.14434.2	RecName: Full=Protein transport protein Sec24D; AltName: Full=SEC24-related protein D [Homo sapiens]	sec24d	-25.4331	LUMP_PBS	LUMP_pIC	382.869	0	191.435	3.02634	-8.40391	4.31872e-17	9.69073e-16	MSTRG.14434.2	gi|1842296647|ref|XM_034557360.1|	99.217	3832	0	1	143	3944	1	3832	0	6883	8103	3944	3832	96	96	PREDICTED: Cyclopterus lumpus SEC24 homolog D, COPII coat complex component (sec24d), transcript variant X2, mRNA		MSTRG.14434.2	sp|O94855.2|	73.196	776	208	0	1079	3406	256	1031	0	1238	9606	3944	1032	63	20	RecName: Full=Protein transport protein Sec24D; AltName: Full=SEC24-related protein D [Homo sapiens]
XR_004611048.1	-	LOC117742560	-25.433	LUMP_PBS	LUMP_pIC	762.812	0	381.406	3.02626	-8.40409	4.31185e-17	9.6802e-16	XR_004611048.1	gi|1842255497|ref|XR_004611048.1|	100	1193	0	0	1	1193	1	1193	0	2204	8103	1193	1193	100	100	PREDICTED: Cyclopterus lumpus uncharacterized LOC117742560 (LOC117742560), transcript variant X1, ncRNA		XR_004611048.1	-	-	-	-	-	-	-	-	-	-	-	-	-	-	-	-	-
XM_034557923.1	RecName: Full=Tubulin-specific chaperone C; AltName: Full=Tubulin-folding cofactor C; Short=CFC [Bos taurus]	tbcc	-25.4237	LUMP_PBS	LUMP_pIC	413.81	0	206.905	3.02633	-8.40086	4.43235e-17	9.92566e-16	XM_034557923.1	gi|1842289860|ref|XM_034557921.1|	99.86	2136	0	1	1	2133	1	2136	0	3925	8103	2133	2136	100	100	PREDICTED: Cyclopterus lumpus tubulin folding cofactor C (tbcc), transcript variant X2, mRNA		XM_034557923.1	sp|Q3SZE9.1|	46.177	327	166	3	247	1215	25	345	6.02e-82	266	9913	2133	345	45	15	RecName: Full=Tubulin-specific chaperone C; AltName: Full=Tubulin-folding cofactor C; Short=CFC [Bos taurus]
MSTRG.9522.4	RecName: Full=Hepatic leukemia factor [Mus musculus]	dbpa	-25.4195	LUMP_PBS	LUMP_pIC	379.47	0	189.735	3.02634	-8.39943	4.48655e-17	1.00369e-15	MSTRG.9522.4	gi|1842265866|ref|XM_034544873.1|	100	1734	0	0	384	2117	290	2023	0	3203	8103	4809	2035	50	36	PREDICTED: Cyclopterus lumpus D site albumin promoter binding protein a (dbpa), mRNA		MSTRG.9522.4	sp|Q8BW74.1|	73.6	125	33	0	1300	1674	171	295	1.44e-57	204	10090	4809	295	10	3	RecName: Full=Hepatic leukemia factor [Mus musculus]
MSTRG.6429.3	RecName: Full=Guanine nucleotide-binding protein subunit alpha-13; Short=G alpha-13; Short=G-protein subunit alpha-13 [Homo sapiens]	gna13b	-25.414	LUMP_PBS	LUMP_pIC	835.044	0	417.522	3.02626	-8.39782	4.54837e-17	1.01599e-15	MSTRG.6429.3	gi|1842268839|ref|XM_034538595.1|	100	4349	0	0	425	4773	252	4600	0	8032	8103	5952	4600	73	73	PREDICTED: Cyclopterus lumpus guanine nucleotide binding protein (G protein), alpha 13b (gna13b), mRNA		MSTRG.6429.3	sp|Q14344.2|	86.335	322	43	1	426	1391	57	377	0	580	9606	5952	377	16	5	RecName: Full=Guanine nucleotide-binding protein subunit alpha-13; Short=G alpha-13; Short=G-protein subunit alpha-13 [Homo sapiens]
XM_034540572.1	RecName: Full=Cytosolic carboxypeptidase 1; AltName: Full=ATP/GTP-binding protein 1 [Danio rerio]	agtpbp1	-25.3934	LUMP_PBS	LUMP_pIC	371.733	0	185.866	3.02634	-8.39077	4.82949e-17	1.0777e-15	XM_034540572.1	gi|1842257646|ref|XM_034540572.1|	100	5825	0	0	142	5966	1	5825	0	10757	8103	5966	5825	98	98	PREDICTED: Cyclopterus lumpus ATP/GTP binding protein 1 (agtpbp1), transcript variant X5, mRNA		XM_034540572.1	sp|Q4U2V3.1|	76.699	618	136	5	2197	4038	537	1150	0	995	7955	5966	1153	58	10	RecName: Full=Cytosolic carboxypeptidase 1; AltName: Full=ATP/GTP-binding protein 1 [Danio rerio]
MSTRG.7281.11	RecName: Full=Vesicle-associated membrane protein 8; Short=VAMP-8; AltName: Full=Endobrevin; Short=EDB [Bos taurus]	vamp8	-25.3901	LUMP_PBS	LUMP_pIC	792.386	0	396.193	3.02626	-8.38991	4.86531e-17	1.0846e-15	MSTRG.7281.11	gi|1842260290|ref|XM_034541982.1|	100	1742	0	0	647	2388	683	2424	0	3217	8103	2469	2424	97	71	PREDICTED: Cyclopterus lumpus vesicle-associated membrane protein 8 (endobrevin) (vamp8), mRNA		MSTRG.7281.11	sp|Q3T0Y8.1|	68.75	64	20	0	267	458	11	74	5.88e-23	97.4	9913	2469	100	8	3	RecName: Full=Vesicle-associated membrane protein 8; Short=VAMP-8; AltName: Full=Endobrevin; Short=EDB [Bos taurus]
MSTRG.1382.5	RecName: Full=DDRGK domain-containing protein 1; Flags: Precursor [Osmerus mordax]	LOC117746460	-25.3894	LUMP_PBS	LUMP_pIC	623.549	0	311.774	3.02628	-8.38963	4.87669e-17	1.08659e-15	MSTRG.1382.5	gi|1842304040|ref|XM_034555602.1|	98.725	1569	11	1	13	1581	1	1560	0	2778	8103	2624	1560	60	60	PREDICTED: Cyclopterus lumpus DDRGK domain-containing protein 1-like (LOC117746460), mRNA		MSTRG.1382.5	sp|C1BL82.1|	75	124	31	0	953	1324	175	298	1.39e-54	194	8014	2624	298	14	5	RecName: Full=DDRGK domain-containing protein 1; Flags: Precursor [Osmerus mordax]
MSTRG.10890.2	RecName: Full=Putative lipoyltransferase 2, mitochondrial; AltName: Full=Lipoate-protein ligase B; AltName: Full=Lipoyl/octanoyl transferase; AltName: Full=Octanoyl-[acyl-carrier-protein]-protein N-octanoyltransferase; Flags: Precursor [Danio rerio]	lipt2	-25.3854	LUMP_PBS	LUMP_pIC	372.447	0	186.224	3.02634	-8.38816	4.93829e-17	1.09811e-15	MSTRG.10890.2	gi|1842273963|ref|XM_034548519.1|	100	1230	0	0	1	1230	1	1230	0	2272	8103	6446	1230	19	19	PREDICTED: Cyclopterus lumpus lipoyl(octanoyl) transferase 2 (lipt2), transcript variant X2, mRNA		MSTRG.10890.2	sp|Q29R99.1|	65.438	217	72	1	279	920	1	217	5.77e-89	292	7955	6446	224	10	3	RecName: Full=Putative lipoyltransferase 2, mitochondrial; AltName: Full=Lipoate-protein ligase B; AltName: Full=Lipoyl/octanoyl transferase; AltName: Full=Octanoyl-[acyl-carrier-protein]-protein N-octanoyltransferase; Flags: Precursor [Danio rerio]
MSTRG.9579.7	RecName: Full=Electrogenic sodium bicarbonate cotransporter 1; Short=Sodium bicarbonate cotransporter; AltName: Full=Na(+)/HCO3(-) cotransporter; AltName: Full=Solute carrier family 4 member 4 [Sus scrofa]	LOC117740816	-25.3799	LUMP_PBS	LUMP_pIC	371.017	0	185.508	3.02634	-8.38632	5.01587e-17	1.11481e-15	MSTRG.9579.7	gi|1842278124|ref|XM_034547404.1|	99.848	4611	2	5	13	4622	1	4607	0	8471	8103	5602	4713	84	82	PREDICTED: Cyclopterus lumpus electrogenic sodium bicarbonate cotransporter 1-like (LOC117740816), mRNA		MSTRG.9579.7	sp|Q4U116.1|	78.892	848	163	7	1112	3619	236	1079	0	1281	9823	5602	1079	55	15	RecName: Full=Electrogenic sodium bicarbonate cotransporter 1; Short=Sodium bicarbonate cotransporter; AltName: Full=Na(+)/HCO3(-) cotransporter; AltName: Full=Solute carrier family 4 member 4 [Sus scrofa]
MSTRG.17181.9	RecName: Full=T-cell receptor beta-2 chain C region [Mus musculus]	LOC117751436	-25.3628	LUMP_PBS	LUMP_pIC	363.354	0	181.677	3.02635	-8.38065	5.26347e-17	1.16576e-15	MSTRG.17181.9	gi|1842263002|ref|XM_034563294.1|	99.746	787	0	1	1	785	491	1277	0	1441	8103	785	1279	100	100	PREDICTED: Cyclopterus lumpus M1-specific T cell receptor beta chain-like (LOC117751436), mRNA		MSTRG.17181.9	sp|P01851.1|	46.316	95	46	2	15	296	6	96	3.91e-18	82.4	10090	785	173	36	12	RecName: Full=T-cell receptor beta-2 chain C region [Mus musculus]
XM_034540573.1	RecName: Full=Cytosolic carboxypeptidase 1; AltName: Full=ATP/GTP-binding protein 1 [Danio rerio]	agtpbp1	-25.3565	LUMP_PBS	LUMP_pIC	361.73	0	180.865	3.02635	-8.37858	5.35703e-17	1.18412e-15	XM_034540573.1	gi|1842257648|ref|XM_034540573.1|	100	5822	0	0	142	5963	1	5822	0	10752	8103	5963	5822	98	98	PREDICTED: Cyclopterus lumpus ATP/GTP binding protein 1 (agtpbp1), transcript variant X6, mRNA		XM_034540573.1	sp|Q4U2V3.1|	76.699	618	135	6	2197	4035	537	1150	0	994	7955	5963	1153	58	10	RecName: Full=Cytosolic carboxypeptidase 1; AltName: Full=ATP/GTP-binding protein 1 [Danio rerio]
MSTRG.14792.13	RecName: Full=UBA-like domain-containing protein 1 [Danio rerio]	ubald1a	-25.3504	LUMP_PBS	LUMP_pIC	362.812	0	181.406	3.02635	-8.37658	5.44896e-17	1.20245e-15	MSTRG.14792.13	gi|1842290951|ref|XM_034558510.1|	100	1693	0	0	1298	2990	1166	2858	0	3127	8103	2990	2858	94	57	PREDICTED: Cyclopterus lumpus UBA-like domain containing 1a (ubald1a), mRNA		MSTRG.14792.13	sp|Q6DGM1.1|	69.512	164	39	3	606	1091	1	155	3.16e-39	146	7955	2990	155	16	5	RecName: Full=UBA-like domain-containing protein 1 [Danio rerio]
MSTRG.6583.2	RecName: Full=Thyroid hormone receptor alpha; AltName: Full=Nuclear receptor subfamily 1 group A member 1 [Hippoglossus hippoglossus]	LOC117734510	-25.3479	LUMP_PBS	LUMP_pIC	361.536	0	180.768	3.02635	-8.37573	5.48848e-17	1.20956e-15	MSTRG.6583.2	gi|1842268781|ref|XM_034538563.1|	100	3622	0	0	1669	5290	466	4087	0	6689	8103	10223	4087	35	35	PREDICTED: Cyclopterus lumpus thyroid hormone receptor alpha (LOC117734510), transcript variant X2, mRNA		MSTRG.6583.2	sp|Q9W6N4.1|	94.207	397	23	0	1671	2861	20	416	0	769	8267	10223	416	12	4	RecName: Full=Thyroid hormone receptor alpha; AltName: Full=Nuclear receptor subfamily 1 group A member 1 [Hippoglossus hippoglossus]
MSTRG.1859.3	RecName: Full=ADP-dependent glucokinase; Short=ADP-GK; Short=ADPGK; Flags: Precursor [Mus musculus]	adpgk2	-25.2956	LUMP_PBS	LUMP_pIC	361.538	0	180.769	3.02635	-8.35845	6.35479e-17	1.38945e-15	MSTRG.1859.3	gi|1842304683|ref|XM_034559328.1|	99.84	1874	1	2	1	1873	1	1873	0	3443	8103	3412	1875	55	55	PREDICTED: Cyclopterus lumpus ADP-dependent glucokinase 2 (adpgk2), mRNA		MSTRG.1859.3	sp|Q8VDL4.2|	34.259	432	261	11	239	1516	74	488	9.28e-60	217	10090	3412	496	37	12	RecName: Full=ADP-dependent glucokinase; Short=ADP-GK; Short=ADPGK; Flags: Precursor [Mus musculus]
MSTRG.7016.5	RecName: Full=Bromodomain testis-specific protein [Rattus norvegicus]	LOC117736912	-25.2943	LUMP_PBS	LUMP_pIC	350.031	0	175.015	3.02635	-8.35801	6.37853e-17	1.39396e-15	MSTRG.7016.5	gi|1842261375|ref|XM_034542571.1|	98.588	3754	23	14	10	3738	1	3749	0	6612	8103	5709	4134	71	65	PREDICTED: Cyclopterus lumpus bromodomain-containing protein 3-like (LOC117736912), transcript variant X3, mRNA		MSTRG.7016.5	sp|D4A7T3.1|	51.77	452	190	8	682	2025	17	444	1.51e-110	380	10116	5709	952	27	8	RecName: Full=Bromodomain testis-specific protein [Rattus norvegicus]
MSTRG.16782.1	RecName: Full=Pre-mRNA-splicing factor syf2 [Danio rerio]	syf2	-25.2785	LUMP_PBS	LUMP_pIC	341.736	0	170.868	3.02636	-8.35279	6.66713e-17	1.45132e-15	MSTRG.16782.1	gi|1842264506|ref|XM_034525446.1|	99.899	995	0	1	20	1013	1	995	0	1831	8103	1013	995	98	98	PREDICTED: Cyclopterus lumpus SYF2 pre-mRNA-splicing factor (syf2), mRNA		MSTRG.16782.1	sp|Q6DGP2.1|	86.957	161	21	0	271	753	78	238	2.83e-100	298	7955	1013	238	64	16	RecName: Full=Pre-mRNA-splicing factor syf2 [Danio rerio]
MSTRG.6156.9	RecName: Full=UBA-like domain-containing protein 2 [Danio rerio]	ubald2	-25.2752	LUMP_PBS	LUMP_pIC	403.74	0	201.87	3.02633	-8.35178	6.72442e-17	1.46093e-15	MSTRG.6156.9	gi|1842271845|ref|XR_004609895.1|	99.887	1773	2	0	1584	3356	2185	3957	0	3264	8103	3356	3957	100	53	PREDICTED: Cyclopterus lumpus UBA-like domain containing 2 (ubald2), transcript variant X4, misc_RNA		MSTRG.6156.9	sp|Q502A3.1|	74.713	174	42	2	180	701	1	172	6.55e-54	189	7955	3356	172	16	5	RecName: Full=UBA-like domain-containing protein 2 [Danio rerio]
MSTRG.1016.8	RecName: Full=Ras-related protein ralB-B; AltName: Full=XRalB-B; Flags: Precursor [Xenopus laevis]	LOC117742018	-25.2658	LUMP_PBS	LUMP_pIC	339.198	0	169.599	3.02636	-8.34859	6.90839e-17	1.49797e-15	MSTRG.1016.8	gi|1842302691|ref|XM_034549344.1|	99.742	1165	0	1	1	1165	1	1162	0	2132	8103	1911	1162	61	61	PREDICTED: Cyclopterus lumpus ras-related protein ralB-B-like (LOC117742018), transcript variant X2, mRNA		MSTRG.1016.8	sp|Q6IP71.1|	88.587	184	19	2	378	926	1	183	5.44e-109	329	8355	1911	206	29	10	RecName: Full=Ras-related protein ralB-B; AltName: Full=XRalB-B; Flags: Precursor [Xenopus laevis]
MSTRG.6856.1	RecName: Full=Protein amnionless; Contains: RecName: Full=Soluble protein amnionless; Flags: Precursor [Homo sapiens]	amn	-25.2051	LUMP_PBS	LUMP_pIC	683.384	0	341.692	3.02627	-8.32876	8.16914e-17	1.75591e-15	MSTRG.6856.1	gi|1842269739|ref|XM_034539085.1|	99.873	1574	0	2	514	2085	89	1662	0	2894	8103	2282	1662	73	69	PREDICTED: Cyclopterus lumpus amnion associated transmembrane protein (amn), mRNA		MSTRG.6856.1	sp|Q9BXJ7.2|	38.439	346	194	5	685	1698	7	341	6.87e-65	226	9606	2282	453	44	15	RecName: Full=Protein amnionless; Contains: RecName: Full=Soluble protein amnionless; Flags: Precursor [Homo sapiens]
MSTRG.12653.2	RecName: Full=Beta-1-syntrophin; AltName: Full=59 kDa dystrophin-associated protein A1 basic component 1; Short=DAPA1B; AltName: Full=BSYN2; AltName: Full=Syntrophin-2; AltName: Full=Tax interaction protein 43; Short=TIP-43 [Homo sapiens]	sntb1	-25.2049	LUMP_PBS	LUMP_pIC	332.007	0	166.003	3.02636	-8.32844	8.19124e-17	1.75981e-15	MSTRG.12653.2	gi|1842300041|ref|XM_034554187.1|	99.925	3974	0	2	887	4860	77	4047	0	7319	8103	4860	4047	83	82	PREDICTED: Cyclopterus lumpus syntrophin, basic 1 (sntb1), mRNA		MSTRG.12653.2	sp|Q13884.3|	63.361	363	106	3	1538	2623	202	538	3.43e-147	465	9606	4860	538	33	7	RecName: Full=Beta-1-syntrophin; AltName: Full=59 kDa dystrophin-associated protein A1 basic component 1; Short=DAPA1B; AltName: Full=BSYN2; AltName: Full=Syntrophin-2; AltName: Full=Tax interaction protein 43; Short=TIP-43 [Homo sapiens]
MSTRG.7488.9	RecName: Full=Rho-related BTB domain-containing protein 2; AltName: Full=Deleted in breast cancer 2 gene protein; AltName: Full=p83 [Homo sapiens]	rhobtb4	-25.19	LUMP_PBS	LUMP_pIC	320.725	0	160.363	3.02637	-8.3235	8.54054e-17	1.83131e-15	MSTRG.7488.9	gi|1842258394|ref|XM_034540947.1|	100	6670	0	0	422	7091	1	6670	0	12318	8103	7632	7247	94	87	PREDICTED: Cyclopterus lumpus Rho related BTB domain containing 4 (rhobtb4), transcript variant X1, mRNA		MSTRG.7488.9	sp|Q9BYZ6.2|	66.853	715	222	4	461	2593	1	704	0	880	9606	7632	727	28	9	RecName: Full=Rho-related BTB domain-containing protein 2; AltName: Full=Deleted in breast cancer 2 gene protein; AltName: Full=p83 [Homo sapiens]
MSTRG.16350.2	-	si:dkey-67c22.2	-25.1774	LUMP_PBS	LUMP_pIC	866.793	0	433.396	3.02626	-8.31966	8.82136e-17	1.88607e-15	MSTRG.16350.2	gi|1842323457|ref|XM_034561157.1|	100	3306	0	0	1	3306	26	3331	0	6106	8103	5877	5966	100	56	PREDICTED: Cyclopterus lumpus uncharacterized protein LOC792544 homolog (si:dkey-67c22.2), transcript variant X2, mRNA		MSTRG.16350.2	-	-	-	-	-	-	-	-	-	-	-	-	-	-	-	-	-
MSTRG.10513.2	RecName: Full=Spartin; AltName: Full=Spastic paraplegia 20 protein; AltName: Full=Trans-activated by hepatitis C virus core protein 1 [Homo sapiens]	spartb	-25.1639	LUMP_PBS	LUMP_pIC	315.382	0	157.691	3.02637	-8.31489	9.18382e-17	1.95885e-15	MSTRG.10513.2	gi|1842274639|ref|XM_034548880.1|	99.6	2998	0	1	280	3265	1	2998	0	5459	8103	3271	2998	91	91	PREDICTED: Cyclopterus lumpus spartin b (spartb), transcript variant X1, mRNA		MSTRG.10513.2	sp|Q8N0X7.1|	51.608	653	249	9	418	2217	1	639	0	612	9606	3271	666	55	18	RecName: Full=Spartin; AltName: Full=Spastic paraplegia 20 protein; AltName: Full=Trans-activated by hepatitis C virus core protein 1 [Homo sapiens]
MSTRG.6397.13	RecName: Full=Ig heavy chain V region 5A; Flags: Precursor [Carassius auratus]	LOC117735617	-25.1566	LUMP_PBS	LUMP_pIC	568.744	0	284.372	3.02629	-8.3127	9.3549e-17	1.99419e-15	MSTRG.6397.13	gi|1842272171|ref|XM_034540365.1|	99.267	409	3	0	4	412	1	409	0	739	8103	1341	3515	30	30	PREDICTED: Cyclopterus lumpus immunoglobulin epsilon heavy chain (LOC117735617), transcript variant X27, mRNA		MSTRG.6397.13	sp|P19181.1|	45	100	53	2	115	408	17	116	1.02e-23	98.6	7957	1341	116	22	7	RecName: Full=Ig heavy chain V region 5A; Flags: Precursor [Carassius auratus]
MSTRG.8732.2	RecName: Full=Protocadherin-12; AltName: Full=Vascular cadherin-2; AltName: Full=Vascular endothelial cadherin-2; Short=VE-cad-2; Short=VE-cadherin-2; Contains: RecName: Full=Protocadherin-12, secreted form; Flags: Precursor [Homo sapiens]	pcdh12	-25.1442	LUMP_PBS	LUMP_pIC	311.515	0	155.757	3.02637	-8.30836	9.7035e-17	2.06474e-15	MSTRG.8732.2	gi|1842319726|ref|XM_034542723.1|	100	3606	0	0	1	3606	1	3606	0	6660	8103	3708	3898	100	97	PREDICTED: Cyclopterus lumpus protocadherin 12 (pcdh12), mRNA		MSTRG.8732.2	sp|Q9NPG4.1|	42.588	1167	570	23	205	3549	26	1144	0	783	9606	3708	1184	90	30	RecName: Full=Protocadherin-12; AltName: Full=Vascular cadherin-2; AltName: Full=Vascular endothelial cadherin-2; Short=VE-cad-2; Short=VE-cadherin-2; Contains: RecName: Full=Protocadherin-12, secreted form; Flags: Precursor [Homo sapiens]
MSTRG.4856.10	RecName: Full=A-kinase anchor protein 13; Short=AKAP-13; AltName: Full=AKAP-Lbc [Mus musculus]	akap13	-25.1238	LUMP_PBS	LUMP_pIC	305.1	0	152.55	3.02638	-8.30162	1.027e-16	2.18424e-15	MSTRG.4856.10	gi|1842289491|ref|XM_034536036.1|	99.411	4072	0	2	447	4494	17	4088	0	7365	8103	7799	7638	94	52	PREDICTED: Cyclopterus lumpus A-kinase anchoring protein 13 (akap13), transcript variant X5, mRNA		MSTRG.4856.10	sp|E9Q394.1|	48.372	1259	536	24	500	4078	1508	2718	0	926	10090	7799	2776	46	15	RecName: Full=A-kinase anchor protein 13; Short=AKAP-13; AltName: Full=AKAP-Lbc [Mus musculus]
MSTRG.847.5	RecName: Full=Calcineurin subunit B type 1; AltName: Full=Protein phosphatase 2B regulatory subunit 1; AltName: Full=Protein phosphatase 3 regulatory subunit B alpha isoform 1 [Homo sapiens]	ppp3r1b	-25.1137	LUMP_PBS	LUMP_pIC	332.58	0	166.29	3.02636	-8.2983	1.05608e-16	2.24394e-15	MSTRG.847.5	gi|1842317794|ref|XM_034536659.1|	99.873	1576	1	1	1	1576	3	1577	0	2898	8103	3170	2783	87	50	PREDICTED: Cyclopterus lumpus protein phosphatase 3 (formerly 2B), regulatory s1ubunit B, alpha isoform, b (ppp3r1b), mRNA		MSTRG.847.5	sp|P63098.2|	98.795	166	2	0	274	771	1	166	2.02e-107	335	9606	3170	170	16	5	RecName: Full=Calcineurin subunit B type 1; AltName: Full=Protein phosphatase 2B regulatory subunit 1; AltName: Full=Protein phosphatase 3 regulatory subunit B alpha isoform 1 [Homo sapiens]
MSTRG.7762.3	RecName: Full=Voltage-dependent anion-selective channel protein 2; Short=VDAC-2; AltName: Full=Outer mitochondrial membrane protein porin 2 [Meleagris gallopavo]	vdac3	-25.1093	LUMP_PBS	LUMP_pIC	303.06	0	151.53	3.02638	-8.29681	1.06941e-16	2.269e-15	MSTRG.7762.3	gi|1842261069|ref|XM_034542403.1|	99.429	1575	0	1	216	1781	1	1575	0	2850	8103	2347	1575	67	67	PREDICTED: Cyclopterus lumpus voltage-dependent anion channel 3 (vdac3), transcript variant X3, mRNA		MSTRG.7762.3	sp|P82013.1|	74.468	282	72	0	463	1308	1	282	3.68e-138	412	9103	2347	282	36	12	RecName: Full=Voltage-dependent anion-selective channel protein 2; Short=VDAC-2; AltName: Full=Outer mitochondrial membrane protein porin 2 [Meleagris gallopavo]
XM_034557868.1	RecName: Full=UPF0488 protein C8orf33 homolog [Danio rerio]	c19h8orf33	-25.1053	LUMP_PBS	LUMP_pIC	301.736	0	150.868	3.02638	-8.29548	1.08144e-16	2.29178e-15	XM_034557868.1	gi|1842289759|ref|XM_034557868.1|	100	1803	0	0	1	1803	1	1803	0	3330	8103	1803	1803	100	100	PREDICTED: Cyclopterus lumpus chromosome 19 C8orf33 homolog (c19h8orf33), transcript variant X2, mRNA		XM_034557868.1	sp|Q5BJC4.1|	55.862	145	56	4	1229	1651	73	213	8.6e-38	142	7955	1803	215	23	8	RecName: Full=UPF0488 protein C8orf33 homolog [Danio rerio]
MSTRG.3131.18	RecName: Full=Transforming acidic coiled-coil-containing protein 1; AltName: Full=Gastric cancer antigen Ga55; AltName: Full=Taxin-1 [Homo sapiens]	tacc1	-25.0781	LUMP_PBS	LUMP_pIC	295.014	0	147.507	3.02638	-8.28649	1.16638e-16	2.46885e-15	MSTRG.3131.18	gi|1842311481|ref|XM_034531874.1|	99.713	4180	12	0	42	4221	1	4180	0	7653	8103	4899	5160	99	85	PREDICTED: Cyclopterus lumpus transforming, acidic coiled-coil containing protein 1 (tacc1), transcript variant X2, mRNA		MSTRG.3131.18	sp|O75410.2|	55.632	435	164	9	2339	3607	385	802	2.47e-129	426	9606	4899	805	26	9	RecName: Full=Transforming acidic coiled-coil-containing protein 1; AltName: Full=Gastric cancer antigen Ga55; AltName: Full=Taxin-1 [Homo sapiens]
MSTRG.11524.2	RecName: Full=Transmembrane protein 88 [Mus musculus]	tmem88a	-25.0735	LUMP_PBS	LUMP_pIC	294.026	0	147.013	3.02638	-8.28497	1.18136e-16	2.49818e-15	MSTRG.11524.2	gi|1842255832|ref|XM_034550244.1|	100	1212	0	0	1	1212	4	1215	0	2239	8103	1845	1893	100	66	PREDICTED: Cyclopterus lumpus transmembrane protein 88 a (tmem88a), mRNA		MSTRG.11524.2	sp|Q9D0N8.1|	48.322	149	71	2	703	1149	17	159	2.13e-17	83.2	10090	1845	159	24	8	RecName: Full=Transmembrane protein 88 [Mus musculus]
XM_034547977.1	RecName: Full=Pleckstrin homology-like domain family B member 1; AltName: Full=Protein LL5-alpha [Mus musculus]	phldb1b	-25.0574	LUMP_PBS	LUMP_pIC	291.651	0	145.826	3.02639	-8.27965	1.23536e-16	2.6074e-15	XM_034547977.1	gi|1842272956|ref|XM_034547977.1|	100	6561	0	0	3	6563	1	6561	0	12116	8103	6563	6561	99	99	PREDICTED: Cyclopterus lumpus pleckstrin homology-like domain, family B, member 1b (phldb1b), transcript variant X2, mRNA		XM_034547977.1	sp|Q6PDH0.1|	51.287	1554	505	37	340	4794	1	1371	0	1040	10090	6563	1371	68	23	RecName: Full=Pleckstrin homology-like domain family B member 1; AltName: Full=Protein LL5-alpha [Mus musculus]
MSTRG.813.23	RecName: Full=B-cell receptor CD22; AltName: Full=B-lymphocyte cell adhesion molecule; Short=BL-CAM; AltName: Full=Sialic acid-binding Ig-like lectin 2; Short=Siglec-2; AltName: Full=T-cell surface antigen Leu-14; AltName: CD_antigen=CD22; Flags: Precursor [Homo sapiens]	LOC117732554	-25.0552	LUMP_PBS	LUMP_pIC	290.046	0	145.023	3.02639	-8.27893	1.24289e-16	2.62205e-15	MSTRG.813.23	gi|1842317594|ref|XM_034535585.1|	99.202	376	3	0	1	376	1670	2045	0	678	8103	4376	2631	9	9	PREDICTED: Cyclopterus lumpus B-cell receptor CD22-like (LOC117732554), transcript variant X3, mRNA		MSTRG.813.23	sp|P20273.2|	41.322	121	67	4	16	369	517	636	3.43e-10	68.6	9606	4376	847	8	3	RecName: Full=B-cell receptor CD22; AltName: Full=B-lymphocyte cell adhesion molecule; Short=BL-CAM; AltName: Full=Sialic acid-binding Ig-like lectin 2; Short=Siglec-2; AltName: Full=T-cell surface antigen Leu-14; AltName: CD_antigen=CD22; Flags: Precursor [Homo sapiens]
MSTRG.8640.6	RecName: Full=H/ACA ribonucleoprotein complex subunit 1; AltName: Full=Nucleolar protein family A member 1; AltName: Full=snoRNP protein GAR1 [Danio rerio]	gar1	-25.0347	LUMP_PBS	LUMP_pIC	286.298	0	143.149	3.02639	-8.27214	1.31571e-16	2.76497e-15	MSTRG.8640.6	gi|1842320954|ref|XM_034543393.1|	100	684	0	0	1	684	1	684	0	1264	8103	1270	1348	100	54	PREDICTED: Cyclopterus lumpus GAR1 homolog, ribonucleoprotein (gar1), mRNA		MSTRG.8640.6	sp|Q7ZVE0.1|	93.458	107	7	0	299	619	56	162	6.4e-53	179	7955	1270	226	25	8	RecName: Full=H/ACA ribonucleoprotein complex subunit 1; AltName: Full=Nucleolar protein family A member 1; AltName: Full=snoRNP protein GAR1 [Danio rerio]
MSTRG.3024.2	RecName: Full=Beta-crystallin B3; AltName: Full=Beta-B3 crystallin; Contains: RecName: Full=Beta-crystallin B3, N-terminally processed [Rattus norvegicus]	tnks1bp1	-25.0279	LUMP_PBS	LUMP_pIC	285.21	0	142.605	3.02639	-8.26987	1.34105e-16	2.81322e-15	MSTRG.3024.2	gi|1842314404|ref|XM_034533445.1|	100	2620	0	0	362	2981	1	2620	0	4839	8103	6945	4859	72	38	PREDICTED: Cyclopterus lumpus tankyrase 1 binding protein 1 (tnks1bp1), mRNA		MSTRG.3024.2	sp|P02524.5|	65.072	209	72	1	5991	6614	1	209	1.62e-92	302	10116	6945	211	9	3	RecName: Full=Beta-crystallin B3; AltName: Full=Beta-B3 crystallin; Contains: RecName: Full=Beta-crystallin B3, N-terminally processed [Rattus norvegicus]
MSTRG.5932.2	RecName: Full=Dynein regulatory complex subunit 7; AltName: Full=Coiled-coil domain-containing protein 135; AltName: Full=Coiled-coil domain-containing protein lobo homolog [Xenopus tropicalis]	ccdc135	-25.0278	LUMP_PBS	LUMP_pIC	284.298	0	142.149	3.02639	-8.26984	1.34144e-16	2.81322e-15	MSTRG.5932.2	gi|1842250154|ref|XM_034536339.1|	100	2526	0	0	840	3365	318	2843	0	4665	8103	4065	2843	66	62	PREDICTED: Cyclopterus lumpus coiled-coil domain containing 135 (ccdc135), transcript variant X2, mRNA		MSTRG.5932.2	sp|Q0V9S9.1|	43.11	791	427	8	959	3292	69	849	4.21e-165	519	8364	4065	856	57	19	RecName: Full=Dynein regulatory complex subunit 7; AltName: Full=Coiled-coil domain-containing protein 135; AltName: Full=Coiled-coil domain-containing protein lobo homolog [Xenopus tropicalis]
MSTRG.19072.2	RecName: Full=Myotubularin-related protein 11; AltName: Full=Cisplatin resistance-associated protein; Short=hCRA; AltName: Full=Inactive phosphatidylinositol 3-phosphatase 11 [Homo sapiens]	mtmr11	-25.0277	LUMP_PBS	LUMP_pIC	720.967	0	360.484	3.02627	-8.27014	1.33798e-16	2.80932e-15	MSTRG.19072.2	gi|1842301003|ref|XM_034528659.1|	99.966	2958	1	0	1	2958	34	2991	0	5457	8103	4105	4184	100	72	PREDICTED: Cyclopterus lumpus myotubularin related protein 11 (mtmr11), mRNA		MSTRG.19072.2	sp|A4FU01.2|	41.368	585	313	11	535	2277	44	602	1.46e-104	352	9606	4105	709	42	14	RecName: Full=Myotubularin-related protein 11; AltName: Full=Cisplatin resistance-associated protein; Short=hCRA; AltName: Full=Inactive phosphatidylinositol 3-phosphatase 11 [Homo sapiens]
MSTRG.16493.3	-	LOC117729842	-25.0235	LUMP_PBS	LUMP_pIC	284.789	0	142.394	3.02639	-8.26843	1.35729e-16	2.84449e-15	MSTRG.16493.3	gi|1842310128|ref|XM_034531220.1|	99.307	7216	22	6	3	7200	53	7258	0	13023	8103	7398	7258	99	97	PREDICTED: Cyclopterus lumpus uncharacterized LOC117729842 (LOC117729842), transcript variant X2, mRNA		MSTRG.16493.3	-	-	-	-	-	-	-	-	-	-	-	-	-	-	-	-	-
MSTRG.1161.1	RecName: Full=Transmembrane protein FAM155A [Homo sapiens]	fam155a	-25.0174	LUMP_PBS	LUMP_pIC	514.261	0	257.131	3.0263	-8.26665	1.37778e-16	2.88607e-15	MSTRG.1161.1	gi|1842303421|ref|XM_034552835.1|	99.957	2334	1	0	1	2334	1	2334	0	4305	8103	4478	2457	52	52	PREDICTED: Cyclopterus lumpus family with sequence similarity 155 member A (fam155a), mRNA		MSTRG.1161.1	sp|B1AL88.1|	50.489	307	132	7	989	1858	155	458	7.99e-90	303	9606	4478	458	24	6	RecName: Full=Transmembrane protein FAM155A [Homo sapiens]
MSTRG.5350.1	RecName: Full=Exosome component 10; AltName: Full=Autoantigen PM/Scl 2; AltName: Full=P100 polymyositis-scleroderma overlap syndrome-associated autoantigen; AltName: Full=Polymyositis/scleroderma autoantigen 100 kDa; Short=PM/Scl-100; AltName: Full=Polymyositis/scleroderma autoantigen 2 [Homo sapiens]	exosc10	-25.0139	LUMP_PBS	LUMP_pIC	283.21	0	141.605	3.02639	-8.26526	1.39387e-16	2.91702e-15	MSTRG.5350.1	gi|1842251607|ref|XM_034537060.1|	100	3852	0	0	115	3966	1	3852	0	7114	8103	4051	3852	95	95	PREDICTED: Cyclopterus lumpus exosome component 10 (exosc10), mRNA		MSTRG.5350.1	sp|Q01780.2|	59.091	902	317	14	270	2906	13	885	0	1029	9606	4051	885	65	22	RecName: Full=Exosome component 10; AltName: Full=Autoantigen PM/Scl 2; AltName: Full=P100 polymyositis-scleroderma overlap syndrome-associated autoantigen; AltName: Full=Polymyositis/scleroderma autoantigen 100 kDa; Short=PM/Scl-100; AltName: Full=Polymyositis/scleroderma autoantigen 2 [Homo sapiens]
MSTRG.685.5	RecName: Full=Axin-1; AltName: Full=Axis inhibition protein 1 [Danio rerio]	LOC117737146	-25.0097	LUMP_PBS	LUMP_pIC	283.403	0	141.701	3.02639	-8.26388	1.41014e-16	2.94967e-15	MSTRG.685.5	gi|1842318940|ref|XM_034542864.1|	100	3051	0	0	52	3102	1	3051	0	5635	8103	6100	3054	50	50	PREDICTED: Cyclopterus lumpus axin-1-like (LOC117737146), mRNA		MSTRG.685.5	sp|P57094.2|	61.461	890	235	21	391	2958	20	835	0	827	7955	6100	835	42	14	RecName: Full=Axin-1; AltName: Full=Axis inhibition protein 1 [Danio rerio]
MSTRG.9073.1	RecName: Full=Type 2 phosphatidylinositol 4,5-bisphosphate 4-phosphatase; Short=Type 2 PtdIns-4,5-P2 4-Ptase; AltName: Full=PtdIns-4,5-P2 4-Ptase II; AltName: Full=Transmembrane protein 55A [Homo sapiens]	pip4p2	-24.9884	LUMP_PBS	LUMP_pIC	277.827	0	138.914	3.0264	-8.2568	1.49625e-16	3.12097e-15	MSTRG.9073.1	gi|1842267874|ref|XM_034545939.1|	98.861	2633	0	1	1	2603	1	2633	0	4669	8103	2603	2633	100	100	PREDICTED: Cyclopterus lumpus phosphatidylinositol-4,5-bisphosphate 4-phosphatase 2 (pip4p2), transcript variant X2, mRNA		MSTRG.9073.1	sp|Q8N4L2.1|	91.051	257	23	0	169	939	1	257	9.26e-166	484	9606	2603	257	30	10	RecName: Full=Type 2 phosphatidylinositol 4,5-bisphosphate 4-phosphatase; Short=Type 2 PtdIns-4,5-P2 4-Ptase; AltName: Full=PtdIns-4,5-P2 4-Ptase II; AltName: Full=Transmembrane protein 55A [Homo sapiens]
XM_034525226.1	RecName: Full=Rho family-interacting cell polarization regulator 1 [Homo sapiens]	LOC117725199	-24.988	LUMP_PBS	LUMP_pIC	276.193	0	138.096	3.0264	-8.25668	1.49777e-16	3.1227e-15	XM_034525226.1	gi|1842305517|ref|XM_034525226.1|	100	1851	0	0	1	1851	1	1851	0	3419	8103	1851	1851	100	100	PREDICTED: Cyclopterus lumpus rho family-interacting cell polarization regulator 1-like (LOC117725199), mRNA		XM_034525226.1	sp|Q6ZS17.1|	68.71	310	87	4	290	1195	60	367	1.62e-125	402	9606	1851	1223	49	16	RecName: Full=Rho family-interacting cell polarization regulator 1 [Homo sapiens]
MSTRG.18914.1	RecName: Full=Frizzled-1; Short=Fz-1; Short=Xfz1; Flags: Precursor [Xenopus laevis]	fzd1	-24.9809	LUMP_PBS	LUMP_pIC	276.267	0	138.134	3.0264	-8.25434	1.5274e-16	3.18297e-15	MSTRG.18914.1	gi|1842301248|ref|XM_034528776.1|	99.206	2518	0	1	1	2498	1	2518	0	4521	8103	4485	2518	56	56	PREDICTED: Cyclopterus lumpus frizzled class receptor 1 (fzd1), mRNA		MSTRG.18914.1	sp|Q9I9M5.1|	84.47	528	80	2	543	2123	33	559	0	931	8355	4485	559	35	12	RecName: Full=Frizzled-1; Short=Fz-1; Short=Xfz1; Flags: Precursor [Xenopus laevis]
MSTRG.6536.6	RecName: Full=Nuclear factor 1 X-type; Short=NF1-X; Short=Nuclear factor 1/X; AltName: Full=CCAAT-box-binding transcription factor; Short=CTF; AltName: Full=Nuclear factor I/X; Short=NF-I/X; Short=NFI-X; AltName: Full=TGGCA-binding protein [Mesocricetus auratus]	nfixb	-24.9169	LUMP_PBS	LUMP_pIC	262.262	0	131.131	3.02641	-8.23316	1.82341e-16	3.76101e-15	MSTRG.6536.6	gi|1842270134|ref|XM_034539267.1|	100	5591	0	0	198	5788	262	5852	0	10325	8103	7314	5852	76	76	PREDICTED: Cyclopterus lumpus nuclear factor I/Xb (nfixb), transcript variant X5, mRNA		MSTRG.6536.6	sp|P13623.1|	81.481	432	61	5	305	1546	7	437	0	644	10036	7314	441	17	6	RecName: Full=Nuclear factor 1 X-type; Short=NF1-X; Short=Nuclear factor 1/X; AltName: Full=CCAAT-box-binding transcription factor; Short=CTF; AltName: Full=Nuclear factor I/X; Short=NF-I/X; Short=NFI-X; AltName: Full=TGGCA-binding protein [Mesocricetus auratus]
MSTRG.4941.8	RecName: Full=Uncharacterized protein C11orf24 homolog; Flags: Precursor [Rattus norvegicus]	LOC117732131	-24.8927	LUMP_PBS	LUMP_pIC	319.167	0	159.583	3.02637	-8.22526	1.94771e-16	4.00809e-15	MSTRG.4941.8	gi|1842287295|ref|XM_034534845.1|	99.09	5055	1	1	71	5080	195	5249	0	9038	8103	5080	5249	100	99	PREDICTED: Cyclopterus lumpus proline-rich receptor-like protein kinase PERK2 (LOC117732131), mRNA		MSTRG.4941.8	sp|Q4V7A5.1|	88	25	3	0	987	1061	451	475	1.49e-06	56.6	10116	5080	477	1	0	RecName: Full=Uncharacterized protein C11orf24 homolog; Flags: Precursor [Rattus norvegicus]
XM_034555596.1	RecName: Full=Adhesion G protein-coupled receptor L2; AltName: Full=Calcium-independent alpha-latrotoxin receptor 2; Short=CIRL-2; AltName: Full=Latrophilin homolog 1; AltName: Full=Latrophilin-2; AltName: Full=Lectomedin-1; Flags: Precursor [Homo sapiens]	LOC117746458	-24.8669	LUMP_PBS	LUMP_pIC	254.544	0	127.272	3.02641	-8.21663	2.09308e-16	4.2973e-15	XM_034555596.1	gi|1842283500|ref|XM_034555596.1|	100	4493	0	0	1	4493	1	4493	0	8298	8103	4493	4493	100	100	PREDICTED: Cyclopterus lumpus adhesion G protein-coupled receptor L2-like (LOC117746458), transcript variant X1, mRNA		XM_034555596.1	sp|O95490.2|	69.683	1481	387	20	102	4490	23	1459	0	1970	9606	4493	1459	98	33	RecName: Full=Adhesion G protein-coupled receptor L2; AltName: Full=Calcium-independent alpha-latrotoxin receptor 2; Short=CIRL-2; AltName: Full=Latrophilin homolog 1; AltName: Full=Latrophilin-2; AltName: Full=Lectomedin-1; Flags: Precursor [Homo sapiens]
MSTRG.1018.3	RecName: Full=Protein Shroom2; AltName: Full=Protein Apxl [Mus musculus]	LOC117741563	-24.8627	LUMP_PBS	LUMP_pIC	251.66	0	125.83	3.02642	-8.21524	2.11744e-16	4.3433e-15	MSTRG.1018.3	gi|1842302551|ref|XR_004610745.1|	99.784	5551	0	1	747	6285	1	5551	0	10174	8103	6286	5551	88	88	PREDICTED: Cyclopterus lumpus protein Shroom2-like (LOC117741563), transcript variant X3, misc_RNA		MSTRG.1018.3	sp|A2ALU4.1|	46.292	445	187	8	4148	5371	1050	1479	5.76e-82	303	10090	6286	1481	43	6	RecName: Full=Protein Shroom2; AltName: Full=Protein Apxl [Mus musculus]
MSTRG.813.40	RecName: Full=Hemicentin-2; Flags: Precursor [Homo sapiens]	LOC117729464	-24.8323	LUMP_PBS	LUMP_pIC	246.479	0	123.239	3.02642	-8.20517	2.30274e-16	4.69991e-15	MSTRG.813.40	gi|1842316590|ref|XM_034530548.1|	100	1564	0	0	1	1564	110	1673	0	2889	8103	2919	2042	54	54	PREDICTED: Cyclopterus lumpus uncharacterized LOC117729464 (LOC117729464), transcript variant X1, mRNA		MSTRG.813.40	sp|Q8NDA2.3|	28.723	282	166	12	1837	2610	1091	1361	6.35e-18	76.3	9606	2919	5059	35	9	RecName: Full=Hemicentin-2; Flags: Precursor [Homo sapiens]
MSTRG.6155.13	RecName: Full=Forkhead box protein J1-A [Danio rerio]	foxj1a	-24.8323	LUMP_PBS	LUMP_pIC	247.307	0	123.654	3.02642	-8.20516	2.30293e-16	4.69991e-15	MSTRG.6155.13	gi|1842271839|ref|XM_034540189.1|	100	1983	0	0	8246	10228	1	1983	0	3663	8103	12348	1983	17	16	PREDICTED: Cyclopterus lumpus forkhead box J1a (foxj1a), mRNA		MSTRG.6155.13	sp|F1QDF8.1|	66.531	490	123	11	8246	9688	1	458	6.77e-175	550	7955	12348	458	12	4	RecName: Full=Forkhead box protein J1-A [Danio rerio]
MSTRG.14183.5	RecName: Full=NHS-like protein 2 [Homo sapiens]	nhsl2	-24.8037	LUMP_PBS	LUMP_pIC	702.392	0	351.196	3.02627	-8.19613	2.4824e-16	5.04532e-15	MSTRG.14183.5	gi|1842297446|ref|XM_034557746.1|	100	4232	0	0	40	4271	460	4691	0	7816	8103	8230	4691	51	51	PREDICTED: Cyclopterus lumpus NHS-like 2 (nhsl2), mRNA		MSTRG.14183.5	sp|Q5HYW2.2|	52.885	208	87	6	1669	2262	637	843	3.03e-28	129	9606	8230	1225	12	2	RecName: Full=NHS-like protein 2 [Homo sapiens]
XM_034549769.1	RecName: Full=Rho GTPase-activating protein 32; AltName: Full=Rho-type GTPase-activating protein 32; AltName: Full=Rho/Cdc42/Rac GTPase-activating protein RICS [Xenopus laevis]	arhgap32b	-24.7924	LUMP_PBS	LUMP_pIC	239.755	0	119.878	3.02643	-8.19195	2.5702e-16	5.21423e-15	XM_034549769.1	gi|1842254929|ref|XM_034549769.1|	100	8041	0	0	1	8041	1	8041	0	14850	8103	9689	8041	83	83	PREDICTED: Cyclopterus lumpus Rho GTPase activating protein 32b (arhgap32b), transcript variant X2, mRNA		XM_034549769.1	sp|Q6GPD0.1|	72.881	944	183	11	730	3513	33	919	0	1310	8355	9689	1940	48	10	RecName: Full=Rho GTPase-activating protein 32; AltName: Full=Rho-type GTPase-activating protein 32; AltName: Full=Rho/Cdc42/Rac GTPase-activating protein RICS [Xenopus laevis]
MSTRG.17338.4	RecName: Full=Exocyst complex component 3-like protein 4 [Homo sapiens]	exoc3l4	-24.7887	LUMP_PBS	LUMP_pIC	604.997	0	302.499	3.02628	-8.19112	2.58809e-16	5.24571e-15	MSTRG.17338.4	gi|1842262112|ref|XM_034562823.1|	100	2366	0	0	722	3087	212	2577	0	4370	8103	4283	2577	60	55	PREDICTED: Cyclopterus lumpus exocyst complex component 3-like 4 (exoc3l4), transcript variant X3, mRNA		MSTRG.17338.4	sp|Q17RC7.2|	26.441	590	405	12	991	2715	136	711	2.06e-40	164	9606	4283	722	40	13	RecName: Full=Exocyst complex component 3-like protein 4 [Homo sapiens]
MSTRG.3941.22	RecName: Full=Rano class II histocompatibility antigen, A beta chain; AltName: Full=RT1 class II histocompatibility antigen, A beta chain [Rattus norvegicus]	LOC117730574	-24.7623	LUMP_PBS	LUMP_pIC	234.48	0	117.24	3.02643	-8.182	2.79167e-16	5.64804e-15	MSTRG.3941.22	gi|1842312364|ref|XR_004609474.1|	99.216	1148	9	0	1	1148	14	1161	0	2071	8103	4243	1833	38	27	PREDICTED: Cyclopterus lumpus rano class II histocompatibility antigen, A beta chain-like (LOC117730574), transcript variant X4, misc_RNA		MSTRG.3941.22	sp|P06341.1|	30.851	188	115	3	110	658	7	184	3.06e-21	97.8	10116	4243	233	13	4	RecName: Full=Rano class II histocompatibility antigen, A beta chain; AltName: Full=RT1 class II histocompatibility antigen, A beta chain [Rattus norvegicus]
MSTRG.18516.3	RecName: Full=T-complex protein 1 subunit alpha; Short=TCP-1-alpha; AltName: Full=CCT-alpha [Monodelphis domestica]	LOC117727209	-24.7571	LUMP_PBS	LUMP_pIC	233.322	0	116.661	3.02644	-8.18028	2.83185e-16	5.72412e-15	MSTRG.18516.3	gi|1842247775|ref|XM_034527359.1|	98.641	883	7	3	336	1214	4173	5054	0	1559	8103	1304	5054	67	67	PREDICTED: Cyclopterus lumpus pleckstrin homology domain-containing family G member 1 (LOC117727209), transcript variant X2, mRNA		MSTRG.18516.3	sp|Q9XT06.1|	90.426	94	9	0	58	339	1	94	1.64e-48	177	13616	1304	557	22	7	RecName: Full=T-complex protein 1 subunit alpha; Short=TCP-1-alpha; AltName: Full=CCT-alpha [Monodelphis domestica]
MSTRG.13297.8	RecName: Full=ETS-related transcription factor Elf-1; AltName: Full=E74-like factor 1 [Homo sapiens]	LOC117746466	-24.7351	LUMP_PBS	LUMP_pIC	384.67	0	192.335	3.02634	-8.17328	3.00124e-16	6.05825e-15	MSTRG.13297.8	gi|1842283528|ref|XM_034555607.1|	99.766	3426	0	2	466	3883	1	3426	0	6276	8103	3883	3426	88	88	PREDICTED: Cyclopterus lumpus ETS-related transcription factor Elf-1-like (LOC117746466), mRNA		MSTRG.13297.8	sp|P32519.2|	47.157	299	127	7	1064	1870	1	298	2.82e-66	239	9606	3883	619	21	7	RecName: Full=ETS-related transcription factor Elf-1; AltName: Full=E74-like factor 1 [Homo sapiens]
MSTRG.1544.30	RecName: Full=A-kinase anchor protein 13; Short=AKAP-13; AltName: Full=AKAP-Lbc [Mus musculus]	LOC117728760	-24.7297	LUMP_PBS	LUMP_pIC	228.621	0	114.311	3.02644	-8.17123	3.05264e-16	6.15641e-15	MSTRG.1544.30	gi|1842307091|ref|XM_034529600.1|	99.965	2839	0	1	388	3226	1174	4011	0	5236	8103	14720	10254	61	19	PREDICTED: Cyclopterus lumpus A-kinase anchor protein 13-like (LOC117728760), transcript variant X7, mRNA		MSTRG.1544.30	sp|E9Q394.1|	55.673	661	279	7	9079	11043	1752	2404	0	650	10090	14720	2776	21	4	RecName: Full=A-kinase anchor protein 13; Short=AKAP-13; AltName: Full=AKAP-Lbc [Mus musculus]
MSTRG.7488.8	RecName: Full=Rho-related BTB domain-containing protein 2; AltName: Full=Deleted in breast cancer 2 gene protein; AltName: Full=p83 [Homo sapiens]	rhobtb4	-24.7123	LUMP_PBS	LUMP_pIC	374.474	0	187.237	3.02634	-8.16573	3.195e-16	6.43183e-15	MSTRG.7488.8	gi|1842258394|ref|XM_034540947.1|	100	6644	0	0	1380	8023	27	6670	0	12270	8103	8564	7247	84	78	PREDICTED: Cyclopterus lumpus Rho related BTB domain containing 4 (rhobtb4), transcript variant X1, mRNA		MSTRG.7488.8	sp|Q9BYZ6.2|	66.853	715	222	4	1393	3525	1	704	0	880	9606	8564	727	25	8	RecName: Full=Rho-related BTB domain-containing protein 2; AltName: Full=Deleted in breast cancer 2 gene protein; AltName: Full=p83 [Homo sapiens]
MSTRG.7016.15	RecName: Full=Bromodomain testis-specific protein; AltName: Full=Cancer/testis antigen 9; Short=CT9; AltName: Full=RING3-like protein [Homo sapiens]	LOC117736912	-24.7028	LUMP_PBS	LUMP_pIC	281.875	0	140.937	3.02639	-8.16245	3.28304e-16	6.6001e-15	MSTRG.7016.15	gi|1842261377|ref|XM_034542572.1|	98.587	3751	23	14	4	3729	1	3746	0	6606	8103	5497	4131	73	68	PREDICTED: Cyclopterus lumpus bromodomain-containing protein 3-like (LOC117736912), transcript variant X4, mRNA		MSTRG.7016.15	sp|Q58F21.4|	50.444	450	194	7	682	2013	18	444	1.19e-111	383	9606	5497	947	28	8	RecName: Full=Bromodomain testis-specific protein; AltName: Full=Cancer/testis antigen 9; Short=CT9; AltName: Full=RING3-like protein [Homo sapiens]
MSTRG.6946.3	RecName: Full=Transcription factor E4F1; AltName: Full=Putative E3 ubiquitin-protein ligase E4F1; AltName: Full=RING-type E3 ubiquitin transferase E4F1; AltName: Full=Transcription factor E4F [Danio rerio]	e4f1	-24.6983	LUMP_PBS	LUMP_pIC	376.324	0	188.162	3.02634	-8.16111	3.31949e-16	6.66433e-15	MSTRG.6946.3	gi|1842271456|ref|XM_034539985.1|	99.805	2566	2	1	1184	3746	1050	3615	0	4708	8103	3746	3615	91	68	PREDICTED: Cyclopterus lumpus E4F transcription factor 1 (e4f1), transcript variant X4, mRNA		MSTRG.6946.3	sp|Q4V8R6.1|	60.041	488	168	8	1311	2762	254	718	2.15e-165	512	7955	3746	719	59	13	RecName: Full=Transcription factor E4F1; AltName: Full=Putative E3 ubiquitin-protein ligase E4F1; AltName: Full=RING-type E3 ubiquitin transferase E4F1; AltName: Full=Transcription factor E4F [Danio rerio]
MSTRG.7488.6	RecName: Full=Rho-related BTB domain-containing protein 2; AltName: Full=Deleted in breast cancer 2 gene protein; AltName: Full=p83 [Homo sapiens]	rhobtb4	-24.6844	LUMP_PBS	LUMP_pIC	393.386	0	196.693	3.02634	-8.15652	3.44826e-16	6.9166e-15	MSTRG.7488.6	gi|1842258394|ref|XM_034540947.1|	100	6644	0	0	747	7390	27	6670	0	12270	8103	7931	7247	91	84	PREDICTED: Cyclopterus lumpus Rho related BTB domain containing 4 (rhobtb4), transcript variant X1, mRNA		MSTRG.7488.6	sp|Q9BYZ6.2|	66.853	715	222	4	760	2892	1	704	0	880	9606	7931	727	27	9	RecName: Full=Rho-related BTB domain-containing protein 2; AltName: Full=Deleted in breast cancer 2 gene protein; AltName: Full=p83 [Homo sapiens]
XM_034535303.1	RecName: Full=Calcium-dependent secretion activator 2; AltName: Full=Calcium-dependent activator protein for secretion 2; Short=CAPS-2 [Mus musculus]	cadps2	-24.6794	LUMP_PBS	LUMP_pIC	220.148	0	110.074	3.02645	-8.15457	3.50434e-16	7.01958e-15	XM_034535303.1	gi|1842288132|ref|XM_034535303.1|	100	4305	0	0	24	4328	1	4305	0	7950	8103	4328	4305	99	99	PREDICTED: Cyclopterus lumpus Ca++-dependent secretion activator 2 (cadps2), transcript variant X2, mRNA		XM_034535303.1	sp|Q8BYR5.2|	73.322	1147	243	8	4	3273	156	1296	0	1746	10090	4328	1297	76	25	RecName: Full=Calcium-dependent secretion activator 2; AltName: Full=Calcium-dependent activator protein for secretion 2; Short=CAPS-2 [Mus musculus]
MSTRG.9592.4	RecName: Full=Phosphatidylinositol transfer protein beta isoform; Short=PI-TP-beta; Short=PtdIns transfer protein beta; Short=PtdInsTP beta; AltName: Full=Phosphatidylinositol-transfer protein 36 kDa isoform; Short=PI-TP 36 kda isoform [Bos taurus]	pitpnb	-24.6721	LUMP_PBS	LUMP_pIC	219.356	0	109.678	3.02645	-8.15215	3.57496e-16	7.15781e-15	MSTRG.9592.4	gi|1842277157|ref|XM_034546882.1|	100	1162	0	0	1	1162	10	1171	0	2146	8103	1945	1193	60	60	PREDICTED: Cyclopterus lumpus phosphatidylinositol transfer protein, beta (pitpnb), transcript variant X2, mRNA		MSTRG.9592.4	sp|Q9TR36.3|	81.55	271	48	1	22	828	1	271	5.29e-157	455	9913	1945	271	41	14	RecName: Full=Phosphatidylinositol transfer protein beta isoform; Short=PI-TP-beta; Short=PtdIns transfer protein beta; Short=PtdInsTP beta; AltName: Full=Phosphatidylinositol-transfer protein 36 kDa isoform; Short=PI-TP 36 kda isoform [Bos taurus]
MSTRG.4458.11	RecName: Full=60S ribosomal protein L4; AltName: Full=60S ribosomal protein L1 [Canis lupus familiaris]	rpl4	-24.6342	LUMP_PBS	LUMP_pIC	213.072	0	106.536	3.02646	-8.1396	3.96572e-16	7.92948e-15	MSTRG.4458.11	gi|1842289530|ref|XM_034536057.1|	100	671	0	0	1	671	1	671	0	1240	8103	2221	1296	52	30	PREDICTED: Cyclopterus lumpus ribosomal protein L4 (rpl4), mRNA		MSTRG.4458.11	sp|Q28346.2|	90.659	182	17	0	125	670	1	182	4.98e-99	315	9615	2221	421	47	8	RecName: Full=60S ribosomal protein L4; AltName: Full=60S ribosomal protein L1 [Canis lupus familiaris]
MSTRG.8386.1	RecName: Full=Autophagy-related protein 2 homolog A [Xenopus tropicalis]	atg2a	-24.6174	LUMP_PBS	LUMP_pIC	211.991	0	105.995	3.02646	-8.13406	4.15154e-16	8.27868e-15	MSTRG.8386.1	gi|1842322233|ref|XM_034544059.1|	100	5570	0	0	1167	6736	1227	6796	0	10286	8103	7911	6796	85	70	PREDICTED: Cyclopterus lumpus autophagy related 2A (atg2a), mRNA		MSTRG.8386.1	sp|Q08D51.1|	55.566	2075	766	40	395	6388	1	1996	0	1902	8364	7911	1997	76	25	RecName: Full=Autophagy-related protein 2 homolog A [Xenopus tropicalis]
XM_034544896.1	RecName: Full=Major histocompatibility complex class I-related gene protein; AltName: Full=MHC class I-related gene protein; Flags: Precursor [Rattus norvegicus]	LOC117738776	-24.6165	LUMP_PBS	LUMP_pIC	219.475	0	109.738	3.02645	-8.13377	4.16143e-16	8.29467e-15	XM_034544896.1	gi|1842265905|ref|XM_034544894.1|	100	1819	0	0	207	2025	1	1819	0	3360	8103	2120	2616	86	86	PREDICTED: Cyclopterus lumpus H-2 class I histocompatibility antigen, Q9 alpha chain-like (LOC117738776), transcript variant X1, mRNA		XM_034544896.1	sp|O19477.2|	36.429	280	167	6	983	1810	20	292	5.12e-52	186	10116	2120	343	39	13	RecName: Full=Major histocompatibility complex class I-related gene protein; AltName: Full=MHC class I-related gene protein; Flags: Precursor [Rattus norvegicus]
MSTRG.6712.2	RecName: Full=Receptor activity-modifying protein 2; Flags: Precursor [Rattus norvegicus]	ramp2	-24.6121	LUMP_PBS	LUMP_pIC	209.578	0	104.789	3.02646	-8.13228	4.21285e-16	8.38964e-15	MSTRG.6712.2	gi|1842271570|ref|XM_034540047.1|	97.621	3573	47	25	1017	4566	1	3558	0	6093	8103	5002	3997	77	71	PREDICTED: Cyclopterus lumpus receptor (G protein-coupled) activity modifying protein 2 (ramp2), transcript variant X7, mRNA		MSTRG.6712.2	sp|Q9JHJ1.1|	41.346	104	58	2	2732	3034	77	180	2.16e-17	85.1	10116	5002	182	6	2	RecName: Full=Receptor activity-modifying protein 2; Flags: Precursor [Rattus norvegicus]
MSTRG.14002.15	RecName: Full=Lysozyme g; AltName: Full=1,4-beta-N-acetylmuramidase; AltName: Full=Goose-type lysozyme [Casuarius casuarius]	LOC117747919	-24.5906	LUMP_PBS	LUMP_pIC	206.431	0	103.215	3.02647	-8.12519	4.46674e-16	8.87536e-15	MSTRG.14002.15	gi|1842296827|ref|XM_034557432.1|	100	1464	0	0	4082	5545	1038	2501	0	2704	8103	5545	2501	45	26	PREDICTED: Cyclopterus lumpus uncharacterized LOC117747919 (LOC117747919), transcript variant X2, mRNA		MSTRG.14002.15	sp|Q7LZR3.1|	40	185	107	2	4086	4640	5	185	2.72e-33	131	8787	5545	185	10	3	RecName: Full=Lysozyme g; AltName: Full=1,4-beta-N-acetylmuramidase; AltName: Full=Goose-type lysozyme [Casuarius casuarius]
MSTRG.10988.17	-	LOC117743114	-24.5752	LUMP_PBS	LUMP_pIC	203.945	0	101.973	3.02647	-8.12009	4.65856e-16	9.24822e-15	MSTRG.10988.17	gi|1842257020|ref|XM_034550895.1|	97.532	1864	34	2	95	1952	1	1858	0	3177	8103	2096	2062	96	89	PREDICTED: Cyclopterus lumpus uncharacterized LOC117743114 (LOC117743114), transcript variant X1, mRNA		MSTRG.10988.17	-	-	-	-	-	-	-	-	-	-	-	-	-	-	-	-	-
MSTRG.10997.5	RecName: Full=FAD-dependent oxidoreductase domain-containing protein 1 [Xenopus laevis]	foxred1	-24.5677	LUMP_PBS	LUMP_pIC	206.09	0	103.045	3.02647	-8.11762	4.75425e-16	9.42975e-15	MSTRG.10997.5	gi|1842257277|ref|XM_034551037.1|	100	1118	0	0	130	1247	1	1118	0	2065	8103	1537	1526	73	73	PREDICTED: Cyclopterus lumpus FAD-dependent oxidoreductase domain containing 1 (foxred1), mRNA		MSTRG.10997.5	sp|Q6DCP1.1|	65.359	306	106	0	341	1258	36	341	2.73e-124	375	8355	1537	499	60	20	RecName: Full=FAD-dependent oxidoreductase domain-containing protein 1 [Xenopus laevis]
MSTRG.7633.3	RecName: Full=Ankyrin repeat domain-containing protein 13A; AltName: Full=Protein KE03 [Homo sapiens]	ankrd13a	-24.5497	LUMP_PBS	LUMP_pIC	200.489	0	100.244	3.02648	-8.11165	4.99356e-16	9.88235e-15	MSTRG.7633.3	gi|1842259666|ref|XM_034541641.1|	99.914	3483	2	1	1151	4632	97	3579	0	6414	8103	4632	3579	78	75	PREDICTED: Cyclopterus lumpus ankyrin repeat domain 13A (ankrd13a), transcript variant X2, mRNA		MSTRG.7633.3	sp|Q8IZ07.3|	61.167	600	218	5	1272	3071	6	590	0	688	9606	4632	590	39	13	RecName: Full=Ankyrin repeat domain-containing protein 13A; AltName: Full=Protein KE03 [Homo sapiens]
XM_034535763.1	RecName: Full=Uncharacterized protein C18H10.09 [Schizosaccharomyces pombe 972h-]	si:dkey-24l11.2	-24.545	LUMP_PBS	LUMP_pIC	213.918	0	106.959	3.02646	-8.11013	5.05657e-16	9.99814e-15	XM_034535763.1	gi|1842288979|ref|XM_034535763.1|	100	2497	0	0	1	2497	1	2497	0	4612	8103	2599	2497	96	96	PREDICTED: Cyclopterus lumpus uncharacterized protein LOC100034462 homolog (si:dkey-24l11.2), transcript variant X3, mRNA		XM_034535763.1	sp|O60140.2|	36.078	255	156	4	1452	2210	239	488	8.02e-46	175	284812	2599	495	29	10	RecName: Full=Uncharacterized protein C18H10.09 [Schizosaccharomyces pombe 972h-]
MSTRG.2164.19	RecName: Full=EMILIN-1; AltName: Full=Elastin microfibril interface-located protein 1; Short=Elastin microfibril interfacer 1; Flags: Precursor [Mus musculus]	LOC117750066	-24.525	LUMP_PBS	LUMP_pIC	196.988	0	98.4939	3.02648	-8.10347	5.34124e-16	1.05469e-14	MSTRG.2164.19	gi|1842305008|ref|XM_034560946.1|	99.735	3016	0	1	2205	5220	2106	5113	0	5518	8103	6047	6106	98	50	PREDICTED: Cyclopterus lumpus EMILIN-1-like (LOC117750066), mRNA		MSTRG.2164.19	sp|Q99K41.1|	51.449	414	172	6	3006	4244	626	1011	3.72e-104	363	10090	6047	1017	38	7	RecName: Full=EMILIN-1; AltName: Full=Elastin microfibril interface-located protein 1; Short=Elastin microfibril interfacer 1; Flags: Precursor [Mus musculus]
MSTRG.7370.4	RecName: Full=Kelch-like protein 22 [Xenopus tropicalis]	klhl22	-24.4944	LUMP_PBS	LUMP_pIC	197.284	0	98.642	3.02648	-8.09338	5.80326e-16	1.14389e-14	MSTRG.7370.4	gi|1842260440|ref|XM_034542062.1|	100	2941	0	0	1	2941	1	2941	0	5432	8103	3902	2945	75	75	PREDICTED: Cyclopterus lumpus kelch-like family member 22 (klhl22), transcript variant X1, mRNA		MSTRG.7370.4	sp|Q08CY1.1|	56.975	595	251	2	686	2470	25	614	0	732	8364	3902	641	46	15	RecName: Full=Kelch-like protein 22 [Xenopus tropicalis]
MSTRG.14434.3	RecName: Full=Protein transport protein Sec24D; AltName: Full=SEC24-related protein D [Homo sapiens]	sec24d	-24.4922	LUMP_PBS	LUMP_pIC	192.638	0	96.3192	3.02649	-8.09263	5.83901e-16	1.14992e-14	MSTRG.14434.3	gi|1842296647|ref|XM_034557360.1|	99.896	3832	0	1	142	3969	1	3832	0	7051	8103	3969	3832	96	96	PREDICTED: Cyclopterus lumpus SEC24 homolog D, COPII coat complex component (sec24d), transcript variant X2, mRNA		MSTRG.14434.3	sp|O94855.2|	70.065	461	138	0	2049	3431	571	1031	0	697	9606	3969	1032	63	12	RecName: Full=Protein transport protein Sec24D; AltName: Full=SEC24-related protein D [Homo sapiens]
MSTRG.6819.2	-	LOC117493434	-24.471	LUMP_PBS	LUMP_pIC	200.944	0	100.472	3.02647	-8.08566	6.18292e-16	1.21495e-14	MSTRG.6819.2	gi|1838185574|ref|XR_004556964.1|	79.167	648	68	41	92	727	120	712	4.7e-103	387	40690	1705	1337	47	37	PREDICTED: Trematomus bernacchii uncharacterized LOC117493434 (LOC117493434), ncRNA		MSTRG.6819.2	-	-	-	-	-	-	-	-	-	-	-	-	-	-	-	-	-
MSTRG.14930.14	RecName: Full=Receptor-type tyrosine-protein phosphatase H; Short=R-PTP-H; AltName: Full=Stomach cancer-associated protein tyrosine phosphatase 1; Short=SAP-1; Flags: Precursor [Mus musculus]	LOC117748415	-24.4559	LUMP_PBS	LUMP_pIC	186.856	0	93.4279	3.0265	-8.08058	6.44572e-16	1.26436e-14	MSTRG.14930.14	gi|1842290249|ref|XM_034558132.1|	99.782	2295	5	0	1	2295	1613	3907	0	4211	8103	2295	4312	100	100	PREDICTED: Cyclopterus lumpus receptor-type tyrosine-protein phosphatase H-like (LOC117748415), transcript variant X8, mRNA		MSTRG.14930.14	sp|E9Q0N2.1|	33.511	749	452	17	153	2294	209	946	4.46e-112	366	10090	2295	971	93	31	RecName: Full=Receptor-type tyrosine-protein phosphatase H; Short=R-PTP-H; AltName: Full=Stomach cancer-associated protein tyrosine phosphatase 1; Short=SAP-1; Flags: Precursor [Mus musculus]
XM_034531884.1	RecName: Full=Death-inducer obliterator 1; Short=DIO-1; Short=hDido1; AltName: Full=Death-associated transcription factor 1; Short=DATF-1 [Homo sapiens]	LOC117730299	-24.4441	LUMP_PBS	LUMP_pIC	185.961	0	92.9805	3.0265	-8.0767	6.65413e-16	1.30351e-14	XM_034531884.1	gi|1842311499|ref|XM_034531884.1|	100	9427	0	0	1	9427	1	9427	0	17409	8103	9444	9427	99	99	PREDICTED: Cyclopterus lumpus death-inducer obliterator 1-like (LOC117730299), transcript variant X5, mRNA		XM_034531884.1	sp|Q9BTC0.5|	45.649	609	262	10	2762	4504	663	1230	7.53e-121	433	9606	9444	2240	30	6	RecName: Full=Death-inducer obliterator 1; Short=DIO-1; Short=hDido1; AltName: Full=Death-associated transcription factor 1; Short=DATF-1 [Homo sapiens]
MSTRG.11052.19	-	LOC116377936	-24.4325	LUMP_PBS	LUMP_pIC	183.749	0	91.8743	3.0265	-8.07284	6.86838e-16	1.34311e-14	MSTRG.11052.19	gi|1784455158|ref|XM_031839697.1|	90.323	93	9	0	16	108	3292	3200	9.36e-24	122	433405	1101	4406	8	8	PREDICTED: Anarrhichthys ocellatus rho-related GTP-binding protein RhoG-like (LOC116377936), transcript variant X1, mRNA		MSTRG.11052.19	-	-	-	-	-	-	-	-	-	-	-	-	-	-	-	-	-
XM_034544470.1	RecName: Full=Phosphatase and actin regulator 4A [Danio rerio]	phactr4a	-24.3868	LUMP_PBS	LUMP_pIC	177.948	0	88.9742	3.02651	-8.05773	7.77214e-16	1.51318e-14	XM_034544470.1	gi|1842265118|ref|XM_034544470.1|	100	5373	0	0	90	5462	1	5373	0	9923	8103	5462	5373	98	98	PREDICTED: Cyclopterus lumpus phosphatase and actin regulator 4a (phactr4a), transcript variant X10, mRNA		XM_034544470.1	sp|F1QIC4.2|	68.285	309	95	2	2888	3811	419	725	1.82e-94	326	7955	5462	725	23	6	RecName: Full=Phosphatase and actin regulator 4A [Danio rerio]
MSTRG.9376.8	RecName: Full=Zinc finger protein 285; AltName: Full=Zinc finger protein 285A [Homo sapiens]	LOC117739327	-24.3686	LUMP_PBS	LUMP_pIC	175.574	0	87.7869	3.02652	-8.05171	8.16424e-16	1.58674e-14	MSTRG.9376.8	gi|1842267375|ref|XM_034545672.1|	99.624	1860	7	0	7	1866	1	1860	0	3397	8103	1866	1860	99	99	PREDICTED: Cyclopterus lumpus zinc finger protein 8-like (LOC117739327), transcript variant X1, mRNA		MSTRG.9376.8	sp|Q96NJ3.2|	41.714	175	78	2	1115	1618	369	526	3.73e-31	132	9606	1866	590	29	9	RecName: Full=Zinc finger protein 285; AltName: Full=Zinc finger protein 285A [Homo sapiens]
MSTRG.14987.4	RecName: Full=Centrosomal protein of 55 kDa; AltName: Full=Centrosomal protein 55-like [Danio rerio]	LOC117748659	-24.3558	LUMP_PBS	LUMP_pIC	173.672	0	86.8359	3.02652	-8.04746	8.45286e-16	1.6414e-14	MSTRG.14987.4	gi|1842291208|ref|XM_034558629.1|	99.181	1221	0	2	37	1247	74	1294	0	2191	8103	1576	3378	77	77	PREDICTED: Cyclopterus lumpus cone cGMP-specific 3',5'-cyclic phosphodiesterase subunit alpha'-like (LOC117748659), mRNA		MSTRG.14987.4	sp|Q502I3.1|	48.828	512	172	12	75	1574	1	434	1.02e-126	380	7955	1576	435	95	32	RecName: Full=Centrosomal protein of 55 kDa; AltName: Full=Centrosomal protein 55-like [Danio rerio]
MSTRG.14009.12	RecName: Full=Atrial natriuretic peptide-converting enzyme; AltName: Full=Corin; AltName: Full=Heart-specific serine proteinase ATC2; AltName: Full=Pro-ANP-converting enzyme; AltName: Full=Transmembrane protease serine 10; Contains: RecName: Full=Atrial natriuretic peptide-converting enzyme, N-terminal propeptide; Contains: RecName: Full=Atrial natriuretic peptide-converting enzyme, activated pro…	corin	-24.3363	LUMP_PBS	LUMP_pIC	172.47	0	86.235	3.02652	-8.041	8.91084e-16	1.72725e-14	MSTRG.14009.12	gi|1842296867|ref|XM_034557446.1|	97.387	3865	37	16	1062	4880	853	4699	0	6519	8103	6491	6863	97	59	PREDICTED: Cyclopterus lumpus corin, serine peptidase (corin), mRNA		MSTRG.14009.12	sp|Q9Y5Q5.2|	65.375	800	259	8	1110	3500	256	1040	0	1095	9606	6491	1042	42	12	RecName: Full=Atrial natriuretic peptide-converting enzyme; AltName: Full=Corin; AltName: Full=Heart-specific serine proteinase ATC2; AltName: Full=Pro-ANP-converting enzyme; AltName: Full=Transmembrane protease serine 10; Contains: RecName: Full=Atrial natriuretic peptide-converting enzyme, N-terminal propeptide; Contains: RecName: Full=Atrial natriuretic peptide-converting enzyme, activated pro…
MSTRG.7443.15	RecName: Full=Inositol polyphosphate-5-phosphatase A; AltName: Full=Type I inositol 1,4,5-trisphosphate 5-phosphatase; Short=5PTase; Flags: Precursor [Canis lupus familiaris]	inpp5l	-24.3093	LUMP_PBS	LUMP_pIC	167.792	0	83.8961	3.02653	-8.03208	9.58321e-16	1.8536e-14	MSTRG.7443.15	gi|1842260882|ref|XM_034542304.1|	99.815	3243	6	0	1	3243	1	3243	0	5956	8103	4029	3244	80	80	PREDICTED: Cyclopterus lumpus inositol polyphosphate-5-phosphatase L (inpp5l), mRNA		MSTRG.7443.15	sp|Q29467.1|	53.247	385	180	0	762	1916	10	394	9.69e-145	449	9615	4029	412	29	10	RecName: Full=Inositol polyphosphate-5-phosphatase A; AltName: Full=Type I inositol 1,4,5-trisphosphate 5-phosphatase; Short=5PTase; Flags: Precursor [Canis lupus familiaris]
XM_034536233.1	RecName: Full=Testis-expressed protein 49 [Homo sapiens]	LOC117732991	-24.2702	LUMP_PBS	LUMP_pIC	163.071	0	81.5355	3.02654	-8.01913	1.06499e-15	2.05278e-14	XM_034536233.1	gi|1842249957|ref|XM_034536233.1|	100	2101	0	0	1	2101	1	2101	0	3880	8103	3382	2101	62	62	PREDICTED: Cyclopterus lumpus testis-expressed protein 49-like (LOC117732991), transcript variant X3, mRNA		XM_034536233.1	sp|A0A1B0GTD5.1|	26.712	146	80	4	102	518	1	126	4.57e-06	50.4	9606	3382	131	12	4	RecName: Full=Testis-expressed protein 49 [Homo sapiens]
MSTRG.6525.2	RecName: Full=Collagen alpha-1(I) chain; AltName: Full=Alpha-1 type I collagen; Flags: Precursor [Gallus gallus]	col1a1a	-24.2684	LUMP_PBS	LUMP_pIC	163.48	0	81.7402	3.02654	-8.01852	1.07024e-15	2.06111e-14	MSTRG.6525.2	gi|1842271276|ref|XM_034539886.1|	99.777	897	0	1	12	908	1	895	0	1644	8103	908	5039	99	99	PREDICTED: Cyclopterus lumpus collagen, type I, alpha 1a (col1a1a), mRNA		MSTRG.6525.2	sp|P02457.3|	70	90	27	0	153	422	1	90	5.49e-30	123	9031	908	1453	30	10	RecName: Full=Collagen alpha-1(I) chain; AltName: Full=Alpha-1 type I collagen; Flags: Precursor [Gallus gallus]
XM_034563268.1	RecName: Full=Protein-lysine methyltransferase METTL21C; AltName: Full=Methyltransferase-like protein 21C [Bos taurus]	LOC117751409	-24.2523	LUMP_PBS	LUMP_pIC	281.877	0	140.939	3.02639	-8.01361	1.11387e-15	2.14049e-14	XM_034563268.1	gi|1842305419|ref|XM_034563268.1|	100	1823	0	0	1	1823	1	1823	0	3367	8103	1834	1823	99	99	PREDICTED: Cyclopterus lumpus protein-lysine methyltransferase METTL21C (LOC117751409), partial mRNA		XM_034563268.1	sp|A6QP81.1|	51.707	205	97	1	136	744	51	255	1.16e-67	224	9913	1834	257	33	11	RecName: Full=Protein-lysine methyltransferase METTL21C; AltName: Full=Methyltransferase-like protein 21C [Bos taurus]
XM_034560628.1	RecName: Full=Solute carrier family 12 member 7; AltName: Full=Electroneutral potassium-chloride cotransporter 4; AltName: Full=K-Cl cotransporter 4 [Mus musculus]	slc12a7b	-24.2481	LUMP_PBS	LUMP_pIC	185.763	0	92.8815	3.0265	-8.01192	1.1293e-15	2.16639e-14	XM_034560628.1	gi|1842280694|ref|XM_034560628.1|	100	3776	0	0	1	3776	1	3776	0	6974	8103	6016	3776	63	63	PREDICTED: Cyclopterus lumpus solute carrier family 12 member 7b (slc12a7b), transcript variant X5, mRNA		XM_034560628.1	sp|Q9WVL3.1|	77.533	1046	224	4	374	3490	42	1083	0	1680	10090	6016	1083	52	17	RecName: Full=Solute carrier family 12 member 7; AltName: Full=Electroneutral potassium-chloride cotransporter 4; AltName: Full=K-Cl cotransporter 4 [Mus musculus]
XM_034541183.1	RecName: Full=E3 ubiquitin-protein ligase RNF165; AltName: Full=RING finger protein 165 [Homo sapiens]	rnf165b	-24.2425	LUMP_PBS	LUMP_pIC	159.809	0	79.9045	3.02655	-8.00995	1.14751e-15	2.19943e-14	XM_034541183.1	gi|1842258831|ref|XM_034541183.1|	100	4859	0	0	1	4859	1	4859	0	8973	8103	4859	4859	100	100	PREDICTED: Cyclopterus lumpus ring finger protein 165b (rnf165b), transcript variant X4, mRNA		XM_034541183.1	sp|Q6ZSG1.1|	66	350	102	6	238	1278	11	346	2.48e-116	374	9606	4859	346	21	7	RecName: Full=E3 ubiquitin-protein ligase RNF165; AltName: Full=RING finger protein 165 [Homo sapiens]
MSTRG.1138.19	RecName: Full=Cordon-bleu protein-like 1 [Homo sapiens]	cobll1a	-24.2332	LUMP_PBS	LUMP_pIC	159.671	0	79.8355	3.02655	-8.00688	1.17657e-15	2.25222e-14	MSTRG.1138.19	gi|1842303839|ref|XM_034554499.1|	99.79	2854	6	0	223	3076	194	3047	0	5238	8103	3076	3070	93	93	PREDICTED: Cyclopterus lumpus cordon-bleu WH2 repeat protein-like 1a (cobll1a), transcript variant X5, mRNA		MSTRG.1138.19	sp|Q53SF7.3|	42.274	343	134	5	291	1190	47	368	2.6e-67	249	9606	3076	1128	29	10	RecName: Full=Cordon-bleu protein-like 1 [Homo sapiens]
MSTRG.17330.9	RecName: Full=MAP/microtubule affinity-regulating kinase 3; AltName: Full=C-TAK1; Short=cTAK1; AltName: Full=Cdc25C-associated protein kinase 1; AltName: Full=ELKL motif kinase 2; Short=EMK-2; AltName: Full=Protein kinase STK10; AltName: Full=Ser/Thr protein kinase PAR-1; Short=Par-1a; AltName: Full=Serine/threonine-protein kinase p78 [Homo sapiens]	mark3a	-24.223	LUMP_PBS	LUMP_pIC	157.559	0	78.7793	3.02655	-8.00348	1.20947e-15	2.3107e-14	MSTRG.17330.9	gi|1842262090|ref|XM_034562812.1|	99.411	2548	5	6	56	2596	1	2545	0	4614	8103	5344	2721	50	48	PREDICTED: Cyclopterus lumpus MAP/microtubule affinity-regulating kinase 3a (mark3a), transcript variant X17, mRNA		MSTRG.17330.9	sp|P27448.5|	78.889	630	109	10	563	2425	1	615	0	939	9606	5344	753	42	12	RecName: Full=MAP/microtubule affinity-regulating kinase 3; AltName: Full=C-TAK1; Short=cTAK1; AltName: Full=Cdc25C-associated protein kinase 1; AltName: Full=ELKL motif kinase 2; Short=EMK-2; AltName: Full=Protein kinase STK10; AltName: Full=Ser/Thr protein kinase PAR-1; Short=Par-1a; AltName: Full=Serine/threonine-protein kinase p78 [Homo sapiens]
MSTRG.6104.3	RecName: Full=Coiled-coil domain-containing protein 15 [Homo sapiens]	si:dkey-225f5.4	-24.2108	LUMP_PBS	LUMP_pIC	157.805	0	78.9027	3.02655	-7.99946	1.24968e-15	2.38292e-14	MSTRG.6104.3	gi|1842269380|ref|XM_034538889.1|	99.927	2753	2	0	1	2753	14	2766	0	5073	8103	4471	2869	63	62	PREDICTED: Cyclopterus lumpus uncharacterized si:dkey-225f5.4 (si:dkey-225f5.4), mRNA		MSTRG.6104.3	sp|Q0P6D6.2|	25.455	385	212	18	2461	1346	316	638	8.2e-25	116	9606	4471	951	32	8	RecName: Full=Coiled-coil domain-containing protein 15 [Homo sapiens]
MSTRG.10120.3	RecName: Full=WD repeat-containing protein 7; AltName: Full=Rabconnectin-3 beta; AltName: Full=TGF-beta resistance-associated protein TRAG [Homo sapiens]	LOC117740298	-24.206	LUMP_PBS	LUMP_pIC	156.34	0	78.1698	3.02656	-7.99788	1.26579e-15	2.41156e-14	MSTRG.10120.3	gi|1842276649|ref|XM_034546613.1|	100	4634	0	0	572	5205	267	4900	0	8558	8103	6797	4900	72	68	PREDICTED: Cyclopterus lumpus WD repeat-containing protein 7 (LOC117740298), transcript variant X4, mRNA		MSTRG.10120.3	sp|Q9Y4E6.2|	77.339	1443	273	10	566	4744	52	1490	0	2118	9606	6797	1490	64	20	RecName: Full=WD repeat-containing protein 7; AltName: Full=Rabconnectin-3 beta; AltName: Full=TGF-beta resistance-associated protein TRAG [Homo sapiens]
MSTRG.14325.2	RecName: Full=PLAC8-like protein 1 [Homo sapiens]	zgc:194312	-24.1784	LUMP_PBS	LUMP_pIC	152.466	0	76.2329	3.02657	-7.98871	1.36357e-15	2.58788e-14	MSTRG.14325.2	gi|1842295265|ref|XM_034556639.1|	100	1168	0	0	2773	3940	1168	1	0	2158	8103	6826	2836	25	17	PREDICTED: Cyclopterus lumpus uncharacterized protein LOC794943 homolog (zgc:194312), transcript variant X6, mRNA		MSTRG.14325.2	sp|A1L4L8.1|	37.815	119	67	2	5723	6067	47	162	3.37e-09	61.6	9606	6826	177	5	2	RecName: Full=PLAC8-like protein 1 [Homo sapiens]
MSTRG.6902.8	RecName: Full=CREB-binding protein; AltName: Full=Histone lysine acetyltransferase CREBBP; AltName: Full=Protein-lysine acetyltransferase CREBBP [Homo sapiens]	crebbpb	-24.1371	LUMP_PBS	LUMP_pIC	380.061	0	190.031	3.02634	-7.97567	1.51554e-15	2.87138e-14	MSTRG.6902.8	gi|1842270813|ref|XM_034539638.1|	99.687	6715	15	3	1	6712	15	6726	0	12279	8103	9386	9203	99	72	PREDICTED: Cyclopterus lumpus CREB binding protein b (crebbpb), mRNA		MSTRG.6902.8	sp|Q92793.3|	84.556	913	130	5	3479	6199	942	1849	0	1560	9606	9386	2442	61	10	RecName: Full=CREB-binding protein; AltName: Full=Histone lysine acetyltransferase CREBBP; AltName: Full=Protein-lysine acetyltransferase CREBBP [Homo sapiens]
MSTRG.940.5	RecName: Full=CSC1-like protein 2; AltName: Full=Transmembrane protein 63B [Homo sapiens]	LOC117731191	-24.1281	LUMP_PBS	LUMP_pIC	246.36	0	123.18	3.02642	-7.97247	1.55535e-15	2.9443e-14	MSTRG.940.5	gi|1842317153|ref|XM_034533373.1|	99.96	2493	0	1	564	3056	649	3140	0	4597	8103	5403	3156	57	46	PREDICTED: Cyclopterus lumpus CSC1-like protein 2 (LOC117731191), mRNA		MSTRG.940.5	sp|Q5T3F8.1|	80.518	734	129	4	605	2788	107	832	0	1065	9606	5403	832	46	13	RecName: Full=CSC1-like protein 2; AltName: Full=Transmembrane protein 63B [Homo sapiens]
MSTRG.11991.1	RecName: Full=Potassium channel subfamily K member 1; AltName: Full=Inward rectifying potassium channel protein TWIK-1 [Cavia porcellus]	kcnk1b	-24.1205	LUMP_PBS	LUMP_pIC	146.115	0	73.0577	3.02658	-7.96954	1.59271e-15	3.01374e-14	MSTRG.11991.1	gi|1842327367|ref|XM_034551879.1|	100	1990	0	0	2865	4854	974	2963	0	3675	8103	6164	2963	48	32	PREDICTED: Cyclopterus lumpus potassium channel, subfamily K, member 1b (kcnk1b), mRNA		MSTRG.11991.1	sp|Q8R454.1|	73.2	250	67	0	455	1204	1	250	1.11e-116	376	10141	6164	336	15	4	RecName: Full=Potassium channel subfamily K member 1; AltName: Full=Inward rectifying potassium channel protein TWIK-1 [Cavia porcellus]
MSTRG.15917.3	RecName: Full=TBC1 domain family member 8; AltName: Full=AD 3; AltName: Full=Vascular Rab-GAP/TBC-containing protein [Homo sapiens]	LOC117750041	-24.0968	LUMP_PBS	LUMP_pIC	143.558	0	71.7791	3.02659	-7.96169	1.69707e-15	3.19894e-14	MSTRG.15917.3	gi|1842322964|ref|XM_034560892.1|	99.366	4572	0	1	1613	6155	1	4572	0	8255	8103	6158	4572	74	74	PREDICTED: Cyclopterus lumpus TBC1 domain family member 8 (LOC117750041), transcript variant X2, mRNA		MSTRG.15917.3	sp|O95759.3|	57.886	1154	407	12	2047	5370	1	1121	0	1156	9606	6158	1140	54	18	RecName: Full=TBC1 domain family member 8; AltName: Full=AD 3; AltName: Full=Vascular Rab-GAP/TBC-containing protein [Homo sapiens]
MSTRG.9070.3	RecName: Full=Stathmin-2; AltName: Full=Superior cervical ganglion-10 protein; Short=Protein SCG10 [Mus musculus]	stmn2b	-24.0716	LUMP_PBS	LUMP_pIC	140.914	0	70.4571	3.0266	-7.95335	1.81542e-15	3.41478e-14	MSTRG.9070.3	gi|1842265295|ref|XM_034544565.1|	99.062	2451	0	1	61	2488	1	2451	0	4377	8103	2488	2462	98	98	PREDICTED: Cyclopterus lumpus stathmin 2b (stmn2b), transcript variant X2, mRNA		MSTRG.9070.3	sp|P55821.1|	67.039	179	59	0	281	817	1	179	3.59e-75	245	10090	2488	179	22	7	RecName: Full=Stathmin-2; AltName: Full=Superior cervical ganglion-10 protein; Short=Protein SCG10 [Mus musculus]
MSTRG.14235.30	RecName: Full=ATP-sensitive inward rectifier potassium channel 10; AltName: Full=ATP-sensitive inward rectifier potassium channel KAB-2; AltName: Full=BIR10; AltName: Full=Brain-specific inwardly rectifying K(+) channel 1; Short=BIRK1; AltName: Full=Inward rectifier K(+) channel Kir4.1; AltName: Full=Potassium channel, inwardly rectifying subfamily J member 10 [Rattus norvegicus]	LOC117747844	-24.0688	LUMP_PBS	LUMP_pIC	304.296	0	152.148	3.02638	-7.95301	1.82038e-15	3.42266e-14	MSTRG.14235.30	gi|1842296599|ref|XM_034557338.1|	100	1395	0	0	1	1395	2259	3653	0	2577	8103	9514	3653	15	15	PREDICTED: Cyclopterus lumpus ATP-sensitive inward rectifier potassium channel 10-like (LOC117747844), mRNA		MSTRG.14235.30	sp|P49655.1|	72.308	65	18	0	27	221	275	339	1.39e-22	106	10116	9514	379	2	1	RecName: Full=ATP-sensitive inward rectifier potassium channel 10; AltName: Full=ATP-sensitive inward rectifier potassium channel KAB-2; AltName: Full=BIR10; AltName: Full=Brain-specific inwardly rectifying K(+) channel 1; Short=BIRK1; AltName: Full=Inward rectifier K(+) channel Kir4.1; AltName: Full=Potassium channel, inwardly rectifying subfamily J member 10 [Rattus norvegicus]
MSTRG.3470.2	RecName: Full=Guanine nucleotide exchange factor MSS4; AltName: Full=Rab-interacting factor [Homo sapiens]	rabif	-24.0672	LUMP_PBS	LUMP_pIC	140.505	0	70.2524	3.0266	-7.95191	1.83652e-15	3.4501e-14	MSTRG.3470.2	gi|1842313724|ref|XM_034533071.1|	100	1273	0	0	639	1911	129	1401	0	2351	8103	1911	1401	74	67	PREDICTED: Cyclopterus lumpus RAB interacting factor (rabif), transcript variant X2, mRNA		MSTRG.3470.2	sp|P47224.2|	69.828	116	34	1	682	1029	8	122	8.76e-54	182	9606	1911	123	18	6	RecName: Full=Guanine nucleotide exchange factor MSS4; AltName: Full=Rab-interacting factor [Homo sapiens]
XM_034546274.1	RecName: Full=Transcription factor 7-like 1-B; AltName: Full=HMG box transcription factor 3-B; Short=TCF-3-B [Danio rerio]	LOC117740101	-24.0437	LUMP_PBS	LUMP_pIC	138.38	0	69.1899	3.0266	-7.94412	1.95581e-15	3.66799e-14	XM_034546274.1	gi|1842275942|ref|XM_034546274.1|	100	3070	0	0	1	3070	1	3070	0	5670	8103	3070	3070	100	100	PREDICTED: Cyclopterus lumpus transcription factor 7-like 1-A (LOC117740101), transcript variant X3, mRNA		XM_034546274.1	sp|Q800Q5.1|	53.364	431	158	15	1079	2257	1	426	7.33e-98	323	7955	3070	551	38	13	RecName: Full=Transcription factor 7-like 1-B; AltName: Full=HMG box transcription factor 3-B; Short=TCF-3-B [Danio rerio]
MSTRG.9621.6	RecName: Full=2-oxoglutarate dehydrogenase, mitochondrial; AltName: Full=2-oxoglutarate dehydrogenase complex component E1; Short=OGDC-E1; AltName: Full=Alpha-ketoglutarate dehydrogenase; Flags: Precursor [Xenopus laevis]	ogdhb	-24.021	LUMP_PBS	LUMP_pIC	328.862	0	164.431	3.02636	-7.93726	2.06691e-15	3.86981e-14	MSTRG.9621.6	gi|1842277825|ref|XM_034547240.1|	99.852	3379	2	2	1	3376	1	3379	0	6209	8103	3436	3386	98	98	PREDICTED: Cyclopterus lumpus oxoglutarate (alpha-ketoglutarate) dehydrogenase b (lipoamide) (ogdhb), transcript variant X1, mRNA		MSTRG.9621.6	sp|Q6P6Z8.1|	76.442	1023	205	6	123	3104	1	1016	0	1606	8355	3436	1021	87	29	RecName: Full=2-oxoglutarate dehydrogenase, mitochondrial; AltName: Full=2-oxoglutarate dehydrogenase complex component E1; Short=OGDC-E1; AltName: Full=Alpha-ketoglutarate dehydrogenase; Flags: Precursor [Xenopus laevis]
MSTRG.12816.1	-	si:ch211-145o7.3	-23.9967	LUMP_PBS	LUMP_pIC	233.922	0	116.961	3.02643	-7.92905	2.20831e-15	4.13108e-14	MSTRG.12816.1	gi|1842321532|ref|XM_034543710.1|	98.91	367	3	1	483	849	2137	1772	0	654	8103	1108	2763	33	33	PREDICTED: Cyclopterus lumpus forkhead box protein N2 (si:ch211-145o7.3), mRNA		MSTRG.12816.1	-	-	-	-	-	-	-	-	-	-	-	-	-	-	-	-	-
MSTRG.13847.4	RecName: Full=Nicastrin; Flags: Precursor [Homo sapiens]	ncstn	-23.9962	LUMP_PBS	LUMP_pIC	175.64	0	87.8199	3.02652	-7.92867	2.21509e-15	4.14028e-14	MSTRG.13847.4	gi|1842281565|ref|XM_034554812.1|	100	2184	0	0	1	2184	15	2198	0	4034	8103	4192	2812	66	52	PREDICTED: Cyclopterus lumpus nicastrin (ncstn), mRNA		MSTRG.13847.4	sp|Q92542.2|	54.779	701	307	7	74	2161	14	709	0	748	9606	4192	709	50	17	RecName: Full=Nicastrin; Flags: Precursor [Homo sapiens]
MSTRG.16556.5	RecName: Full=BCL-6 corepressor; Short=BCoR [Mus musculus]	bcor	-23.977	LUMP_PBS	LUMP_pIC	215.873	0	107.936	3.02646	-7.92247	2.32841e-15	4.34295e-14	MSTRG.16556.5	gi|1842325300|ref|XM_034562124.1|	99.97	6732	0	1	1	6730	63	6794	0	12419	8103	7411	6794	91	91	PREDICTED: Cyclopterus lumpus BCL6 corepressor (bcor), transcript variant X1, mRNA		MSTRG.16556.5	sp|Q8CGN4.2|	83.125	160	27	0	5508	5987	1451	1610	4.89e-117	300	10090	7411	1759	36	2	RecName: Full=BCL-6 corepressor; Short=BCoR [Mus musculus]
MSTRG.7114.3	RecName: Full=39S ribosomal protein L1, mitochondrial; Short=L1mt; Short=MRP-L1; Flags: Precursor [Bos taurus]	mrpl1	-23.9492	LUMP_PBS	LUMP_pIC	128.884	0	64.4418	3.02663	-7.91281	2.51651e-15	4.68396e-14	MSTRG.7114.3	gi|1842257989|ref|XM_034540726.1|	100	652	0	0	530	1181	766	1417	0	1205	8103	1181	1417	100	55	PREDICTED: Cyclopterus lumpus mitochondrial ribosomal protein L1 (mrpl1), mRNA		MSTRG.7114.3	sp|A6QPQ5.1|	48.617	253	128	1	325	1077	67	319	2.64e-70	226	9913	1181	325	64	21	RecName: Full=39S ribosomal protein L1, mitochondrial; Short=L1mt; Short=MRP-L1; Flags: Precursor [Bos taurus]
MSTRG.9481.18	RecName: Full=Immunoglobulin kappa variable 4-1; AltName: Full=Ig kappa chain V-IV region B17; AltName: Full=Ig kappa chain V-IV region JI; AltName: Full=Ig kappa chain V-IV region Len; AltName: Full=Ig kappa chain V-IV region STH; Flags: Precursor [Homo sapiens]	LOC116046429	-23.9333	LUMP_PBS	LUMP_pIC	127.434	0	63.717	3.02664	-7.90754	2.62527e-15	4.88435e-14	MSTRG.9481.18	gi|1898606641|ref|XM_035993047.1|	93.703	397	25	0	21	417	20	416	1.66e-166	595	283035	420	924	95	95	PREDICTED: Sander lucioperca tyrosine-protein phosphatase non-receptor type substrate 1-like (LOC116046429), mRNA		MSTRG.9481.18	sp|P06312.1|	43.548	124	59	3	31	387	1	118	1.7e-27	101	9606	420	121	85	28	RecName: Full=Immunoglobulin kappa variable 4-1; AltName: Full=Ig kappa chain V-IV region B17; AltName: Full=Ig kappa chain V-IV region JI; AltName: Full=Ig kappa chain V-IV region Len; AltName: Full=Ig kappa chain V-IV region STH; Flags: Precursor [Homo sapiens]
MSTRG.14966.5	RecName: Full=Post-GPI attachment to proteins factor 3; AltName: Full=PER1-like domain-containing protein 1; Flags: Precursor [Danio rerio]	pgap3	-23.9183	LUMP_PBS	LUMP_pIC	125.916	0	62.9582	3.02665	-7.90259	2.73165e-15	5.06318e-14	MSTRG.14966.5	gi|1842292370|ref|XM_034559231.1|	99.252	2674	0	1	1	2654	10	2683	0	4809	8103	3429	2683	77	77	PREDICTED: Cyclopterus lumpus post-GPI attachment to proteins phospholipase 3 (pgap3), mRNA		MSTRG.14966.5	sp|A8WFS8.1|	89.632	299	31	0	297	1193	18	316	6.42e-162	485	7955	3429	316	26	9	RecName: Full=Post-GPI attachment to proteins factor 3; AltName: Full=PER1-like domain-containing protein 1; Flags: Precursor [Danio rerio]
MSTRG.8695.7	-	-	-23.9155	LUMP_PBS	LUMP_pIC	274.767	0	137.383	3.0264	-7.9023	2.73811e-15	5.06881e-14	MSTRG.8695.7	-	-	-	-	-	-	-	-	-	-	-	-	-	-	-	-	-		MSTRG.8695.7	-	-	-	-	-	-	-	-	-	-	-	-	-	-	-	-	-
MSTRG.14857.3	RecName: Full=DNA topoisomerase 2-beta; AltName: Full=DNA topoisomerase II, beta isozyme [Gallus gallus]	LOC117749083	-23.8907	LUMP_PBS	LUMP_pIC	246.184	0	123.092	3.02642	-7.89403	2.92576e-15	5.40944e-14	MSTRG.14857.3	gi|1842292487|ref|XM_034559297.1|	99.555	449	0	2	1	447	22	470	0	817	8103	575	692	78	78	PREDICTED: Cyclopterus lumpus DNA topoisomerase 2-alpha-like (LOC117749083), mRNA		MSTRG.14857.3	sp|O42131.1|	81.081	148	28	0	3	446	642	789	4.45e-81	265	9031	575	1627	77	26	RecName: Full=DNA topoisomerase 2-beta; AltName: Full=DNA topoisomerase II, beta isozyme [Gallus gallus]
MSTRG.66.20	RecName: Full=RNA-binding protein 47; AltName: Full=RNA-binding motif protein 47 [Homo sapiens]	rbm47	-23.8877	LUMP_PBS	LUMP_pIC	123.145	0	61.5726	3.02666	-7.89246	2.96299e-15	5.47599e-14	MSTRG.66.20	gi|1842319374|ref|XM_034544775.1|	98.995	4776	0	3	928	5656	225	4999	0	8510	8103	5656	4999	84	84	PREDICTED: Cyclopterus lumpus RNA binding motif protein 47 (rbm47), transcript variant X13, mRNA		MSTRG.66.20	sp|A0AV96.2|	66.724	577	118	7	1288	2808	21	593	0	699	9606	5656	593	27	9	RecName: Full=RNA-binding protein 47; AltName: Full=RNA-binding motif protein 47 [Homo sapiens]
MSTRG.13174.10	RecName: Full=E3 ubiquitin-protein ligase RING2; AltName: Full=RING finger protein 1B; Short=RING1b; AltName: Full=RING finger protein 2; AltName: Full=RING-type E3 ubiquitin transferase RING2 [Danio rerio]	rnf2	-23.8741	LUMP_PBS	LUMP_pIC	229.701	0	114.85	3.02644	-7.88853	3.05777e-15	5.64412e-14	MSTRG.13174.10	gi|1842285175|ref|XM_034556306.1|	100	2805	0	0	1086	3890	1389	4193	0	5180	8103	3890	4193	100	72	PREDICTED: Cyclopterus lumpus ring finger protein 2 (rnf2), transcript variant X8, mRNA		MSTRG.13174.10	sp|Q803I4.1|	92.398	342	20	2	49	1074	1	336	0	634	7955	3890	336	26	9	RecName: Full=E3 ubiquitin-protein ligase RING2; AltName: Full=RING finger protein 1B; Short=RING1b; AltName: Full=RING finger protein 2; AltName: Full=RING-type E3 ubiquitin transferase RING2 [Danio rerio]
MSTRG.16691.2	RecName: Full=Glutamyl aminopeptidase; Short=EAP; AltName: Full=Aminopeptidase A; Short=AP-A; AltName: Full=Differentiation antigen gp160; AltName: CD_antigen=CD249 [Homo sapiens]	enpep	-23.8649	LUMP_PBS	LUMP_pIC	274.387	0	137.194	3.0264	-7.88557	3.13108e-15	5.77222e-14	MSTRG.16691.2	gi|1842263781|ref|XM_034525084.1|	99.777	3137	0	2	99	3228	1	3137	0	5747	8103	3579	3137	87	87	PREDICTED: Cyclopterus lumpus glutamyl aminopeptidase (enpep), mRNA		MSTRG.16691.2	sp|Q07075.3|	60.963	748	284	5	860	3100	212	952	0	956	9606	3579	957	79	21	RecName: Full=Glutamyl aminopeptidase; Short=EAP; AltName: Full=Aminopeptidase A; Short=AP-A; AltName: Full=Differentiation antigen gp160; AltName: CD_antigen=CD249 [Homo sapiens]
MSTRG.6090.6	RecName: Full=Serine/threonine-protein kinase WNK4; AltName: Full=Protein kinase lysine-deficient 4; AltName: Full=Protein kinase with no lysine 4 [Rattus norvegicus]	LOC117734700	-23.8606	LUMP_PBS	LUMP_pIC	225.583	0	112.791	3.02644	-7.88404	3.16972e-15	5.83621e-14	MSTRG.6090.6	gi|1842269485|ref|XM_034538945.1|	99.822	2809	5	0	573	3381	97	2905	0	5160	8103	4716	4099	88	60	PREDICTED: Cyclopterus lumpus serine/threonine-protein kinase WNK4-like (LOC117734700), mRNA		MSTRG.6090.6	sp|Q7TPK6.3|	76.438	365	85	1	690	1784	159	522	0	610	10116	4716	1222	40	8	RecName: Full=Serine/threonine-protein kinase WNK4; AltName: Full=Protein kinase lysine-deficient 4; AltName: Full=Protein kinase with no lysine 4 [Rattus norvegicus]
MSTRG.13849.2	RecName: Full=Nectin-4; AltName: Full=Nectin cell adhesion molecule 4; AltName: Full=Poliovirus receptor-related protein 4; Flags: Precursor [Xenopus tropicalis]	nectin4b	-23.8465	LUMP_PBS	LUMP_pIC	120.872	0	60.436	3.02666	-7.87879	3.3056e-15	6.08135e-14	MSTRG.13849.2	gi|1842281574|ref|XM_034554817.1|	100	1879	0	0	345	2223	1	1879	0	3470	8103	2904	1898	65	65	PREDICTED: Cyclopterus lumpus nectin cell adhesion molecule 4b (nectin4b), transcript variant X1, mRNA		MSTRG.13849.2	sp|Q5FWR8.2|	37.076	383	228	6	558	1682	38	415	4.26e-64	229	8364	2904	532	39	13	RecName: Full=Nectin-4; AltName: Full=Nectin cell adhesion molecule 4; AltName: Full=Poliovirus receptor-related protein 4; Flags: Precursor [Xenopus tropicalis]
MSTRG.15524.2	RecName: Full=Progressive ankylosis protein homolog; Short=ANK [Tetraodon nigroviridis]	ankha	-23.8348	LUMP_PBS	LUMP_pIC	220.125	0	110.063	3.02645	-7.8755	3.39378e-15	6.24098e-14	MSTRG.15524.2	gi|1842278775|ref|XM_034559581.1|	100	2767	0	0	138	2904	1	2767	0	5110	8103	2904	2767	95	95	PREDICTED: Cyclopterus lumpus ANKH inorganic pyrophosphate transport regulator a (ankha), mRNA		MSTRG.15524.2	sp|P58369.2|	86.722	482	63	1	632	2074	1	482	0	862	99883	2904	487	50	17	RecName: Full=Progressive ankylosis protein homolog; Short=ANK [Tetraodon nigroviridis]
MSTRG.1525.1	RecName: Full=Rhophilin-2; AltName: Full=GTP-Rho-binding protein 2 [Danio rerio]	rhpn2	-23.8318	LUMP_PBS	LUMP_pIC	123.732	0	61.866	3.02665	-7.87399	3.43508e-15	6.31171e-14	MSTRG.1525.1	gi|1842305195|ref|XM_034561924.1|	100	3115	0	0	11	3125	1	3115	0	5753	8103	4215	3115	74	74	PREDICTED: Cyclopterus lumpus rhophilin, Rho GTPase binding protein 2 (rhpn2), transcript variant X1, mRNA		MSTRG.1525.1	sp|Q6TNR1.1|	75.037	669	161	5	135	2132	1	666	0	1037	7955	4215	683	47	16	RecName: Full=Rhophilin-2; AltName: Full=GTP-Rho-binding protein 2 [Danio rerio]
XM_034551287.1	RecName: Full=SERTA domain-containing protein 2; AltName: Full=Transcriptional regulator interacting with the PHD-bromodomain 2; Short=TRIP-Br2 [Homo sapiens]	sertad2b	-23.8269	LUMP_PBS	LUMP_pIC	117.925	0	58.9625	3.02668	-7.87231	3.4816e-15	6.38926e-14	XM_034551287.1	gi|1842326261|ref|XM_034551287.1|	100	2511	0	0	1	2511	1	2511	0	4638	8103	5247	2511	48	48	PREDICTED: Cyclopterus lumpus SERTA domain containing 2b (sertad2b), transcript variant X5, mRNA		XM_034551287.1	sp|Q14140.1|	51.064	188	49	5	530	1093	1	145	7.53e-36	142	9606	5247	314	18	4	RecName: Full=SERTA domain-containing protein 2; AltName: Full=Transcriptional regulator interacting with the PHD-bromodomain 2; Short=TRIP-Br2 [Homo sapiens]
MSTRG.12415.7	RecName: Full=Ribonuclease P protein subunit p25-like protein; Short=RNase P protein subunit-like p25; AltName: Full=Rpp25-like protein [Bos taurus]	rpp25l	-23.8244	LUMP_PBS	LUMP_pIC	167.17	0	83.5848	3.02653	-7.87184	3.49459e-15	6.4078e-14	MSTRG.12415.7	gi|1842300497|ref|XM_034554438.1|	97.563	1354	26	4	232	1583	1	1349	0	2311	8103	1688	1606	86	80	PREDICTED: Cyclopterus lumpus ribonuclease P/MRP 25 subunit-like (rpp25l), mRNA		MSTRG.12415.7	sp|Q2KIR4.1|	55.556	72	32	0	639	854	66	137	1.16e-27	92.8	9913	1688	163	26	4	RecName: Full=Ribonuclease P protein subunit p25-like protein; Short=RNase P protein subunit-like p25; AltName: Full=Rpp25-like protein [Bos taurus]
MSTRG.13849.6	RecName: Full=Nectin-4; AltName: Full=Nectin cell adhesion molecule 4; AltName: Full=Poliovirus receptor-related protein 4; Flags: Precursor [Xenopus tropicalis]	nectin4b	-23.7838	LUMP_PBS	LUMP_pIC	153.192	0	76.5958	3.02656	-7.85836	3.8919e-15	7.12163e-14	MSTRG.13849.6	gi|1842281574|ref|XM_034554817.1|	100	1876	0	0	300	2175	1	1876	0	3465	8103	2175	1898	86	86	PREDICTED: Cyclopterus lumpus nectin cell adhesion molecule 4b (nectin4b), transcript variant X1, mRNA		MSTRG.13849.6	sp|Q5FWR8.2|	37.076	383	228	6	513	1637	38	415	1.39e-65	229	8364	2175	532	52	17	RecName: Full=Nectin-4; AltName: Full=Nectin cell adhesion molecule 4; AltName: Full=Poliovirus receptor-related protein 4; Flags: Precursor [Xenopus tropicalis]
XM_034560626.1	RecName: Full=Solute carrier family 12 member 7; AltName: Full=Electroneutral potassium-chloride cotransporter 4; AltName: Full=K-Cl cotransporter 4 [Mus musculus]	slc12a7b	-23.7575	LUMP_PBS	LUMP_pIC	212.629	0	106.314	3.02646	-7.84992	4.16314e-15	7.60544e-14	XM_034560626.1	gi|1842280692|ref|XM_034560626.1|	100	3791	0	0	1	3791	1	3791	0	7001	8103	6031	3791	63	63	PREDICTED: Cyclopterus lumpus solute carrier family 12 member 7b (slc12a7b), transcript variant X4, mRNA		XM_034560626.1	sp|Q9WVL3.1|	77.165	1051	224	5	374	3505	42	1083	0	1673	10090	6031	1083	52	17	RecName: Full=Solute carrier family 12 member 7; AltName: Full=Electroneutral potassium-chloride cotransporter 4; AltName: Full=K-Cl cotransporter 4 [Mus musculus]
MSTRG.17338.8	RecName: Full=Exocyst complex component 3-like protein 4 [Homo sapiens]	exoc3l4	-23.7461	LUMP_PBS	LUMP_pIC	111.052	0	55.5262	3.02671	-7.84554	4.3111e-15	7.87249e-14	MSTRG.17338.8	gi|1842262112|ref|XM_034562823.1|	100	2366	0	0	708	3073	212	2577	0	4370	8103	4195	2577	61	56	PREDICTED: Cyclopterus lumpus exocyst complex component 3-like 4 (exoc3l4), transcript variant X3, mRNA		MSTRG.17338.8	sp|Q17RC7.2|	26.441	590	405	12	977	2701	136	711	1.99e-40	164	9606	4195	722	41	14	RecName: Full=Exocyst complex component 3-like protein 4 [Homo sapiens]
MSTRG.1680.2	RecName: Full=Leucine-rich repeat-containing G-protein coupled receptor 4; Flags: Precursor [Danio rerio]	lgr4	-23.7369	LUMP_PBS	LUMP_pIC	110.015	0	55.0073	3.02671	-7.84248	4.41747e-15	8.0502e-14	MSTRG.1680.2	gi|1842304874|ref|XM_034560297.1|	100	3311	0	0	933	4243	994	4304	0	6115	8103	6413	4304	66	52	PREDICTED: Cyclopterus lumpus leucine-rich repeat containing G protein-coupled receptor 4 (lgr4), transcript variant X4, mRNA		MSTRG.1680.2	sp|E7FE13.1|	65.145	964	257	11	828	3548	30	971	0	1016	7955	6413	971	42	14	RecName: Full=Leucine-rich repeat-containing G-protein coupled receptor 4; Flags: Precursor [Danio rerio]
MSTRG.9741.6	RecName: Full=Kynurenine--oxoglutarate transaminase 1; AltName: Full=Cysteine-S-conjugate beta-lyase; AltName: Full=Glutamine transaminase K; Short=GTK; AltName: Full=Glutamine--phenylpyruvate transaminase; AltName: Full=Kynurenine aminotransferase 1; AltName: Full=Kynurenine aminotransferase I; Short=KATI; AltName: Full=Kynurenine--oxoglutarate transaminase I [Mus musculus]	LOC117740872	-23.7333	LUMP_PBS	LUMP_pIC	110.412	0	55.2062	3.02671	-7.84127	4.45995e-15	8.12427e-14	MSTRG.9741.6	gi|1842278316|ref|XM_034547512.1|	98.202	1279	17	3	129	1401	43	1321	0	2230	8103	1458	1321	87	87	PREDICTED: Cyclopterus lumpus kynurenine--oxoglutarate transaminase 1-like (LOC117740872), mRNA		MSTRG.9741.6	sp|Q8BTY1.1|	60.096	416	162	3	87	1325	1	415	0	533	10090	1458	424	85	28	RecName: Full=Kynurenine--oxoglutarate transaminase 1; AltName: Full=Cysteine-S-conjugate beta-lyase; AltName: Full=Glutamine transaminase K; Short=GTK; AltName: Full=Glutamine--phenylpyruvate transaminase; AltName: Full=Kynurenine aminotransferase 1; AltName: Full=Kynurenine aminotransferase I; Short=KATI; AltName: Full=Kynurenine--oxoglutarate transaminase I [Mus musculus]
XM_034544007.1	RecName: Full=Protocadherin-10; Flags: Precursor [Homo sapiens]	pcdh10b	-23.7311	LUMP_PBS	LUMP_pIC	110.028	0	55.0138	3.02671	-7.84056	4.48553e-15	8.16752e-14	XM_034544007.1	gi|1842322139|ref|XM_034544007.1|	100	5306	0	0	1	5306	1	5306	0	9799	8103	5306	5306	100	100	PREDICTED: Cyclopterus lumpus protocadherin 10b (pcdh10b), transcript variant X2, mRNA		XM_034544007.1	sp|Q9P2E7.2|	66.292	1068	234	13	503	3412	1	1040	0	1325	9606	5306	1040	55	18	RecName: Full=Protocadherin-10; Flags: Precursor [Homo sapiens]
MSTRG.11907.1	RecName: Full=Equilibrative nucleoside transporter 1; AltName: Full=Equilibrative nitrobenzylmercaptopurine riboside-sensitive nucleoside transporter; Short=Equilibrative NBMPR-sensitive nucleoside transporter; AltName: Full=Nucleoside transporter, es-type; AltName: Full=Solute carrier family 29 member 1 [Rattus norvegicus]	LOC117743745	-23.7088	LUMP_PBS	LUMP_pIC	110.896	0	55.4481	3.02671	-7.83321	4.75586e-15	8.64559e-14	MSTRG.11907.1	gi|1842326726|ref|XM_034551537.1|	100	2753	0	0	102	2854	87	2839	0	5084	8103	2937	2839	94	94	PREDICTED: Cyclopterus lumpus equilibrative nucleoside transporter 1-like (LOC117743745), transcript variant X3, mRNA		MSTRG.11907.1	sp|O54698.3|	60.82	439	153	5	165	1436	1	435	3.37e-164	492	10116	2937	457	43	14	RecName: Full=Equilibrative nucleoside transporter 1; AltName: Full=Equilibrative nitrobenzylmercaptopurine riboside-sensitive nucleoside transporter; Short=Equilibrative NBMPR-sensitive nucleoside transporter; AltName: Full=Nucleoside transporter, es-type; AltName: Full=Solute carrier family 29 member 1 [Rattus norvegicus]
XM_034561890.1	RecName: Full=Cingulin-like protein 1; AltName: Full=Junction-associated coiled-coil protein [Mus musculus]	cgnl1	-23.7024	LUMP_PBS	LUMP_pIC	248.735	0	124.367	3.02642	-7.83184	4.80798e-15	8.73676e-14	XM_034561890.1	gi|1842305187|ref|XM_034561883.1|	99.945	5503	0	1	1	5500	1	5503	0	10142	8103	5500	5503	100	100	PREDICTED: Cyclopterus lumpus cingulin-like 1 (cgnl1), transcript variant X1, mRNA		XM_034561890.1	sp|Q6AW69.2|	44.075	1325	591	27	282	4067	24	1261	0	797	10090	5500	1298	69	23	RecName: Full=Cingulin-like protein 1; AltName: Full=Junction-associated coiled-coil protein [Mus musculus]
MSTRG.12421.9	-	-	-23.6704	LUMP_PBS	LUMP_pIC	105.941	0	52.9703	3.02673	-7.82047	5.26283e-15	9.5321e-14	MSTRG.12421.9	-	-	-	-	-	-	-	-	-	-	-	-	-	-	-	-	-		MSTRG.12421.9	-	-	-	-	-	-	-	-	-	-	-	-	-	-	-	-	-
MSTRG.17008.33	RecName: Full=60S ribosomal protein L13a [Sus scrofa]	LOC117725396	-23.6592	LUMP_PBS	LUMP_pIC	104.27	0	52.1349	3.02674	-7.81672	5.42196e-15	9.81631e-14	MSTRG.17008.33	gi|1842264667|ref|XR_004608923.1|	96.177	497	2	1	309	788	184	680	0	797	8103	919	680	56	52	PREDICTED: Cyclopterus lumpus uncharacterized LOC117725396 (LOC117725396), ncRNA		MSTRG.17008.33	sp|Q95307.2|	83.673	98	10	1	85	378	21	112	5.73e-49	162	9823	919	137	32	11	RecName: Full=60S ribosomal protein L13a [Sus scrofa]
XM_034551480.1	RecName: Full=39S ribosomal protein L2, mitochondrial; Short=L2mt; Short=MRP-L2; AltName: Full=Mitochondrial large ribosomal subunit protein uL2m; Flags: Precursor [Homo sapiens]	mrpl2	-23.6404	LUMP_PBS	LUMP_pIC	102.896	0	51.4479	3.02675	-7.81051	5.69571e-15	1.0291e-13	XM_034551480.1	gi|1842326613|ref|XM_034551480.1|	100	1176	0	0	1	1176	1	1176	0	2172	8103	1176	1176	100	100	PREDICTED: Cyclopterus lumpus mitochondrial ribosomal protein L2 (mrpl2), transcript variant X2, mRNA		XM_034551480.1	sp|Q5T653.2|	67.647	306	88	4	179	1069	1	304	6.93e-131	380	9606	1176	305	76	25	RecName: Full=39S ribosomal protein L2, mitochondrial; Short=L2mt; Short=MRP-L2; AltName: Full=Mitochondrial large ribosomal subunit protein uL2m; Flags: Precursor [Homo sapiens]
MSTRG.13715.2	RecName: Full=Cyclin-Y; AltName: Full=Cyclin fold protein 1 [Mus musculus]	LOC117747085	-23.6011	LUMP_PBS	LUMP_pIC	100.922	0	50.4611	3.02676	-7.79749	6.3152e-15	1.13594e-13	MSTRG.13715.2	gi|1842285539|ref|XM_034556488.1|	98.314	2610	0	2	28	2593	1	2610	0	4536	8103	2644	2610	97	97	PREDICTED: Cyclopterus lumpus cyclin-Y-like (LOC117747085), mRNA		MSTRG.13715.2	sp|Q8BGU5.1|	81.871	342	59	2	402	1421	1	341	0	530	10090	2644	341	39	13	RecName: Full=Cyclin-Y; AltName: Full=Cyclin fold protein 1 [Mus musculus]
XM_034554794.1	RecName: Full=Apolipoprotein L6; AltName: Full=Apolipoprotein L-VI; Short=ApoL-VI [Homo sapiens]	LOC117746032	-23.5894	LUMP_PBS	LUMP_pIC	99.1879	0	49.594	3.02677	-7.79359	6.51296e-15	1.16962e-13	XM_034554794.1	gi|1842281527|ref|XM_034554794.1|	100	3814	0	0	1	3814	1	3814	0	7044	8103	4233	3814	90	90	PREDICTED: Cyclopterus lumpus nucleolar protein dao-5-like (LOC117746032), transcript variant X3, mRNA		XM_034554794.1	sp|Q9BWW8.1|	27.839	273	159	6	2421	3182	40	293	1.81e-08	61.6	9606	4233	343	18	6	RecName: Full=Apolipoprotein L6; AltName: Full=Apolipoprotein L-VI; Short=ApoL-VI [Homo sapiens]
XM_034544469.1	RecName: Full=Phosphatase and actin regulator 4A [Danio rerio]	phactr4a	-23.5262	LUMP_PBS	LUMP_pIC	186.171	0	93.0853	3.0265	-7.77341	7.64037e-15	1.36491e-13	XM_034544469.1	gi|1842265116|ref|XM_034544469.1|	100	5485	0	0	90	5574	1	5485	0	10129	8103	5574	5485	98	98	PREDICTED: Cyclopterus lumpus phosphatase and actin regulator 4a (phactr4a), transcript variant X9, mRNA		XM_034544469.1	sp|F1QIC4.2|	68.285	309	95	2	3000	3923	419	725	1.92e-94	326	7955	5574	725	23	6	RecName: Full=Phosphatase and actin regulator 4A [Danio rerio]
MSTRG.2193.2	RecName: Full=Kinesin-like protein KIFC3 [Homo sapiens]	kifc3	-23.5235	LUMP_PBS	LUMP_pIC	94.2521	0	47.126	3.0268	-7.77174	7.74149e-15	1.38242e-13	MSTRG.2193.2	gi|1842304627|ref|XM_034559051.1|	100	3523	0	0	360	3882	1	3523	0	6506	8103	3970	3647	91	89	PREDICTED: Cyclopterus lumpus kinesin family member C3 (kifc3), transcript variant X2, mRNA		MSTRG.2193.2	sp|Q9BVG8.4|	61.961	673	247	4	883	2898	102	766	0	778	9606	3970	833	51	17	RecName: Full=Kinesin-like protein KIFC3 [Homo sapiens]
MSTRG.11089.3	RecName: Full=Cytosolic arginine sensor for mTORC1 subunit 2; AltName: Full=GATS-like protein 2 [Xenopus laevis]	castor2	-23.5154	LUMP_PBS	LUMP_pIC	107.858	0	53.929	3.02672	-7.76927	7.89367e-15	1.40846e-13	MSTRG.11089.3	gi|1842257183|ref|XM_034550986.1|	100	1300	0	0	1	1300	1	1300	0	2401	8103	1631	1416	80	80	PREDICTED: Cyclopterus lumpus cytosolic arginine sensor for mTORC1 subunit 2 (castor2), mRNA		MSTRG.11089.3	sp|Q6DDW7.1|	84.756	328	49	1	253	1236	1	327	0	553	8355	1631	329	60	20	RecName: Full=Cytosolic arginine sensor for mTORC1 subunit 2; AltName: Full=GATS-like protein 2 [Xenopus laevis]
XM_034525828.1	RecName: Full=Myotubularin-related protein 5; AltName: Full=Inactive phosphatidylinositol 3-phosphatase 5; AltName: Full=SET-binding factor 1; Short=Sbf1 [Homo sapiens]	sbf1	-23.5134	LUMP_PBS	LUMP_pIC	106.844	0	53.4222	3.02673	-7.7686	7.93572e-15	1.4154e-13	XM_034525828.1	gi|1842293151|ref|XM_034525828.1|	100	9001	0	0	1	9001	1	9001	0	16622	8103	9002	9001	99	99	PREDICTED: Cyclopterus lumpus SET binding factor 1 (sbf1), transcript variant X2, mRNA		XM_034525828.1	sp|O95248.4|	66.43	1972	533	15	188	6028	1	1868	0	2444	9606	9002	1868	65	22	RecName: Full=Myotubularin-related protein 5; AltName: Full=Inactive phosphatidylinositol 3-phosphatase 5; AltName: Full=SET-binding factor 1; Short=Sbf1 [Homo sapiens]
XM_034554088.1	RecName: Full=Probable C-mannosyltransferase DPY19L1; AltName: Full=Dpy-19-like protein 1; AltName: Full=Protein dpy-19 homolog 1 [Mus musculus]	dpy19l1l	-23.4419	LUMP_PBS	LUMP_pIC	88.7105	0	44.3552	3.02684	-7.74467	9.58279e-15	1.69962e-13	XM_034554088.1	gi|1842299855|ref|XM_034554088.1|	100	4389	0	0	30	4418	1	4389	0	8106	8103	4418	4389	99	99	PREDICTED: Cyclopterus lumpus dpy-19-like 1, like (H. sapiens) (dpy19l1l), transcript variant X2, mRNA		XM_034554088.1	sp|A6X919.1|	59.626	748	266	7	156	2327	8	743	0	852	10090	4418	746	49	16	RecName: Full=Probable C-mannosyltransferase DPY19L1; AltName: Full=Dpy-19-like protein 1; AltName: Full=Protein dpy-19 homolog 1 [Mus musculus]
MSTRG.8931.2	RecName: Full=Exostosin-1b; AltName: Full=Glucuronosyl-N-acetylglucosaminyl-proteoglycan/N-acetylglucosaminyl-proteoglycan 4-alpha-N-acetylglucosaminyltransferase 1b; AltName: Full=Multiple exostoses protein 1 homolog b [Danio rerio]	ext1b	-23.4182	LUMP_PBS	LUMP_pIC	87.2192	0	43.6096	3.02685	-7.73683	1.01928e-14	1.80493e-13	MSTRG.8931.2	gi|1842268162|ref|XM_034546092.1|	99.94	3340	0	1	1770	5109	1872	5209	0	6156	8103	6622	5209	77	50	PREDICTED: Cyclopterus lumpus exostosin glycosyltransferase 1b (ext1b), mRNA		MSTRG.8931.2	sp|Q5IGR7.1|	82.367	414	35	3	850	1977	37	450	0	704	7955	6622	741	30	6	RecName: Full=Exostosin-1b; AltName: Full=Glucuronosyl-N-acetylglucosaminyl-proteoglycan/N-acetylglucosaminyl-proteoglycan 4-alpha-N-acetylglucosaminyltransferase 1b; AltName: Full=Multiple exostoses protein 1 homolog b [Danio rerio]
MSTRG.838.2	RecName: Full=Intraflagellar transport protein 27 homolog; Short=IFT27; AltName: Full=Putative GTP-binding protein RAY-like; AltName: Full=Rab-like protein 4 [Bos taurus]	ift27	-23.4174	LUMP_PBS	LUMP_pIC	87.1132	0	43.5566	3.02685	-7.73655	1.02154e-14	1.80821e-13	MSTRG.838.2	gi|1842317086|ref|XM_034533034.1|	96.496	1741	61	0	855	2595	1	1741	0	2878	8103	2749	1916	69	63	PREDICTED: Cyclopterus lumpus intraflagellar transport 27 homolog (Chlamydomonas) (ift27), mRNA		MSTRG.838.2	sp|Q0VCN3.1|	56.216	185	81	0	1169	1723	1	185	2.8e-67	225	9913	2749	186	20	7	RecName: Full=Intraflagellar transport protein 27 homolog; Short=IFT27; AltName: Full=Putative GTP-binding protein RAY-like; AltName: Full=Rab-like protein 4 [Bos taurus]
XM_034529166.1	RecName: Full=Transforming growth factor beta-2 proprotein; Contains: RecName: Full=Latency-associated peptide; Short=LAP; Contains: RecName: Full=Transforming growth factor beta-2; Short=TGF-beta-2; Flags: Precursor [Xenopus laevis]	tgfb2	-23.4107	LUMP_PBS	LUMP_pIC	86.7228	0	43.3614	3.02685	-7.73434	1.03944e-14	1.83843e-13	XM_034529166.1	gi|1842302007|ref|XM_034529166.1|	99.982	5618	0	1	14	5631	1	5617	0	10368	8103	5631	5617	99	99	PREDICTED: Cyclopterus lumpus transforming growth factor, beta 2 (tgfb2), mRNA		XM_034529166.1	sp|P17247.1|	76.952	269	60	2	593	1393	23	291	0	438	8355	5631	413	21	5	RecName: Full=Transforming growth factor beta-2 proprotein; Contains: RecName: Full=Latency-associated peptide; Short=LAP; Contains: RecName: Full=Transforming growth factor beta-2; Short=TGF-beta-2; Flags: Precursor [Xenopus laevis]
XM_034542198.1	RecName: Full=Protein FAM222A [Mus musculus]	fam222a	-23.4084	LUMP_PBS	LUMP_pIC	87.0589	0	43.5294	3.02685	-7.73359	1.04557e-14	1.8478e-13	XM_034542198.1	gi|1842260688|ref|XM_034542198.1|	100	7022	0	0	1	7022	1	7022	0	12968	8103	7022	7022	100	100	PREDICTED: Cyclopterus lumpus family with sequence similarity 222 member A (fam222a), transcript variant X3, mRNA		XM_034542198.1	sp|Q6PGH4.1|	48.762	525	190	18	104	1660	1	452	2.37e-106	352	10090	7022	453	22	7	RecName: Full=Protein FAM222A [Mus musculus]
XM_034563289.1	RecName: Full=Lateral signaling target protein 2 homolog; AltName: Full=Zinc finger FYVE domain-containing protein 28 [Danio rerio]	zfyve28	-23.3278	LUMP_PBS	LUMP_pIC	81.5502	0	40.7751	3.02689	-7.70686	1.28956e-14	2.26816e-13	XM_034563289.1	gi|1842262992|ref|XM_034563289.1|	100	3976	0	0	1	3976	1	3976	0	7343	8103	3976	3976	100	100	PREDICTED: Cyclopterus lumpus zinc finger, FYVE domain containing 28 (zfyve28), transcript variant X3, mRNA		XM_034563289.1	sp|A0JMD2.1|	61.312	1021	306	24	381	3335	2	969	0	1051	7955	3976	969	74	25	RecName: Full=Lateral signaling target protein 2 homolog; AltName: Full=Zinc finger FYVE domain-containing protein 28 [Danio rerio]
MSTRG.14462.6	-	si:ch211-158d24.2	-23.2411	LUMP_PBS	LUMP_pIC	124.136	0	62.0682	3.02665	-7.67881	1.60573e-14	2.8076e-13	MSTRG.14462.6	gi|1842258450|ref|XM_034540977.1|	100	94	0	0	882	975	2839	2746	2.88e-39	174	8103	1240	3890	8	8	PREDICTED: Cyclopterus lumpus multiple epidermal growth factor-like domains protein 9 (si:ch211-158d24.2), mRNA		MSTRG.14462.6	-	-	-	-	-	-	-	-	-	-	-	-	-	-	-	-	-
XM_034525832.1	RecName: Full=Myotubularin-related protein 5; AltName: Full=Inactive phosphatidylinositol 3-phosphatase 5; AltName: Full=SET-binding factor 1; Short=Sbf1 [Homo sapiens]	sbf1	-23.2003	LUMP_PBS	LUMP_pIC	74.5549	0	37.2774	3.02696	-7.66454	1.79469e-14	3.13306e-13	XM_034525832.1	gi|1842293157|ref|XM_034525832.1|	100	8932	0	0	1	8932	1	8932	0	16495	8103	8933	8932	99	99	PREDICTED: Cyclopterus lumpus SET binding factor 1 (sbf1), transcript variant X5, mRNA		XM_034525832.1	sp|O95248.4|	67.334	1947	534	15	188	5959	1	1868	0	2456	9606	8933	1868	65	22	RecName: Full=Myotubularin-related protein 5; AltName: Full=Inactive phosphatidylinositol 3-phosphatase 5; AltName: Full=SET-binding factor 1; Short=Sbf1 [Homo sapiens]
XM_034537198.1	RecName: Full=Sodium/calcium exchanger 1; AltName: Full=Na(+)/Ca(2+)-exchange protein 1; AltName: Full=Solute carrier family 8 member 1; Flags: Precursor [Cavia porcellus]	LOC117733484	-23.1951	LUMP_PBS	LUMP_pIC	74.1454	0	37.0727	3.02696	-7.66282	1.81892e-14	3.17411e-13	XM_034537198.1	gi|1842317884|ref|XM_034537198.1|	100	2598	0	0	1	2598	1	2598	0	4798	8103	2598	2598	100	100	PREDICTED: Cyclopterus lumpus sodium/calcium exchanger 1-like (LOC117733484), transcript variant X4, mRNA		XM_034537198.1	sp|P48766.1|	73.879	892	205	8	1	2595	80	970	0	1244	10141	2598	970	99	33	RecName: Full=Sodium/calcium exchanger 1; AltName: Full=Na(+)/Ca(2+)-exchange protein 1; AltName: Full=Solute carrier family 8 member 1; Flags: Precursor [Cavia porcellus]
XM_034560786.1	RecName: Full=Protein phosphatase 1 regulatory subunit 16A; AltName: Full=Myosin phosphatase targeting subunit 3; Flags: Precursor [Mus musculus]	ppp1r16a	-23.177	LUMP_PBS	LUMP_pIC	73.3369	0	36.6685	3.02697	-7.65682	1.90586e-14	3.32061e-13	XM_034560786.1	gi|1842280980|ref|XM_034560786.1|	100	3588	0	0	1	3588	1	3588	0	6626	8103	3632	3588	99	99	PREDICTED: Cyclopterus lumpus protein phosphatase 1, regulatory subunit 16A (ppp1r16a), transcript variant X3, mRNA		XM_034560786.1	sp|Q923M0.1|	52.083	576	218	8	323	2035	2	524	7.83e-153	471	10090	3632	524	47	16	RecName: Full=Protein phosphatase 1 regulatory subunit 16A; AltName: Full=Myosin phosphatase targeting subunit 3; Flags: Precursor [Mus musculus]
MSTRG.6325.5	RecName: Full=Coronin-1A; AltName: Full=Coronin-like protein A; Short=Clipin-A; AltName: Full=Coronin-like protein p57; AltName: Full=Tryptophan aspartate-containing coat protein; Short=TACO [Bos taurus]	coro1a	-23.1478	LUMP_PBS	LUMP_pIC	155.548	0	77.7741	3.02656	-7.64824	2.03749e-14	3.54439e-13	MSTRG.6325.5	gi|1842269316|ref|XM_034538854.1|	100	1705	0	0	749	2453	36	1740	0	3149	8103	2460	1740	69	69	PREDICTED: Cyclopterus lumpus coronin, actin binding protein, 1A (coro1a), transcript variant X2, mRNA		MSTRG.6325.5	sp|Q92176.3|	68.122	458	138	4	845	2203	1	455	0	672	9913	2460	461	55	18	RecName: Full=Coronin-1A; AltName: Full=Coronin-like protein A; Short=Clipin-A; AltName: Full=Coronin-like protein p57; AltName: Full=Tryptophan aspartate-containing coat protein; Short=TACO [Bos taurus]
MSTRG.2865.8	-	si:dkeyp-117h8.4	-22.9797	LUMP_PBS	LUMP_pIC	112.36	0	56.18	3.0267	-7.59232	3.14237e-14	5.37384e-13	MSTRG.2865.8	gi|1842310361|ref|XM_034531342.1|	99.353	1699	11	0	852	2550	1132	2830	0	3077	8103	2550	3045	100	67	PREDICTED: Cyclopterus lumpus uncharacterized protein LOC572032 homolog (si:dkeyp-117h8.4), transcript variant X2, mRNA		MSTRG.2865.8	-	-	-	-	-	-	-	-	-	-	-	-	-	-	-	-	-
MSTRG.2193.5	RecName: Full=Kinesin-like protein KIFC3 [Homo sapiens]	kifc3	-22.9692	LUMP_PBS	LUMP_pIC	62.6223	0	31.3112	3.02711	-7.58785	3.25256e-14	5.558e-13	MSTRG.2193.5	gi|1842304627|ref|XM_034559051.1|	99.972	3519	1	0	360	3878	1	3519	0	6493	8103	3966	3647	91	89	PREDICTED: Cyclopterus lumpus kinesin family member C3 (kifc3), transcript variant X2, mRNA		MSTRG.2193.5	sp|Q9BVG8.4|	61.961	673	247	4	883	2898	102	766	0	778	9606	3966	833	51	17	RecName: Full=Kinesin-like protein KIFC3 [Homo sapiens]
XM_034528779.1	RecName: Full=Cyclin-dependent kinase 14; AltName: Full=Cell division protein kinase 14 [Oryctolagus cuniculus]	cdk14	-22.7306	LUMP_PBS	LUMP_pIC	91.2679	0	45.634	3.02682	-7.50972	5.9254e-14	9.94558e-13	XM_034528779.1	gi|1842301257|ref|XM_034528779.1|	100	6319	0	0	37	6355	1	6319	0	11670	8103	6355	6319	99	99	PREDICTED: Cyclopterus lumpus cyclin-dependent kinase 14 (cdk14), transcript variant X3, mRNA		XM_034528779.1	sp|B6A7Q3.1|	88.167	431	47	2	110	1399	30	457	0	775	9986	6355	468	20	7	RecName: Full=Cyclin-dependent kinase 14; AltName: Full=Cell division protein kinase 14 [Oryctolagus cuniculus]
XM_034534051.1	RecName: Full=tRNA-specific adenosine deaminase 1; Short=hADAT1; AltName: Full=tRNA-specific adenosine-37 deaminase [Homo sapiens]	adat1	-22.5285	LUMP_PBS	LUMP_pIC	90.7265	0	45.3632	3.02682	-7.44295	9.8464e-14	1.63051e-12	XM_034534051.1	gi|1842285846|ref|XM_034534051.1|	100	2641	0	0	1	2641	1	2641	0	4878	8103	3504	2641	75	75	PREDICTED: Cyclopterus lumpus adenosine deaminase tRNA specific 1 (adat1), transcript variant X2, mRNA		XM_034534051.1	sp|Q9BUB4.1|	46.398	472	198	10	142	1398	1	470	6.93e-113	364	9606	3504	502	36	12	RecName: Full=tRNA-specific adenosine deaminase 1; Short=hADAT1; AltName: Full=tRNA-specific adenosine-37 deaminase [Homo sapiens]
MSTRG.764.4	-	LOC117726042	-22.4622	LUMP_PBS	LUMP_pIC	118.808	0	59.4041	3.02667	-7.42142	1.15872e-13	1.91449e-12	MSTRG.764.4	gi|1842316249|ref|XR_004608961.1|	100	246	0	0	451	696	756	1001	1.08e-123	455	8103	1454	1001	48	17	PREDICTED: Cyclopterus lumpus uncharacterized LOC117726042 (LOC117726042), ncRNA		MSTRG.764.4	-	-	-	-	-	-	-	-	-	-	-	-	-	-	-	-	-
MSTRG.9448.18	RecName: Full=Serine/threonine-protein phosphatase 2B catalytic subunit gamma isoform; AltName: Full=CAM-PRP catalytic subunit; AltName: Full=Calcineurin, testis-specific catalytic subunit; AltName: Full=Calmodulin-dependent calcineurin A subunit gamma isoform [Homo sapiens]	ppp3ccb	-22.4349	LUMP_PBS	LUMP_pIC	115.18	0	57.59	3.02669	-7.41235	1.24078e-13	2.044e-12	MSTRG.9448.18	gi|1842277460|ref|XM_034547044.1|	96.515	2525	47	29	92	2594	1	2506	0	4137	8103	3638	4175	97	69	PREDICTED: Cyclopterus lumpus protein phosphatase 3, catalytic subunit, gamma isozyme, b (ppp3ccb), mRNA		MSTRG.9448.18	sp|P48454.3|	84.486	477	67	3	629	2047	8	481	0	860	9606	3638	512	39	13	RecName: Full=Serine/threonine-protein phosphatase 2B catalytic subunit gamma isoform; AltName: Full=CAM-PRP catalytic subunit; AltName: Full=Calcineurin, testis-specific catalytic subunit; AltName: Full=Calmodulin-dependent calcineurin A subunit gamma isoform [Homo sapiens]
MSTRG.12381.8	RecName: Full=Galactose mutarotase; AltName: Full=Aldose 1-epimerase [Bos taurus]	galm	-22.0943	LUMP_PBS	LUMP_pIC	106.104	0	53.0518	3.02673	-7.29973	2.8834e-13	4.64323e-12	MSTRG.12381.8	gi|1842328284|ref|XM_034552378.1|	99.921	1258	1	0	123	1380	97	1354	0	2318	8103	1537	1666	92	82	PREDICTED: Cyclopterus lumpus galactose mutarotase (galm), transcript variant X1, mRNA		MSTRG.12381.8	sp|Q5EA79.1|	56.587	334	141	2	133	1131	1	331	5.85e-134	394	9913	1537	342	65	22	RecName: Full=Galactose mutarotase; AltName: Full=Aldose 1-epimerase [Bos taurus]
MSTRG.614.1	RecName: Full=GRB2-associated-binding protein 1; AltName: Full=GRB2-associated binder 1; AltName: Full=Growth factor receptor bound protein 2-associated protein 1 [Homo sapiens]	gab1	-21.6351	LUMP_PBS	LUMP_pIC	77.8431	0	38.9215	3.02693	-7.14754	8.83483e-13	1.37921e-11	MSTRG.614.1	gi|1842315800|ref|XM_034543619.1|	100	4113	0	0	206	4318	1	4113	0	7596	8103	4318	4113	95	95	PREDICTED: Cyclopterus lumpus GRB2-associated binding protein 1 (gab1), transcript variant X4, mRNA		MSTRG.614.1	sp|Q13480.2|	59.379	741	223	18	430	2631	25	694	0	727	9606	4318	694	51	17	RecName: Full=GRB2-associated-binding protein 1; AltName: Full=GRB2-associated binder 1; AltName: Full=Growth factor receptor bound protein 2-associated protein 1 [Homo sapiens]
MSTRG.9864.1	RecName: Full=Ornithine decarboxylase antizyme 2; AltName: Full=ODC antizyme, long form; Short=ODC-Az-L [Danio rerio]	oaz1b	-15.0683	LUMP_PBS	LUMP_pIC	7305.68	0	3652.84	1.07161	-14.0613	6.56388e-45	8.40423e-43	MSTRG.9864.1	gi|1842276557|ref|XM_034546565.1|	98.039	1173	0	2	1	1151	1	1172	0	2017	8103	1780	1172	65	65	PREDICTED: Cyclopterus lumpus ornithine decarboxylase antizyme 1b (oaz1b), mRNA		MSTRG.9864.1	sp|Q9YI97.1|	67.89	218	63	2	106	738	1	218	6.05e-96	295	7955	1780	218	36	12	RecName: Full=Ornithine decarboxylase antizyme 2; AltName: Full=ODC antizyme, long form; Short=ODC-Az-L [Danio rerio]
MSTRG.10833.3	RecName: Full=Porphobilinogen deaminase; Short=PBG-D; AltName: Full=Hydroxymethylbilane synthase; Short=HMBS; AltName: Full=Pre-uroporphyrinogen synthase [Homo sapiens]	LOC117741180	-14.8661	LUMP_PBS	LUMP_pIC	6336.62	0.200983	3168.41	2.76249	-5.38141	7.39035e-08	7.37027e-07	MSTRG.10833.3	gi|1842273058|ref|XM_034548029.1|	100	1389	0	0	2859	4247	368	1756	0	2566	8103	4247	2565	38	33	PREDICTED: Cyclopterus lumpus porphobilinogen deaminase-like (LOC117741180), transcript variant X2, mRNA		MSTRG.10833.3	sp|P08397.2|	72.325	271	75	0	2860	3672	90	360	2.03e-124	394	9606	4247	361	26	6	RecName: Full=Porphobilinogen deaminase; Short=PBG-D; AltName: Full=Hydroxymethylbilane synthase; Short=HMBS; AltName: Full=Pre-uroporphyrinogen synthase [Homo sapiens]
MSTRG.400.1	RecName: Full=Choline transporter-like protein 2; AltName: Full=Solute carrier family 44 member 2 [Xenopus laevis]	slc44a2	-14.6638	LUMP_PBS	LUMP_pIC	5519.62	0	2759.81	2.1146	-6.93454	4.07537e-12	6.06785e-11	MSTRG.400.1	gi|1842315608|ref|XM_034533787.1|	100	3074	0	0	3227	6300	1	3074	0	5677	8103	6300	3074	49	49	PREDICTED: Cyclopterus lumpus solute carrier family 44 member 2 (slc44a2), transcript variant X5, mRNA		MSTRG.400.1	sp|Q6IP59.1|	73.754	682	176	3	3390	5432	14	693	0	971	8355	6300	710	32	11	RecName: Full=Choline transporter-like protein 2; AltName: Full=Solute carrier family 44 member 2 [Xenopus laevis]
MSTRG.3695.8	RecName: Full=Ras association domain-containing protein 1 [Homo sapiens]	LOC117731472	-13.9466	LUMP_PBS	LUMP_pIC	3357.55	0	1678.78	2.1312	-6.54403	5.98833e-11	8.11888e-10	MSTRG.3695.8	gi|1842315232|ref|XM_034533860.1|	100	2626	0	0	1038	3663	1	2626	0	4850	8103	5280	4365	67	50	PREDICTED: Cyclopterus lumpus ras association domain-containing protein 1-like (LOC117731472), transcript variant X2, mRNA		MSTRG.3695.8	sp|Q9NS23.1|	57.455	275	106	4	1546	2337	70	344	7.71e-94	311	9606	5280	344	23	5	RecName: Full=Ras association domain-containing protein 1 [Homo sapiens]
MSTRG.12779.4	RecName: Full=Neurobeachin-like protein 2 [Danio rerio]	nbeal2	-13.6657	LUMP_PBS	LUMP_pIC	2763.53	0	1381.77	2.12109	-6.44279	1.17293e-10	1.5505e-09	MSTRG.12779.4	gi|1842297845|ref|XM_034553001.1|	99.967	8956	0	1	1282	10234	1701	10656	0	16519	8103	11656	10656	88	77	PREDICTED: Cyclopterus lumpus neurobeachin-like 2 (nbeal2), transcript variant X2, mRNA		MSTRG.12779.4	sp|E7FAW3.1|	73.511	2820	678	23	204	8513	1	2801	0	3929	7955	11656	2801	71	24	RecName: Full=Neurobeachin-like protein 2 [Danio rerio]
MSTRG.7281.4	RecName: Full=Vesicle-associated membrane protein 8; Short=VAMP-8; AltName: Full=Endobrevin; Short=EDB [Bos taurus]	vamp8	-13.6163	LUMP_PBS	LUMP_pIC	2670.41	0	1335.2	1.18946	-11.4475	2.42065e-30	1.68569e-28	MSTRG.7281.4	gi|1842260290|ref|XM_034541982.1|	100	1728	0	0	665	2392	697	2424	0	3192	8103	2473	2424	96	70	PREDICTED: Cyclopterus lumpus vesicle-associated membrane protein 8 (endobrevin) (vamp8), mRNA		MSTRG.7281.4	sp|Q3T0Y8.1|	68.75	64	20	0	285	476	11	74	5.88e-23	97.4	9913	2473	100	8	3	RecName: Full=Vesicle-associated membrane protein 8; Short=VAMP-8; AltName: Full=Endobrevin; Short=EDB [Bos taurus]
MSTRG.11560.4	RecName: Full=Nuclear receptor corepressor 1; Short=N-CoR; Short=N-CoR1; Short=xN-CoR [Xenopus tropicalis]	ncor1	-13.4862	LUMP_PBS	LUMP_pIC	2440.24	0	1220.12	2.22693	-6.05598	1.39567e-09	1.67952e-08	MSTRG.11560.4	gi|1842254826|ref|XM_034549714.1|	99.752	8451	0	1	271	8700	1	8451	0	15470	8103	8701	8474	97	97	PREDICTED: Cyclopterus lumpus nuclear receptor corepressor 1 (ncor1), transcript variant X6, mRNA		MSTRG.11560.4	sp|Q4KKX4.1|	51.486	1144	408	40	1086	4124	634	1761	0	904	8364	8701	2494	56	12	RecName: Full=Nuclear receptor corepressor 1; Short=N-CoR; Short=N-CoR1; Short=xN-CoR [Xenopus tropicalis]
MSTRG.11008.3	-	dub	-13.483	LUMP_PBS	LUMP_pIC	2945.2	0.270651	1472.73	3.02621	-4.4554	8.37371e-06	6.33144e-05	MSTRG.11008.3	gi|1842256888|ref|XM_034550823.1|	95.478	1349	34	22	2538	3872	282	1617	0	2128	8103	4149	2117	43	32	PREDICTED: Cyclopterus lumpus duboraya (dub), transcript variant X4, mRNA		MSTRG.11008.3	-	-	-	-	-	-	-	-	-	-	-	-	-	-	-	-	-
MSTRG.11008.15	-	dub	-13.3951	LUMP_PBS	LUMP_pIC	2448.44	0.225114	1224.33	3.02621	-4.42636	9.58369e-06	7.17912e-05	MSTRG.11008.15	gi|1842256890|ref|XM_034550824.1|	96.599	1235	27	13	2974	4200	282	1509	0	2034	8103	4470	2135	40	27	PREDICTED: Cyclopterus lumpus duboraya (dub), transcript variant X5, mRNA		MSTRG.11008.15	-	-	-	-	-	-	-	-	-	-	-	-	-	-	-	-	-
MSTRG.3867.17	RecName: Full=Endothelin-converting enzyme 1; Short=ECE-1 [Homo sapiens]	ece1	-13.3867	LUMP_PBS	LUMP_pIC	2441.98	0.225114	1221.1	2.35357	-5.68783	1.2866e-08	1.4007e-07	MSTRG.3867.17	gi|1842315270|ref|XM_034533880.1|	100	2844	0	0	2017	4860	359	3202	0	5252	8103	5195	3202	59	55	PREDICTED: Cyclopterus lumpus endothelin converting enzyme 1 (ece1), transcript variant X5, mRNA		MSTRG.3867.17	sp|P42892.2|	71.324	680	193	2	2019	4055	92	770	0	1045	9606	5195	770	43	13	RecName: Full=Endothelin-converting enzyme 1; Short=ECE-1 [Homo sapiens]
MSTRG.11721.7	RecName: Full=Protein YIPF3; AltName: Full=YIP1 family member 3 [Danio rerio]	yipf3	-13.3716	LUMP_PBS	LUMP_pIC	2253.74	0	1126.87	2.07872	-6.4326	1.25438e-10	1.65226e-09	MSTRG.11721.7	gi|1842326364|ref|XM_034551343.1|	99.757	1236	1	2	1	1234	170	1405	0	2265	8103	1728	1869	96	71	PREDICTED: Cyclopterus lumpus Yip1 domain family, member 3 (yipf3), mRNA		MSTRG.11721.7	sp|Q803Z2.1|	80.059	341	63	2	51	1058	2	342	0	546	7955	1728	344	58	19	RecName: Full=Protein YIPF3; AltName: Full=YIP1 family member 3 [Danio rerio]
MSTRG.11639.1	RecName: Full=Vacuolar protein sorting-associated protein 26B-like; AltName: Full=Vesicle protein sorting 26B-like [Danio rerio]	LOC117742552	-13.2265	LUMP_PBS	LUMP_pIC	2178.47	0.225114	1089.35	3.02622	-4.37065	1.23879e-05	9.10774e-05	MSTRG.11639.1	gi|1842255475|ref|XM_034550047.1|	99.902	3050	3	0	1249	4298	1278	4327	0	5616	8103	4669	4327	92	65	PREDICTED: Cyclopterus lumpus vacuolar protein sorting-associated protein 26B-like (LOC117742552), mRNA		MSTRG.11639.1	sp|Q6DH23.1|	91.867	332	24	1	163	1158	1	329	0	631	7955	4669	329	21	7	RecName: Full=Vacuolar protein sorting-associated protein 26B-like; AltName: Full=Vesicle protein sorting 26B-like [Danio rerio]
MSTRG.11794.4	RecName: Full=ABC transporter G family member 23; AltName: Full=ABC transporter ABCG.23 [Dictyostelium discoideum]	abch1	-13.1202	LUMP_PBS	LUMP_pIC	1893.33	0	946.666	2.07226	-6.33133	2.43053e-10	3.12822e-09	MSTRG.11794.4	gi|1842326816|ref|XM_034551587.1|	99.963	2718	0	1	670	3386	1	2718	0	5012	8103	4898	3979	80	55	PREDICTED: Cyclopterus lumpus ATP-binding cassette, sub-family H, member 1 (abch1), transcript variant X4, mRNA		MSTRG.11794.4	sp|Q55EH8.2|	32.537	670	421	12	937	2889	6	663	1.58e-103	351	44689	4898	701	40	13	RecName: Full=ABC transporter G family member 23; AltName: Full=ABC transporter ABCG.23 [Dictyostelium discoideum]
MSTRG.18285.3	RecName: Full=Rho GTPase-activating protein 18; AltName: Full=MacGAP; AltName: Full=Rho-type GTPase-activating protein 18 [Homo sapiens]	arhgap18	-13.0882	LUMP_PBS	LUMP_pIC	1851.77	0	925.883	2.19027	-5.97559	2.29256e-09	2.69969e-08	MSTRG.18285.3	gi|1842247251|ref|XM_034527088.1|	99.967	3008	1	0	1	3008	1	3008	0	5550	8103	3914	3952	100	77	PREDICTED: Cyclopterus lumpus Rho GTPase activating protein 18 (arhgap18), mRNA		MSTRG.18285.3	sp|Q8N392.3|	53.583	614	234	10	585	2330	66	660	0	588	9606	3914	663	45	15	RecName: Full=Rho GTPase-activating protein 18; AltName: Full=MacGAP; AltName: Full=Rho-type GTPase-activating protein 18 [Homo sapiens]
MSTRG.12511.6	RecName: Full=N-acetylglucosamine-1-phosphodiester alpha-N-acetylglucosaminidase; AltName: Full=Mannose 6-phosphate-uncovering enzyme; AltName: Full=Phosphodiester alpha-GlcNAcase; Flags: Precursor [Mus musculus]	LOC117745134	-13.0634	LUMP_PBS	LUMP_pIC	1820.37	0	910.184	2.58748	-5.0487	4.44822e-07	4.04234e-06	MSTRG.12511.6	gi|1842298262|ref|XM_034553224.1|	99.785	1862	0	1	1	1862	1	1858	0	3413	8103	3380	1859	55	55	PREDICTED: Cyclopterus lumpus N-acetylglucosamine-1-phosphodiester alpha-N-acetylglucosaminidase-like (LOC117745134), transcript variant X1, mRNA		MSTRG.12511.6	sp|Q8BJ48.2|	55.787	432	177	6	61	1338	2	425	8.5e-121	385	10090	3380	517	38	13	RecName: Full=N-acetylglucosamine-1-phosphodiester alpha-N-acetylglucosaminidase; AltName: Full=Mannose 6-phosphate-uncovering enzyme; AltName: Full=Phosphodiester alpha-GlcNAcase; Flags: Precursor [Mus musculus]
MSTRG.17637.12	RecName: Full=Serine/threonine-protein kinase WNK1; AltName: Full=Protein kinase lysine-deficient 1; AltName: Full=Protein kinase with no lysine 1 [Mus musculus]	wnk1b	-13.0154	LUMP_PBS	LUMP_pIC	1760.71	0	880.356	2.08655	-6.23778	4.43834e-10	5.56879e-09	MSTRG.17637.12	gi|1842294710|ref|XM_034526672.1|	99.649	6833	0	1	2	6810	1	6833	0	12464	8103	12579	12705	99	54	PREDICTED: Cyclopterus lumpus WNK lysine deficient protein kinase 1b (wnk1b), transcript variant X2, mRNA		MSTRG.17637.12	sp|P83741.2|	92.513	374	28	0	2093	3214	192	565	0	754	10090	12579	2377	31	3	RecName: Full=Serine/threonine-protein kinase WNK1; AltName: Full=Protein kinase lysine-deficient 1; AltName: Full=Protein kinase with no lysine 1 [Mus musculus]
MSTRG.886.47	RecName: Full=Ovarian abundant message protein; Short=Protein OAM [Ascaris suum]	LOC117732440	-12.8097	LUMP_PBS	LUMP_pIC	25157.5	3.51589	12580.5	2.6258	-4.87841	1.06945e-06	9.18157e-06	MSTRG.886.47	gi|1842317554|ref|XM_034535386.1|	93.308	1584	80	4	622	2180	1259	2841	0	2314	8103	2180	3352	100	72	PREDICTED: Cyclopterus lumpus uncharacterized PE-PGRS family protein PE_PGRS54-like (LOC117732440), mRNA		MSTRG.886.47	sp|Q01456.1|	25.377	398	253	9	621	1778	95	460	1.16e-08	62	6253	2180	590	53	18	RecName: Full=Ovarian abundant message protein; Short=Protein OAM [Ascaris suum]
MSTRG.8225.2	RecName: Full=Hemicentin-2; Flags: Precursor [Mus musculus]	LOC117737932	-12.767	LUMP_PBS	LUMP_pIC	1559.46	0.21983	779.839	3.02623	-4.21879	2.45612e-05	0.000171469	MSTRG.8225.2	gi|1842322462|ref|XM_034544187.1|	99.951	2021	1	0	1	2021	260	2280	0	3727	8103	7026	2280	29	29	PREDICTED: Cyclopterus lumpus uncharacterized LOC117737932 (LOC117737932), transcript variant X1, mRNA		MSTRG.8225.2	sp|A2AJ76.1|	33.628	113	72	2	237	566	581	693	3.81e-05	53.1	10090	7026	5100	5	2	RecName: Full=Hemicentin-2; Flags: Precursor [Mus musculus]
MSTRG.11006.14	RecName: Full=Remodeling and spacing factor 1; Short=Rsf-1; AltName: Full=HBV pX-associated protein 8; AltName: Full=Hepatitis B virus X-associated protein; AltName: Full=p325 subunit of RSF chromatin-remodeling complex [Homo sapiens]	rsf1b.1	-12.7242	LUMP_PBS	LUMP_pIC	1438.93	0	719.466	2.11693	-6.0107	1.84728e-09	2.19857e-08	MSTRG.11006.14	gi|1842254261|ref|XM_034549405.1|	99.737	2659	6	1	1	2659	13	2670	0	4870	8103	6567	6363	76	40	PREDICTED: Cyclopterus lumpus remodeling and spacing factor 1b, tandem duplicate 1 (rsf1b.1), mRNA		MSTRG.11006.14	sp|Q96T23.2|	48.196	388	162	8	60	1130	17	396	3.17e-92	335	9606	6567	1441	25	5	RecName: Full=Remodeling and spacing factor 1; Short=Rsf-1; AltName: Full=HBV pX-associated protein 8; AltName: Full=Hepatitis B virus X-associated protein; AltName: Full=p325 subunit of RSF chromatin-remodeling complex [Homo sapiens]
MSTRG.10212.7	RecName: Full=Threonine synthase-like 2; Short=TSH2 [Danio rerio]	thnsl2	-12.7036	LUMP_PBS	LUMP_pIC	1492.44	0.21983	746.328	3.02497	-4.19959	2.67393e-05	0.000185191	MSTRG.10212.7	gi|1842277148|ref|XR_004610620.1|	100	1204	0	0	1	1204	18	1221	0	2224	8103	2088	1868	96	58	PREDICTED: Cyclopterus lumpus threonine synthase-like 2 (thnsl2), transcript variant X8, misc_RNA		MSTRG.10212.7	sp|Q2YDP8.1|	64.516	372	128	3	122	1231	1	370	1.48e-162	479	7955	2088	476	70	18	RecName: Full=Threonine synthase-like 2; Short=TSH2 [Danio rerio]
XM_034558952.1	RecName: Full=Zinc finger MIZ domain-containing protein 1; AltName: Full=PIAS-like protein Zimp10; AltName: Full=Retinoic acid-induced protein 17 [Homo sapiens]	LOC117748851	-12.6916	LUMP_PBS	LUMP_pIC	1406.7	0	703.35	1.02083	-12.4325	1.74e-35	1.5011e-33	XM_034558952.1	gi|1842291845|ref|XM_034558952.1|	100	7068	0	0	1	7068	1	7068	0	13053	8103	7068	7068	100	100	PREDICTED: Cyclopterus lumpus zinc finger MIZ domain-containing protein 1-like (LOC117748851), transcript variant X1, mRNA		XM_034558952.1	sp|Q9ULJ6.3|	78.638	1072	178	11	353	3520	3	1039	0	1331	9606	7068	1067	45	15	RecName: Full=Zinc finger MIZ domain-containing protein 1; AltName: Full=PIAS-like protein Zimp10; AltName: Full=Retinoic acid-induced protein 17 [Homo sapiens]
MSTRG.11794.1	RecName: Full=ABC transporter G family member 23; AltName: Full=ABC transporter ABCG.23 [Dictyostelium discoideum]	abch1	-12.6799	LUMP_PBS	LUMP_pIC	1385.3	0.200983	692.752	2.9745	-4.26286	2.01826e-05	0.000142877	MSTRG.11794.1	gi|1842326816|ref|XM_034551587.1|	99.963	2726	0	1	783	3507	1	2726	0	5027	8103	5019	3979	78	54	PREDICTED: Cyclopterus lumpus ATP-binding cassette, sub-family H, member 1 (abch1), transcript variant X4, mRNA		MSTRG.11794.1	sp|Q55EH8.2|	32.537	670	421	12	1050	3002	6	663	1.92e-103	351	44689	5019	701	39	13	RecName: Full=ABC transporter G family member 23; AltName: Full=ABC transporter ABCG.23 [Dictyostelium discoideum]
MSTRG.12254.4	-	calm2a	-12.6526	LUMP_PBS	LUMP_pIC	1369.26	0	684.628	2.09272	-6.04603	1.48458e-09	1.77977e-08	MSTRG.12254.4	gi|1832667408|ref|XM_033613309.1|	92.712	1084	36	24	2	1062	1828	765	0	1524	310571	1062	1828	99	99	PREDICTED: Epinephelus lanceolatus calmodulin 2a (phosphorylase kinase, delta) (calm2a), mRNA		MSTRG.12254.4	-	-	-	-	-	-	-	-	-	-	-	-	-	-	-	-	-
MSTRG.10372.11	RecName: Full=Calmodulin-1 [Homo sapiens]	calm3a	-12.5002	LUMP_PBS	LUMP_pIC	1837.88	0.21983	919.05	1.89413	-6.59944	4.12704e-11	5.66977e-10	MSTRG.10372.11	gi|1842273244|ref|XM_034548132.1|	99.034	2485	0	1	743	3203	1	2485	0	4434	8103	3203	2485	77	77	PREDICTED: Cyclopterus lumpus calmodulin 3a (phosphorylase kinase, delta) (calm3a), transcript variant X1, mRNA		MSTRG.10372.11	sp|P0DP23.1|	100	148	0	0	1130	1573	2	149	7.33e-94	298	9606	3203	149	14	5	RecName: Full=Calmodulin-1 [Homo sapiens]
MSTRG.6570.1	RecName: Full=Ral guanine nucleotide dissociation stimulator-like 1; Short=RalGDS-like 1 [Homo sapiens]	LOC117735573	-12.4917	LUMP_PBS	LUMP_pIC	3831.26	0.659491	1915.96	2.87063	-4.35156	1.35175e-05	9.87452e-05	MSTRG.6570.1	gi|1842271981|ref|XM_034540260.1|	99.722	3956	0	1	28	3972	1	3956	0	7234	8103	4986	3956	79	79	PREDICTED: Cyclopterus lumpus ral guanine nucleotide dissociation stimulator-like 1 (LOC117735573), transcript variant X1, mRNA		MSTRG.6570.1	sp|Q9NZL6.1|	36.907	569	268	10	375	1946	5	527	1.89e-102	350	9606	4986	768	39	11	RecName: Full=Ral guanine nucleotide dissociation stimulator-like 1; Short=RalGDS-like 1 [Homo sapiens]
MSTRG.7702.4	RecName: Full=cAMP-specific 3',5'-cyclic phosphodiesterase 4D; AltName: Full=DPDE3; AltName: Full=PDE43 [Homo sapiens]	pde4d	-12.4696	LUMP_PBS	LUMP_pIC	1206.1	0	603.05	2.07679	-6.00427	1.92189e-09	2.28431e-08	MSTRG.7702.4	gi|1842260602|ref|XM_034542150.1|	100	5327	0	0	6	5332	1	5327	0	9838	8103	6893	5327	77	77	PREDICTED: Cyclopterus lumpus phosphodiesterase 4D, cAMP-specific (pde4d), transcript variant X5, mRNA		MSTRG.7702.4	sp|Q08499.2|	85.839	685	69	5	1167	3221	125	781	0	1158	9606	6893	809	30	10	RecName: Full=cAMP-specific 3',5'-cyclic phosphodiesterase 4D; AltName: Full=DPDE3; AltName: Full=PDE43 [Homo sapiens]
XM_034529437.1	RecName: Full=Immunoglobulin-like domain-containing receptor 2; Flags: Precursor [Homo sapiens]	LOC117728663	-12.3964	LUMP_PBS	LUMP_pIC	1146.54	0	573.268	0.916942	-13.5192	1.20407e-41	1.38231e-39	XM_034529437.1	gi|1842306781|ref|XM_034529437.1|	100	4334	0	0	1	4334	1	4334	0	8004	8103	4334	4334	100	100	PREDICTED: Cyclopterus lumpus immunoglobulin-like domain-containing receptor 2 (LOC117728663), transcript variant X1, mRNA		XM_034529437.1	sp|Q71H61.1|	44	175	82	2	182	706	8	166	7.8e-36	149	9606	4334	639	29	4	RecName: Full=Immunoglobulin-like domain-containing receptor 2; Flags: Precursor [Homo sapiens]
MSTRG.5841.2	RecName: Full=Protein TASOR; AltName: Full=CTCL tumor antigen se89-1; AltName: Full=Retinoblastoma-associated protein RAP140; AltName: Full=Transgene activation suppressor protein [Homo sapiens]	tasorb	-12.3909	LUMP_PBS	LUMP_pIC	1220.68	0.225114	610.45	3.02462	-4.09668	4.19116e-05	0.000279342	MSTRG.5841.2	gi|1842252673|ref|XM_034537612.1|	99.352	4475	0	24	1	4465	1095	5550	0	8076	8103	4745	5550	94	94	PREDICTED: Cyclopterus lumpus transcription activation suppressor b (tasorb), mRNA		MSTRG.5841.2	sp|Q9UK61.3|	50.239	209	104	0	2448	3074	1238	1446	3.88e-57	203	9606	4745	1670	31	4	RecName: Full=Protein TASOR; AltName: Full=CTCL tumor antigen se89-1; AltName: Full=Retinoblastoma-associated protein RAP140; AltName: Full=Transgene activation suppressor protein [Homo sapiens]
MSTRG.11701.1	RecName: Full=Ubiquitin carboxyl-terminal hydrolase 25; AltName: Full=Deubiquitinating enzyme 25; AltName: Full=USP on chromosome 21; AltName: Full=Ubiquitin thioesterase 25; AltName: Full=Ubiquitin-specific-processing protease 25 [Homo sapiens]	usp25	-12.3182	LUMP_PBS	LUMP_pIC	1142.48	0.21983	571.352	3.02624	-4.07045	4.69225e-05	0.000309955	MSTRG.11701.1	gi|1842254908|ref|XM_034549758.1|	100	3407	0	0	87	3493	1	3407	0	6292	8103	3627	3887	98	94	PREDICTED: Cyclopterus lumpus ubiquitin specific peptidase 25 (usp25), transcript variant X1, mRNA		MSTRG.11701.1	sp|Q9UHP3.4|	74.493	937	219	4	81	2888	131	1048	0	1389	9606	3627	1055	77	26	RecName: Full=Ubiquitin carboxyl-terminal hydrolase 25; AltName: Full=Deubiquitinating enzyme 25; AltName: Full=USP on chromosome 21; AltName: Full=Ubiquitin thioesterase 25; AltName: Full=Ubiquitin-specific-processing protease 25 [Homo sapiens]
XM_034529664.1	RecName: Full=Tripartite motif-containing protein 66; AltName: Full=Transcriptional intermediary factor 1 delta [Mus musculus]	trim66	-12.2621	LUMP_PBS	LUMP_pIC	1044.51	0	522.254	1.1199	-10.9492	6.70017e-28	4.12302e-26	XM_034529664.1	gi|1842307207|ref|XM_034529664.1|	100	5494	0	0	352	5845	1	5494	0	10146	8103	5845	5494	94	94	PREDICTED: Cyclopterus lumpus tripartite motif containing 66 (trim66), mRNA		XM_034529664.1	sp|Q924W6.3|	53.208	265	101	5	3609	4388	961	1207	2.48e-75	280	10090	5845	1242	28	4	RecName: Full=Tripartite motif-containing protein 66; AltName: Full=Transcriptional intermediary factor 1 delta [Mus musculus]
MSTRG.720.1	RecName: Full=Forkhead box protein K1; AltName: Full=Myocyte nuclear factor; Short=MNF [Mus musculus]	foxk1	-12.2578	LUMP_PBS	LUMP_pIC	1041.43	0	520.715	1.44062	-8.50874	1.75836e-17	4.20689e-16	MSTRG.720.1	gi|1842316975|ref|XM_034532444.1|	99.517	4139	0	1	171	4289	1	4139	0	7515	8103	4292	4139	96	96	PREDICTED: Cyclopterus lumpus forkhead box K1 (foxk1), transcript variant X4, mRNA		MSTRG.720.1	sp|P42128.2|	55.168	745	198	19	320	2275	1	702	0	611	10090	4292	719	46	15	RecName: Full=Forkhead box protein K1; AltName: Full=Myocyte nuclear factor; Short=MNF [Mus musculus]
MSTRG.10118.3	RecName: Full=Asparagine--tRNA ligase, cytoplasmic; AltName: Full=Asparaginyl-tRNA synthetase; Short=AsnRS; AltName: Full=Asparaginyl-tRNA synthetase 1 [Mus musculus]	nars1	-12.2565	LUMP_PBS	LUMP_pIC	1040.48	0	520.242	1.70619	-7.18355	6.79249e-13	1.06788e-11	MSTRG.10118.3	gi|1842276252|ref|XM_034546416.1|	100	2315	0	0	431	2745	170	2484	0	4276	8103	2872	2484	81	81	PREDICTED: Cyclopterus lumpus asparaginyl-tRNA synthetase 1 (nars1), transcript variant X1, mRNA		MSTRG.10118.3	sp|Q8BP47.2|	79.606	559	114	0	458	2134	1	559	0	938	10090	2872	559	58	19	RecName: Full=Asparagine--tRNA ligase, cytoplasmic; AltName: Full=Asparaginyl-tRNA synthetase; Short=AsnRS; AltName: Full=Asparaginyl-tRNA synthetase 1 [Mus musculus]
XM_034542886.1	RecName: Full=Amyloid-beta A4 precursor protein-binding family B member 2; AltName: Full=Protein Fe65-like 1 [Homo sapiens]	LOC117737160	-12.2325	LUMP_PBS	LUMP_pIC	1023.37	0	511.683	0.963042	-12.702	5.76615e-37	5.31503e-35	XM_034542886.1	gi|1842320029|ref|XM_034542886.1|	100	5067	0	0	1	5067	1	5067	0	9358	8103	5067	5067	100	100	PREDICTED: Cyclopterus lumpus amyloid-beta A4 precursor protein-binding family B member 2 (LOC117737160), transcript variant X4, mRNA		XM_034542886.1	sp|Q92870.3|	53.834	626	214	13	1564	3387	190	758	6.39e-178	557	9606	5067	758	46	12	RecName: Full=Amyloid-beta A4 precursor protein-binding family B member 2; AltName: Full=Protein Fe65-like 1 [Homo sapiens]
MSTRG.12787.1	RecName: Full=Integrin alpha-8; Contains: RecName: Full=Integrin alpha-8 heavy chain; Contains: RecName: Full=Integrin alpha-8 light chain; Flags: Precursor [Gallus gallus]	itga8	-12.23	LUMP_PBS	LUMP_pIC	1156.7	0.245416	578.471	3.02624	-4.04131	5.31527e-05	0.000348461	MSTRG.12787.1	gi|1842297786|ref|XM_034552970.1|	100	4552	0	0	269	4820	1	4552	0	8407	8103	4820	4552	94	94	PREDICTED: Cyclopterus lumpus integrin, alpha 8 (itga8), transcript variant X1, mRNA		MSTRG.12787.1	sp|P26009.1|	60.562	1032	390	8	469	3543	23	1044	0	1246	9031	4820	1044	64	21	RecName: Full=Integrin alpha-8; Contains: RecName: Full=Integrin alpha-8 heavy chain; Contains: RecName: Full=Integrin alpha-8 light chain; Flags: Precursor [Gallus gallus]
MSTRG.11978.1	RecName: Full=DNA polymerase eta; AltName: Full=RAD30 homolog A; AltName: Full=Xeroderma pigmentosum variant type protein [Homo sapiens]	polh	-12.2052	LUMP_PBS	LUMP_pIC	1004.11	0	502.056	2.05557	-5.93761	2.8921e-09	3.36899e-08	MSTRG.11978.1	gi|1842326334|ref|XM_034551327.1|	99.966	2948	1	0	325	3272	57	3004	0	5439	8103	3272	3004	90	90	PREDICTED: Cyclopterus lumpus polymerase (DNA directed), eta (polh), mRNA		MSTRG.11978.1	sp|Q9Y253.1|	52.515	676	296	12	446	2446	1	660	0	634	9606	3272	713	61	20	RecName: Full=DNA polymerase eta; AltName: Full=RAD30 homolog A; AltName: Full=Xeroderma pigmentosum variant type protein [Homo sapiens]
MSTRG.10702.5	RecName: Full=Rap1 GTPase-activating protein 2; Short=Rap1GAP2; AltName: Full=GTPase-activating Rap/Ran-GAP domain-like protein 4 [Gallus gallus]	LOC117741087	-12.1604	LUMP_PBS	LUMP_pIC	973.46	0	486.73	2.30314	-5.27994	1.29227e-07	1.25359e-06	MSTRG.10702.5	gi|1842272631|ref|XM_034547800.1|	100	4164	0	0	4250	8413	116	4279	0	7690	8103	8413	4279	49	49	PREDICTED: Cyclopterus lumpus rap1 GTPase-activating protein 2-like (LOC117741087), transcript variant X6, mRNA		MSTRG.10702.5	sp|Q5ZMV8.2|	66.303	733	199	11	4237	6336	11	728	0	862	9031	8413	730	25	8	RecName: Full=Rap1 GTPase-activating protein 2; Short=Rap1GAP2; AltName: Full=GTPase-activating Rap/Ran-GAP domain-like protein 4 [Gallus gallus]
MSTRG.14545.3	RecName: Full=Ras-related protein Rab-1A; AltName: Full=YPT1-related protein [Homo sapiens]	rab1ba	-12.0456	LUMP_PBS	LUMP_pIC	1971.76	0.471634	986.116	2.19198	-5.49533	3.8997e-08	4.03587e-07	MSTRG.14545.3	gi|1842297077|ref|XM_034557545.1|	99.971	3413	0	1	346	3757	1	3413	0	6296	8103	4573	3440	75	75	PREDICTED: Cyclopterus lumpus zRAB1B, member RAS oncogene family a (rab1ba), mRNA		MSTRG.14545.3	sp|P62820.3|	94.146	205	11	1	630	1241	1	205	1.51e-129	403	9606	4573	205	13	4	RecName: Full=Ras-related protein Rab-1A; AltName: Full=YPT1-related protein [Homo sapiens]
MSTRG.346.3	RecName: Full=Junction plakoglobin; AltName: Full=Desmoplakin III; AltName: Full=Desmoplakin-3 [Xenopus laevis]	jupa	-12.0113	LUMP_PBS	LUMP_pIC	3375.4	0.803931	1688.1	2.98601	-4.02253	5.75767e-05	0.00037437	MSTRG.346.3	gi|1842316612|ref|XM_034530660.1|	100	3326	0	0	240	3565	20	3345	0	6143	8103	3565	3345	93	93	PREDICTED: Cyclopterus lumpus junction plakoglobin a (jupa), mRNA		MSTRG.346.3	sp|P30998.1|	71.905	719	182	8	422	2536	1	713	0	999	8355	3565	738	59	20	RecName: Full=Junction plakoglobin; AltName: Full=Desmoplakin III; AltName: Full=Desmoplakin-3 [Xenopus laevis]
MSTRG.8719.8	RecName: Full=RE1-silencing transcription factor; AltName: Full=Neural-restrictive silencer factor [Danio rerio]	rest	-12.0111	LUMP_PBS	LUMP_pIC	877.696	0	438.848	2.23664	-5.37013	7.86798e-08	7.8098e-07	MSTRG.8719.8	gi|1842321436|ref|XM_034543656.1|	99.444	3780	0	1	1	3759	1	3780	0	6844	8103	3759	3781	100	100	PREDICTED: Cyclopterus lumpus RE1-silencing transcription factor (rest), mRNA		MSTRG.8719.8	sp|Q2EI20.1|	59.864	441	143	8	250	1554	17	429	1.47e-161	507	7955	3759	855	47	12	RecName: Full=RE1-silencing transcription factor; AltName: Full=Neural-restrictive silencer factor [Danio rerio]
XM_034558347.1	RecName: Full=Rho GTPase-activating protein 27; AltName: Full=CIN85-associated multi-domain-containing Rho GTPase-activating protein 1; AltName: Full=Rho-type GTPase-activating protein 27 [Mus musculus]	arhgap27	-11.9779	LUMP_PBS	LUMP_pIC	857.723	0	428.861	1.1124	-10.7677	4.89296e-27	2.88698e-25	XM_034558347.1	gi|1842290651|ref|XM_034558347.1|	100	4370	0	0	1	4370	1	4370	0	8070	8103	4370	4370	100	100	PREDICTED: Cyclopterus lumpus Rho GTPase activating protein 27 (arhgap27), transcript variant X2, mRNA		XM_034558347.1	sp|A2AB59.1|	41.678	715	335	11	1229	3364	226	861	3.85e-154	493	10090	4370	869	53	16	RecName: Full=Rho GTPase-activating protein 27; AltName: Full=CIN85-associated multi-domain-containing Rho GTPase-activating protein 1; AltName: Full=Rho-type GTPase-activating protein 27 [Mus musculus]
MSTRG.649.2	RecName: Full=Transmembrane anterior posterior transformation protein 1 homolog [Danio rerio]	tapt1b	-11.953	LUMP_PBS	LUMP_pIC	843.107	0	421.554	2.08675	-5.72805	1.01591e-08	1.11777e-07	MSTRG.649.2	gi|1842318247|ref|XM_034539071.1|	99.505	4039	0	1	1	4019	1	4039	0	7330	8103	4024	4039	99	99	PREDICTED: Cyclopterus lumpus transmembrane anterior posterior transformation 1b (tapt1b), transcript variant X2, mRNA		MSTRG.649.2	sp|A2BIE7.1|	82.472	542	84	4	165	1781	34	567	0	810	7955	4024	567	40	13	RecName: Full=Transmembrane anterior posterior transformation protein 1 homolog [Danio rerio]
MSTRG.3777.5	RecName: Full=Rho GTPase-activating protein 40; AltName: Full=Rho-type GTPase-activating protein 40 [Homo sapiens]	LOC117731280	-11.8974	LUMP_PBS	LUMP_pIC	811.267	0	405.634	1.01899	-11.6758	1.69558e-31	1.24724e-29	MSTRG.3777.5	gi|1842314542|ref|XM_034533521.1|	99.971	3484	1	0	352	3835	305	3788	0	6429	8103	4950	3788	70	70	PREDICTED: Cyclopterus lumpus rho GTPase-activating protein 40 (LOC117731280), transcript variant X2, mRNA		MSTRG.3777.5	sp|Q5TG30.3|	47.412	599	301	5	490	2259	29	622	4.24e-147	469	9606	4950	622	36	12	RecName: Full=Rho GTPase-activating protein 40; AltName: Full=Rho-type GTPase-activating protein 40 [Homo sapiens]
MSTRG.14126.11	RecName: Full=Zinc finger protein 638; AltName: Full=Cutaneous T-cell lymphoma-associated antigen se33-1; Short=CTCL-associated antigen se33-1; AltName: Full=Nuclear protein 220; AltName: Full=Zinc finger matrin-like protein [Homo sapiens]	LOC117748105	-11.8531	LUMP_PBS	LUMP_pIC	786.658	0	393.329	2.19965	-5.38862	7.10019e-08	7.10163e-07	MSTRG.14126.11	gi|1842297420|ref|XM_034557730.1|	98.852	7053	52	13	4547	11586	4991	12027	0	12549	8103	11586	12027	100	61	PREDICTED: Cyclopterus lumpus uncharacterized LOC117748105 (LOC117748105), mRNA		MSTRG.14126.11	sp|Q14966.2|	61.111	72	28	0	2241	2456	397	468	1.06e-20	105	9606	11586	1978	5	1	RecName: Full=Zinc finger protein 638; AltName: Full=Cutaneous T-cell lymphoma-associated antigen se33-1; Short=CTCL-associated antigen se33-1; AltName: Full=Nuclear protein 220; AltName: Full=Zinc finger matrin-like protein [Homo sapiens]
MSTRG.2505.14	RecName: Full=Receptor-type tyrosine-protein phosphatase C; AltName: Full=Leukocyte common antigen; AltName: CD_antigen=CD45; Flags: Precursor [Cyprinus carpio]	ptprc	-11.8261	LUMP_PBS	LUMP_pIC	1718.28	0.401966	859.343	2.12354	-5.56905	2.56139e-08	2.69477e-07	MSTRG.2505.14	gi|1842307782|ref|XM_034529957.1|	100	4821	0	0	599	5419	1	4821	0	8903	8103	14968	4821	32	32	PREDICTED: Cyclopterus lumpus protein tyrosine phosphatase receptor type C (ptprc), transcript variant X3, mRNA		MSTRG.2505.14	sp|Q9IBD8.1|	54.298	954	385	19	1937	4732	267	1191	0	955	7962	14968	1216	19	6	RecName: Full=Receptor-type tyrosine-protein phosphatase C; AltName: Full=Leukocyte common antigen; AltName: CD_antigen=CD45; Flags: Precursor [Cyprinus carpio]
MSTRG.18593.2	RecName: Full=DNA (cytosine-5)-methyltransferase 3A; Short=Dnmt3a [Gallus gallus]	LOC117727236	-11.8069	LUMP_PBS	LUMP_pIC	761.893	0	380.947	2.04901	-5.76226	8.29936e-09	9.2114e-08	MSTRG.18593.2	gi|1842247851|ref|XM_034527401.1|	99.649	7415	0	1	1	7389	1	7415	0	13525	8103	7389	7415	100	100	PREDICTED: Cyclopterus lumpus DNA (cytosine-5)-methyltransferase 3A-like (LOC117727236), transcript variant X4, mRNA		MSTRG.18593.2	sp|Q4W5Z4.1|	76.571	700	150	4	519	2585	180	876	0	1084	9031	7389	877	28	9	RecName: Full=DNA (cytosine-5)-methyltransferase 3A; Short=Dnmt3a [Gallus gallus]
XM_034547411.1	RecName: Full=Protein unc-13 homolog B; AltName: Full=Munc13-2; Short=munc13 [Homo sapiens]	LOC117740821	-11.7695	LUMP_PBS	LUMP_pIC	742.395	0	371.197	2.06911	-5.6882	1.28383e-08	1.39802e-07	XM_034547411.1	gi|1842278137|ref|XM_034547411.1|	100	5638	0	0	1	5638	1	5638	0	10412	8103	5638	5638	100	100	PREDICTED: Cyclopterus lumpus protein unc-13 homolog B-like (LOC117740821), transcript variant X2, mRNA		XM_034547411.1	sp|O14795.2|	74.04	1614	352	12	207	4931	1	1586	0	2426	9606	5638	1591	84	28	RecName: Full=Protein unc-13 homolog B; AltName: Full=Munc13-2; Short=munc13 [Homo sapiens]
XM_034558674.1	RecName: Full=Integrin beta-4; AltName: CD_antigen=CD104; Flags: Precursor [Mus musculus]	itgb4	-11.6962	LUMP_PBS	LUMP_pIC	705.636	0	352.818	3.02627	-3.86488	0.000111142	0.00068175	XM_034558674.1	gi|1842291288|ref|XM_034558674.1|	100	6807	0	0	1	6807	1	6807	0	12571	8103	6807	6807	100	100	PREDICTED: Cyclopterus lumpus integrin, beta 4 (itgb4), transcript variant X4, mRNA		XM_034558674.1	sp|A2A863.1|	56.319	1092	466	8	409	3681	28	1109	0	1183	10090	6807	1818	78	16	RecName: Full=Integrin beta-4; AltName: CD_antigen=CD104; Flags: Precursor [Mus musculus]
MSTRG.17425.2	RecName: Full=Rho guanine nucleotide exchange factor 39 [Bos taurus]	arhgef39	-11.6373	LUMP_PBS	LUMP_pIC	677.404	0	338.702	2.08386	-5.5845	2.34375e-08	2.48048e-07	MSTRG.17425.2	gi|1842293700|ref|XR_004608964.1|	99.957	2314	1	0	1187	3500	1	2314	0	4268	8103	5758	2809	50	40	PREDICTED: Cyclopterus lumpus Rho guanine nucleotide exchange factor (GEF) 39 (arhgef39), transcript variant X1, misc_RNA		MSTRG.17425.2	sp|Q0P5E3.1|	49.062	320	161	2	1316	2272	12	330	3.37e-87	291	9913	5758	335	17	6	RecName: Full=Rho guanine nucleotide exchange factor 39 [Bos taurus]
MSTRG.8801.10	RecName: Full=Glucocorticoid-induced transcript 1 protein; AltName: Full=Glucocorticoid-induced gene 18 protein; AltName: Full=Testhymin; AltName: Full=Thymocyte/spermatocyte selection protein 1 [Mus musculus]	glcci1a	-11.5882	LUMP_PBS	LUMP_pIC	654.743	0	327.371	3.02628	-3.82918	0.000128569	0.000778226	MSTRG.8801.10	gi|1842265603|ref|XM_034544731.1|	99.775	3993	5	1	1	3993	1	3989	0	7321	8103	4480	4697	100	89	PREDICTED: Cyclopterus lumpus glucocorticoid induced 1a (glcci1a), transcript variant X3, mRNA		MSTRG.8801.10	sp|Q8K3I9.1|	68.966	290	66	7	588	1442	194	464	1.48e-95	322	10090	4480	537	19	6	RecName: Full=Glucocorticoid-induced transcript 1 protein; AltName: Full=Glucocorticoid-induced gene 18 protein; AltName: Full=Testhymin; AltName: Full=Thymocyte/spermatocyte selection protein 1 [Mus musculus]
XR_004611298.1	RecName: Full=5'-AMP-activated protein kinase subunit gamma-2; Short=AMPK gamma2; Short=AMPK subunit gamma-2; AltName: Full=H91620p [Homo sapiens]	LOC117746088	-11.5838	LUMP_PBS	LUMP_pIC	652.772	0	326.386	3.02628	-3.82775	0.000129318	0.000782443	XR_004611298.1	gi|1842281786|ref|XR_004611298.1|	100	3229	0	0	11	3239	1	3229	0	5963	8103	3239	3229	99	99	PREDICTED: Cyclopterus lumpus 5'-AMP-activated protein kinase subunit gamma-2-like (LOC117746088), transcript variant X1, misc_RNA		XR_004611298.1	sp|Q9UGJ0.1|	63.884	551	164	9	185	1765	24	563	0	642	9606	3239	569	49	16	RecName: Full=5'-AMP-activated protein kinase subunit gamma-2; Short=AMPK gamma2; Short=AMPK subunit gamma-2; AltName: Full=H91620p [Homo sapiens]
MSTRG.3491.82	RecName: Full=Zinc finger protein 180; AltName: Full=HHZ168 [Homo sapiens]	znf740a	-11.5174	LUMP_PBS	LUMP_pIC	623.379	0	311.689	2.55978	-4.49936	6.81574e-06	5.21558e-05	MSTRG.3491.82	gi|1842313422|ref|XM_034532907.1|	97.515	4226	105	0	785	5010	1001	5226	0	7223	8103	7593	5226	63	56	PREDICTED: Cyclopterus lumpus zinc finger protein 740a (znf740a), transcript variant X23, mRNA		MSTRG.3491.82	sp|Q9UJW8.2|	45.307	309	169	0	737	1663	350	658	4.53e-79	281	9606	7593	692	12	4	RecName: Full=Zinc finger protein 180; AltName: Full=HHZ168 [Homo sapiens]
XM_034556719.1	RecName: Full=TBC1 domain family member 14 [Homo sapiens]	tbc1d14	-11.509	LUMP_PBS	LUMP_pIC	619.737	0	309.868	1.07052	-10.7508	5.87309e-27	3.44242e-25	XM_034556719.1	gi|1842295415|ref|XM_034556719.1|	100	4199	0	0	72	4270	1	4199	0	7755	8103	4270	4199	98	98	PREDICTED: Cyclopterus lumpus TBC1 domain family, member 14 (tbc1d14), transcript variant X1, mRNA		XM_034556719.1	sp|Q9P2M4.3|	66.717	661	178	12	548	2476	56	692	0	815	9606	4270	693	45	15	RecName: Full=TBC1 domain family member 14 [Homo sapiens]
MSTRG.1340.112	RecName: Full=NLR family CARD domain-containing protein 3; AltName: Full=CARD15-like protein; AltName: Full=Caterpiller protein 16.2; Short=CLR16.2; AltName: Full=NACHT, LRR and CARD domains-containing protein 3; AltName: Full=Nucleotide-binding oligomerization domain protein 3 [Homo sapiens]	LOC117742246	-11.4916	LUMP_PBS	LUMP_pIC	4928.39	1.71791	2465.05	2.8392	-4.0475	5.17678e-05	0.000339984	MSTRG.1340.112	gi|1842302718|ref|XM_034549359.1|	98.348	4117	64	4	897	5011	59	4173	0	7223	8103	5012	4173	85	82	PREDICTED: Cyclopterus lumpus NLR family CARD domain-containing protein 3-like (LOC117742246), transcript variant X1, mRNA		MSTRG.1340.112	sp|Q7RTR2.2|	30.988	810	478	23	1410	3785	90	836	9.77e-82	296	9606	5012	1065	47	16	RecName: Full=NLR family CARD domain-containing protein 3; AltName: Full=CARD15-like protein; AltName: Full=Caterpiller protein 16.2; Short=CLR16.2; AltName: Full=NACHT, LRR and CARD domains-containing protein 3; AltName: Full=Nucleotide-binding oligomerization domain protein 3 [Homo sapiens]
XM_034531675.1	RecName: Full=Platelet-derived growth factor receptor alpha; Short=PDGF-R-alpha; Short=PDGFR-alpha; AltName: Full=Alpha platelet-derived growth factor receptor; AltName: Full=Alpha-type platelet-derived growth factor receptor; Flags: Precursor [Takifugu rubripes]	pdgfra	-11.4754	LUMP_PBS	LUMP_pIC	605.513	0	302.757	1.28827	-8.9076	5.21507e-19	1.54776e-17	XM_034531675.1	gi|1842310962|ref|XM_034531675.1|	100	3295	0	0	1	3295	1	3295	0	6085	8103	5841	3295	56	56	PREDICTED: Cyclopterus lumpus platelet-derived growth factor receptor, alpha polypeptide (pdgfra), mRNA		XM_034531675.1	sp|Q8AXC7.1|	85.612	973	134	3	162	3062	22	994	0	1627	31033	5841	1062	52	17	RecName: Full=Platelet-derived growth factor receptor alpha; Short=PDGF-R-alpha; Short=PDGFR-alpha; AltName: Full=Alpha platelet-derived growth factor receptor; AltName: Full=Alpha-type platelet-derived growth factor receptor; Flags: Precursor [Takifugu rubripes]
XM_034556720.1	RecName: Full=TBC1 domain family member 14 [Homo sapiens]	tbc1d14	-11.4487	LUMP_PBS	LUMP_pIC	594.398	0	297.199	1.02229	-11.1991	4.1193e-29	2.69538e-27	XM_034556720.1	gi|1842295415|ref|XM_034556719.1|	99.929	4199	0	1	72	4267	1	4199	0	7734	8103	4267	4199	98	98	PREDICTED: Cyclopterus lumpus TBC1 domain family, member 14 (tbc1d14), transcript variant X1, mRNA		XM_034556720.1	sp|Q9P2M4.3|	66.717	661	178	12	545	2473	56	692	0	815	9606	4267	693	45	15	RecName: Full=TBC1 domain family member 14 [Homo sapiens]
MSTRG.6745.2	RecName: Full=Prohibitin [Gallus gallus]	phb	-11.3687	LUMP_PBS	LUMP_pIC	1684.84	0.621796	842.73	2.41417	-4.70913	2.48773e-06	2.02209e-05	MSTRG.6745.2	gi|1842272224|ref|XM_034540394.1|	99.87	1540	0	1	18	1555	1	1540	0	2832	8103	1676	1540	92	92	PREDICTED: Cyclopterus lumpus prohibitin (phb), mRNA		MSTRG.6745.2	sp|P84173.1|	91.124	169	15	0	154	660	3	171	1.03e-119	296	9031	1676	272	46	10	RecName: Full=Prohibitin [Gallus gallus]
MSTRG.9728.12	RecName: Full=Phosphatidylinositol 3-kinase regulatory subunit alpha; Short=PI3-kinase regulatory subunit alpha; Short=PI3K regulatory subunit alpha; Short=PtdIns-3-kinase regulatory subunit alpha; AltName: Full=Phosphatidylinositol 3-kinase 85 kDa regulatory subunit alpha; Short=PI3-kinase subunit p85-alpha; Short=PtdIns-3-kinase regulatory subunit p85-alpha [Homo sapiens]	pik3r1	-11.3612	LUMP_PBS	LUMP_pIC	559.436	0	279.718	3.02629	-3.75418	0.00017391	0.00102489	MSTRG.9728.12	gi|1842276232|ref|XM_034546409.1|	100	1803	0	0	1	1803	1	1803	0	3330	8103	4400	2825	63	41	PREDICTED: Cyclopterus lumpus phosphoinositide-3-kinase, regulatory subunit 1 (alpha) (pik3r1), transcript variant X2, mRNA		MSTRG.9728.12	sp|P27986.2|	90.732	410	36	1	457	1686	317	724	0	781	9606	4400	724	28	9	RecName: Full=Phosphatidylinositol 3-kinase regulatory subunit alpha; Short=PI3-kinase regulatory subunit alpha; Short=PI3K regulatory subunit alpha; Short=PtdIns-3-kinase regulatory subunit alpha; AltName: Full=Phosphatidylinositol 3-kinase 85 kDa regulatory subunit alpha; Short=PI3-kinase subunit p85-alpha; Short=PtdIns-3-kinase regulatory subunit p85-alpha [Homo sapiens]
MSTRG.2047.2	RecName: Full=Oxysterols receptor LXR-alpha; AltName: Full=Liver X receptor alpha; AltName: Full=Nuclear receptor subfamily 1 group H member 3 [Mus musculus]	nr1h3	-11.356	LUMP_PBS	LUMP_pIC	2348.91	0.892447	1174.9	2.49829	-4.54552	5.47989e-06	4.25937e-05	MSTRG.2047.2	gi|1842304180|ref|XM_034556887.1|	100	3481	0	0	1007	4487	202	3682	0	6429	8103	5637	4872	86	62	PREDICTED: Cyclopterus lumpus nuclear receptor subfamily 1, group H, member 3 (nr1h3), transcript variant X6, mRNA		MSTRG.2047.2	sp|Q9Z0Y9.3|	73.165	395	93	3	1473	2648	61	445	0	560	10090	5637	445	21	7	RecName: Full=Oxysterols receptor LXR-alpha; AltName: Full=Liver X receptor alpha; AltName: Full=Nuclear receptor subfamily 1 group H member 3 [Mus musculus]
MSTRG.13791.3	RecName: Full=Synaptosomal-associated protein 47; Short=SNAP-47; AltName: Full=Synaptosomal-associated 47 kDa protein [Danio rerio]	snap47	-11.3547	LUMP_PBS	LUMP_pIC	556.783	0	278.392	0.975091	-11.6448	2.43874e-31	1.77044e-29	MSTRG.13791.3	gi|1842282161|ref|XM_034555074.1|	99.952	2104	0	1	1	2103	1	2104	0	3879	8103	3128	2104	67	67	PREDICTED: Cyclopterus lumpus synaptosome associated protein 47 (snap47), transcript variant X2, mRNA		MSTRG.13791.3	sp|Q0P4A7.1|	63.121	423	149	4	378	1637	1	419	2.76e-165	495	7955	3128	419	40	13	RecName: Full=Synaptosomal-associated protein 47; Short=SNAP-47; AltName: Full=Synaptosomal-associated 47 kDa protein [Danio rerio]
MSTRG.4920.2	RecName: Full=Charged multivesicular body protein 1a; AltName: Full=Chromatin-modifying protein 1a; Short=CHMP1a [Danio rerio]	chmp1a	-11.3522	LUMP_PBS	LUMP_pIC	665.938	0.270651	333.104	2.69639	-4.21016	2.55194e-05	0.000177489	MSTRG.4920.2	gi|1842288913|ref|XM_034535726.1|	100	1643	0	0	8	1650	1	1643	0	3035	8103	1955	1643	84	84	PREDICTED: Cyclopterus lumpus charged multivesicular body protein 1A (chmp1a), mRNA		MSTRG.4920.2	sp|Q6PHF0.1|	85.789	190	27	0	119	688	1	190	3.7e-98	301	7955	1955	198	29	10	RecName: Full=Charged multivesicular body protein 1a; AltName: Full=Chromatin-modifying protein 1a; Short=CHMP1a [Danio rerio]
MSTRG.3273.7	RecName: Full=IQ motif and SEC7 domain-containing protein 1 [Rattus norvegicus]	iqsec1b	-11.3324	LUMP_PBS	LUMP_pIC	548.362	0	274.181	2.39877	-4.72426	2.30959e-06	1.88454e-05	MSTRG.3273.7	gi|1842311680|ref|XM_034531982.1|	99.963	2734	1	0	70	2803	110	2843	0	5044	8103	11000	3606	32	25	PREDICTED: Cyclopterus lumpus IQ motif and Sec7 domain ArfGEF 1b (iqsec1b), transcript variant X5, mRNA		MSTRG.3273.7	sp|A0A0G2JUG7.1|	82.234	940	151	5	24	2813	2	935	0	1309	10116	11000	962	25	8	RecName: Full=IQ motif and SEC7 domain-containing protein 1 [Rattus norvegicus]
MSTRG.4083.15	RecName: Full=Protein FAM3C; AltName: Full=Interleukin-like EMT inducer; Flags: Precursor [Rattus norvegicus]	LOC117731922	-11.3235	LUMP_PBS	LUMP_pIC	545.005	0	272.502	3.02629	-3.74171	0.00018277	0.00107383	MSTRG.4083.15	gi|1842286629|ref|XM_034534481.1|	99.952	2082	1	0	4476	6557	1202	3283	0	3840	8103	10128	3283	38	21	PREDICTED: Cyclopterus lumpus uncharacterized LOC117731922 (LOC117731922), mRNA		MSTRG.4083.15	sp|Q810F4.1|	57.485	167	69	2	9167	9661	58	224	1.07e-52	189	10116	10128	227	5	2	RecName: Full=Protein FAM3C; AltName: Full=Interleukin-like EMT inducer; Flags: Precursor [Rattus norvegicus]
MSTRG.8945.1	RecName: Full=Protein PRRC2A; AltName: Full=HLA-B-associated transcript 2; AltName: Full=Proline-rich and coiled-coil-containing protein 2A [Mus musculus]	prrc2a	-11.3094	LUMP_PBS	LUMP_pIC	2476.48	0.981663	1238.73	2.96995	-3.80794	0.000140131	0.000840893	MSTRG.8945.1	gi|1842267600|ref|XM_034545793.1|	99.775	8895	0	2	247	9121	1	8895	0	16297	8103	9121	8895	97	97	PREDICTED: Cyclopterus lumpus proline-rich coiled-coil 2A (prrc2a), transcript variant X2, mRNA		MSTRG.8945.1	sp|Q7TSC1.1|	59.424	382	113	10	446	1585	1	342	1.4e-79	298	10090	9121	2158	20	4	RecName: Full=Protein PRRC2A; AltName: Full=HLA-B-associated transcript 2; AltName: Full=Proline-rich and coiled-coil-containing protein 2A [Mus musculus]
MSTRG.19018.1	RecName: Full=Plectin; Short=PCN; Short=PLTN; AltName: Full=Plectin-1; AltName: Full=Plectin-6 [Mus musculus]	LOC117728001	-11.2995	LUMP_PBS	LUMP_pIC	2238.38	0.879322	1119.63	2.28938	-4.93561	7.99026e-07	7.00057e-06	MSTRG.19018.1	gi|1842300922|ref|XM_034528622.1|	100	15188	0	0	330	15517	468	15655	0	28048	8103	15518	15655	98	98	PREDICTED: Cyclopterus lumpus plectin-like (LOC117728001), transcript variant X12, mRNA		MSTRG.19018.1	sp|Q9QXS1.3|	64.283	2335	817	12	6643	13617	2302	4629	0	2693	10090	15518	4691	84	15	RecName: Full=Plectin; Short=PCN; Short=PLTN; AltName: Full=Plectin-1; AltName: Full=Plectin-6 [Mus musculus]
MSTRG.795.6	RecName: Full=4-hydroxy-2-oxoglutarate aldolase, mitochondrial; AltName: Full=Dihydrodipicolinate synthase-like; Short=DHDPS-like protein; AltName: Full=Probable 2-keto-4-hydroxyglutarate aldolase; Short=Probable KHG-aldolase; Flags: Precursor [Danio rerio]	hoga1	-11.2976	LUMP_PBS	LUMP_pIC	1179.21	0.471634	589.84	3.02624	-3.73321	0.000189053	0.0011065	MSTRG.795.6	gi|1842317742|ref|XM_034536368.1|	100	938	0	0	572	1509	347	1284	0	1733	8103	2082	1284	59	45	PREDICTED: Cyclopterus lumpus 4-hydroxy-2-oxoglutarate aldolase 1 (hoga1), mRNA		MSTRG.795.6	sp|Q6NY77.1|	72.274	321	77	1	536	1462	4	324	3.35e-150	441	7955	2082	324	45	15	RecName: Full=4-hydroxy-2-oxoglutarate aldolase, mitochondrial; AltName: Full=Dihydrodipicolinate synthase-like; Short=DHDPS-like protein; AltName: Full=Probable 2-keto-4-hydroxyglutarate aldolase; Short=Probable KHG-aldolase; Flags: Precursor [Danio rerio]
MSTRG.3131.19	RecName: Full=Transforming acidic coiled-coil-containing protein 1; AltName: Full=Gastric cancer antigen Ga55; AltName: Full=Taxin-1 [Homo sapiens]	tacc1	-11.2917	LUMP_PBS	LUMP_pIC	533.114	0	266.557	2.57252	-4.38936	1.13683e-05	8.42088e-05	MSTRG.3131.19	gi|1842311483|ref|XM_034531875.1|	98.338	3370	20	12	974	4331	782	4127	0	5880	8103	4979	4883	88	67	PREDICTED: Cyclopterus lumpus transforming, acidic coiled-coil containing protein 1 (tacc1), transcript variant X3, mRNA		MSTRG.3131.19	sp|O75410.2|	55.632	435	164	9	2237	3505	385	802	3.31e-129	426	9606	4979	805	25	8	RecName: Full=Transforming acidic coiled-coil-containing protein 1; AltName: Full=Gastric cancer antigen Ga55; AltName: Full=Taxin-1 [Homo sapiens]
MSTRG.6090.10	RecName: Full=Serine/threonine-protein kinase WNK4; AltName: Full=Protein kinase lysine-deficient 4; AltName: Full=Protein kinase with no lysine 4 [Homo sapiens]	LOC117734700	-11.2841	LUMP_PBS	LUMP_pIC	1168.87	0.47053	584.672	2.70267	-4.17517	2.9777e-05	0.000204476	MSTRG.6090.10	gi|1842269485|ref|XM_034538945.1|	99.652	1438	5	0	637	2074	97	1534	0	2628	8103	8176	4099	49	18	PREDICTED: Cyclopterus lumpus serine/threonine-protein kinase WNK4-like (LOC117734700), mRNA		MSTRG.6090.10	sp|Q96J92.1|	76.712	365	84	1	754	1848	162	525	0	622	9606	8176	1243	17	4	RecName: Full=Serine/threonine-protein kinase WNK4; AltName: Full=Protein kinase lysine-deficient 4; AltName: Full=Protein kinase with no lysine 4 [Homo sapiens]
MSTRG.7134.9	RecName: Full=Annexin A3; AltName: Full=35-alpha calcimedin; AltName: Full=Annexin III; AltName: Full=Annexin-3; AltName: Full=Lipocortin III; AltName: Full=Placental anticoagulant protein III; Short=PAP-III [Mus musculus]	anxa3a	-11.2651	LUMP_PBS	LUMP_pIC	523.363	0	261.681	3.0263	-3.72239	0.000197345	0.00115063	MSTRG.7134.9	gi|1842259041|ref|XR_004609953.1|	99.878	2464	0	1	1	2461	72	2535	0	4530	8103	4524	2535	54	54	PREDICTED: Cyclopterus lumpus annexin A3a (anxa3a), transcript variant X4, misc_RNA		MSTRG.7134.9	sp|O35639.4|	56.289	318	139	0	2521	3474	6	323	1.43e-96	317	10090	4524	323	21	7	RecName: Full=Annexin A3; AltName: Full=35-alpha calcimedin; AltName: Full=Annexin III; AltName: Full=Annexin-3; AltName: Full=Lipocortin III; AltName: Full=Placental anticoagulant protein III; Short=PAP-III [Mus musculus]
MSTRG.11006.8	RecName: Full=Remodeling and spacing factor 1; Short=Rsf-1; AltName: Full=HBV pX-associated protein 8; AltName: Full=Hepatitis B virus X-associated protein; AltName: Full=p325 subunit of RSF chromatin-remodeling complex [Homo sapiens]	rsf1b.1	-11.2538	LUMP_PBS	LUMP_pIC	519.27	0	259.635	3.0263	-3.71865	0.000200288	0.00116474	MSTRG.11006.8	gi|1842254261|ref|XM_034549405.1|	100	3784	0	0	4289	8072	2580	6363	0	6988	8103	9751	6363	66	39	PREDICTED: Cyclopterus lumpus remodeling and spacing factor 1b, tandem duplicate 1 (rsf1b.1), mRNA		MSTRG.11006.8	sp|Q96T23.2|	48.196	388	162	8	65	1135	17	396	6.79e-92	335	9606	9751	1441	19	4	RecName: Full=Remodeling and spacing factor 1; Short=Rsf-1; AltName: Full=HBV pX-associated protein 8; AltName: Full=Hepatitis B virus X-associated protein; AltName: Full=p325 subunit of RSF chromatin-remodeling complex [Homo sapiens]
MSTRG.15385.1	RecName: Full=LYR motif-containing protein 4B [Salmo salar]	LOC117749529	-11.2511	LUMP_PBS	LUMP_pIC	545.29	0.21983	272.755	3.02629	-3.71778	0.000200982	0.00116862	MSTRG.15385.1	gi|1842279808|ref|XM_034560144.1|	100	683	0	0	1	683	1	683	0	1262	8103	926	972	99	74	PREDICTED: Cyclopterus lumpus LYR motif-containing protein 4B (LOC117749529), mRNA		MSTRG.15385.1	sp|B5XD90.1|	64.634	82	29	0	54	299	2	83	1.11e-31	116	8030	926	84	27	9	RecName: Full=LYR motif-containing protein 4B [Salmo salar]
XM_034537875.1	RecName: Full=IQ motif and SEC7 domain-containing protein 1 [Mus musculus]	LOC117733928	-11.1998	LUMP_PBS	LUMP_pIC	500.307	0	250.154	0.968631	-11.5625	6.38124e-31	4.55076e-29	XM_034537875.1	gi|1842253155|ref|XM_034537875.1|	100	6239	0	0	14	6252	1	6239	0	11522	8103	6252	6239	99	99	PREDICTED: Cyclopterus lumpus IQ motif and SEC7 domain-containing protein 1-like (LOC117733928), transcript variant X5, mRNA		XM_034537875.1	sp|Q8R0S2.2|	78.534	955	184	7	361	3210	9	947	0	1280	10090	6252	961	46	15	RecName: Full=IQ motif and SEC7 domain-containing protein 1 [Mus musculus]
XM_034550163.1	RecName: Full=Angio-associated migratory cell protein [Bos taurus]	aamp	-11.198	LUMP_PBS	LUMP_pIC	499.576	0	249.788	3.0263	-3.70021	0.000215417	0.00124684	XM_034550163.1	gi|1842302873|ref|XM_034550163.1|	100	1971	0	0	1	1971	1	1971	0	3640	8103	1971	1971	100	100	PREDICTED: Cyclopterus lumpus angio-associated, migratory cell protein (aamp), transcript variant X2, mRNA		XM_034550163.1	sp|Q3SZK1.1|	68.571	350	105	2	408	1445	85	433	1.22e-174	507	9913	1971	434	53	18	RecName: Full=Angio-associated migratory cell protein [Bos taurus]
MSTRG.13335.23	RecName: Full=Eukaryotic translation initiation factor 4 gamma 1; Short=eIF-4-gamma 1; Short=eIF-4G 1; Short=eIF-4G1; AltName: Full=p220 [Homo sapiens]	eif4g1a	-11.1923	LUMP_PBS	LUMP_pIC	493.411	0.200983	246.806	3.02631	-3.69832	0.000217029	0.00125568	MSTRG.13335.23	gi|1842281387|ref|XM_034554726.1|	99.382	5506	16	4	1813	7306	1843	7342	0	9963	8103	7306	7342	100	75	PREDICTED: Cyclopterus lumpus eukaryotic translation initiation factor 4 gamma, 1a (eif4g1a), mRNA		MSTRG.13335.23	sp|Q04637.4|	62.519	659	199	12	2537	4450	492	1123	8.95e-175	585	9606	7306	1599	45	9	RecName: Full=Eukaryotic translation initiation factor 4 gamma 1; Short=eIF-4-gamma 1; Short=eIF-4G 1; Short=eIF-4G1; AltName: Full=p220 [Homo sapiens]
MSTRG.1340.110	RecName: Full=NLR family CARD domain-containing protein 3; AltName: Full=CARD15-like protein; AltName: Full=Caterpiller protein 16.2; Short=CLR16.2; AltName: Full=NACHT, LRR and CARD domains-containing protein 3; AltName: Full=Nucleotide-binding oligomerization domain protein 3 [Homo sapiens]	LOC117740515	-11.1587	LUMP_PBS	LUMP_pIC	6210.29	2.72481	3106.51	2.72202	-4.09942	4.14179e-05	0.000276466	MSTRG.1340.110	gi|1842302218|ref|XM_034546969.1|	99.36	3279	21	0	465	3743	314	3592	0	5939	8103	5534	3637	70	59	PREDICTED: Cyclopterus lumpus NLR family CARD domain-containing protein 3-like (LOC117740515), mRNA		MSTRG.1340.110	sp|Q7RTR2.2|	31.682	969	591	28	1410	4280	90	999	1.11e-97	345	9606	5534	1065	52	17	RecName: Full=NLR family CARD domain-containing protein 3; AltName: Full=CARD15-like protein; AltName: Full=Caterpiller protein 16.2; Short=CLR16.2; AltName: Full=NACHT, LRR and CARD domains-containing protein 3; AltName: Full=Nucleotide-binding oligomerization domain protein 3 [Homo sapiens]
XM_034560641.1	RecName: Full=TRAF2 and NCK-interacting protein kinase [Homo sapiens]	tnikb	-11.1571	LUMP_PBS	LUMP_pIC	485.657	0	242.829	0.995369	-11.209	3.68436e-29	2.42149e-27	XM_034560641.1	gi|1842280718|ref|XM_034560641.1|	100	7392	0	0	68	7459	1	7392	0	13651	8103	7459	7392	99	99	PREDICTED: Cyclopterus lumpus TRAF2 and NCK interacting kinase b (tnikb), transcript variant X1, mRNA		XM_034560641.1	sp|Q9UKE5.1|	63.802	931	243	23	1978	4617	473	1360	0	911	9606	7459	1360	51	12	RecName: Full=TRAF2 and NCK-interacting protein kinase [Homo sapiens]
MSTRG.13657.1	RecName: Full=DCN1-like protein 1; Short=DCNL1; AltName: Full=DCUN1 domain-containing protein 1; AltName: Full=Defective in cullin neddylation protein 1-like protein 1; AltName: Full=Testis-specific protein 3 [Mus musculus]	dcun1d1	-11.1528	LUMP_PBS	LUMP_pIC	484.185	0	242.093	2.54253	-4.38652	1.1518e-05	8.52318e-05	MSTRG.13657.1	gi|1842285283|ref|XM_034556360.1|	98.311	1421	0	1	66	1462	1	1421	0	2470	8103	1462	1421	96	96	PREDICTED: Cyclopterus lumpus DCN1, defective in cullin neddylation 1, domain containing 1 (S. cerevisiae) (dcun1d1), transcript variant X2, mRNA		MSTRG.13657.1	sp|Q9QZ73.1|	87.645	259	30	2	144	914	1	259	2.41e-167	475	10090	1462	259	53	18	RecName: Full=DCN1-like protein 1; Short=DCNL1; AltName: Full=DCUN1 domain-containing protein 1; AltName: Full=Defective in cullin neddylation protein 1-like protein 1; AltName: Full=Testis-specific protein 3 [Mus musculus]
MSTRG.16764.12	RecName: Full=Serine palmitoyltransferase 2; AltName: Full=Long chain base biosynthesis protein 2; Short=LCB 2; AltName: Full=Long chain base biosynthesis protein 2a; Short=LCB2a; AltName: Full=Serine-palmitoyl-CoA transferase 2; Short=SPT 2 [Mus musculus]	LOC117751422	-11.1295	LUMP_PBS	LUMP_pIC	476.393	0	238.197	2.1022	-5.29422	1.19527e-07	1.16304e-06	MSTRG.16764.12	gi|1842262973|ref|XM_034563280.1|	97.383	3248	36	3	3635	6844	1	3237	0	5481	8103	7198	3350	45	45	PREDICTED: Cyclopterus lumpus alcohol dehydrogenase 1-like (LOC117751422), mRNA		MSTRG.16764.12	sp|P97363.2|	81.584	505	93	0	388	1902	42	546	0	885	10090	7198	560	21	7	RecName: Full=Serine palmitoyltransferase 2; AltName: Full=Long chain base biosynthesis protein 2; Short=LCB 2; AltName: Full=Long chain base biosynthesis protein 2a; Short=LCB2a; AltName: Full=Serine-palmitoyl-CoA transferase 2; Short=SPT 2 [Mus musculus]
MSTRG.11540.3	RecName: Full=Leucine-rich repeat transmembrane protein FLRT1; AltName: Full=Fibronectin leucine rich transmembrane protein 1; Flags: Precursor [Mus musculus]	flrt1a	-11.1228	LUMP_PBS	LUMP_pIC	474.087	0	237.044	1.08725	-10.2302	1.45231e-24	7.29094e-23	MSTRG.11540.3	gi|1842257555|ref|XM_034551175.1|	100	4392	0	0	474	4865	66	4457	0	8111	8103	4865	4457	90	90	PREDICTED: Cyclopterus lumpus fibronectin leucine rich transmembrane protein 1a (flrt1a), transcript variant X1, mRNA		MSTRG.11540.3	sp|Q6RKD8.2|	59.488	664	233	11	859	2829	12	646	0	762	10090	4865	646	41	14	RecName: Full=Leucine-rich repeat transmembrane protein FLRT1; AltName: Full=Fibronectin leucine rich transmembrane protein 1; Flags: Precursor [Mus musculus]
MSTRG.5371.3	RecName: Full=Nucleolar complex protein 2 homolog; Short=Protein NOC2 homolog; AltName: Full=NOC2-like protein; AltName: Full=Novel INHAT repressor [Mus musculus]	noc2l	-11.1222	LUMP_PBS	LUMP_pIC	1373.23	0.602948	686.918	3.01557	-3.68826	0.000225796	0.001302	MSTRG.5371.3	gi|1784382935|ref|XM_031845911.1|	92.806	2099	131	11	228	2309	1	2096	0	3022	433405	4293	2475	55	48	PREDICTED: Anarrhichthys ocellatus NOC2 like nucleolar associated transcriptional repressor (noc2l), mRNA		MSTRG.5371.3	sp|Q9WV70.2|	60.952	630	232	5	340	2208	30	652	0	786	10090	4293	747	44	15	RecName: Full=Nucleolar complex protein 2 homolog; Short=Protein NOC2 homolog; AltName: Full=NOC2-like protein; AltName: Full=Novel INHAT repressor [Mus musculus]
MSTRG.18235.3	-	atad2b	-11.1146	LUMP_PBS	LUMP_pIC	471.534	0	235.767	3.02631	-3.67266	0.000240037	0.00137448	MSTRG.18235.3	gi|1317146512|ref|XM_023430118.1|	77.446	368	43	24	41	388	7958	7611	8.67e-42	183	1841481	2223	7958	21	16	PREDICTED: Seriola lalandi dorsalis ATPase family, AAA domain containing 2B (atad2b), mRNA		MSTRG.18235.3	-	-	-	-	-	-	-	-	-	-	-	-	-	-	-	-	-
XM_034553345.1	RecName: Full=Receptor-type tyrosine-protein phosphatase U; Short=R-PTP-U; AltName: Full=Receptor-type protein-tyrosine phosphatase psi; Short=R-PTP-psi; Flags: Precursor [Danio rerio]	ptprub	-11.0945	LUMP_PBS	LUMP_pIC	464.991	0	232.495	2.04643	-5.42141	5.91295e-08	5.98966e-07	XM_034553345.1	gi|1842298490|ref|XM_034553345.1|	100	5350	0	0	1	5350	1	5350	0	9880	8103	5350	5350	100	100	PREDICTED: Cyclopterus lumpus protein tyrosine phosphatase receptor type Ub (ptprub), transcript variant X1, mRNA		XM_034553345.1	sp|B3DK56.1|	89.357	1447	138	5	133	4434	1	1444	0	2566	7955	5350	1444	80	27	RecName: Full=Receptor-type tyrosine-protein phosphatase U; Short=R-PTP-U; AltName: Full=Receptor-type protein-tyrosine phosphatase psi; Short=R-PTP-psi; Flags: Precursor [Danio rerio]
MSTRG.18130.74	RecName: Full=NLR family CARD domain-containing protein 3; AltName: Full=CARD15-like protein; AltName: Full=Caterpiller protein 16.2; Short=CLR16.2; AltName: Full=NACHT, LRR and CARD domains-containing protein 3; AltName: Full=Nucleotide-binding oligomerization domain protein 3 [Homo sapiens]	LOC117727122	-11.0811	LUMP_PBS	LUMP_pIC	460.698	0	230.349	2.53778	-4.36645	1.26279e-05	9.2689e-05	MSTRG.18130.74	gi|1842247471|ref|XM_034527198.1|	99.553	4703	21	0	1500	6202	814	5516	0	8569	8103	6207	5516	76	76	PREDICTED: Cyclopterus lumpus NLR family CARD domain-containing protein 3-like (LOC117727122), mRNA		MSTRG.18130.74	sp|Q7RTR2.2|	29.979	974	546	27	1853	4558	90	999	1.09e-91	327	9606	6207	1065	44	15	RecName: Full=NLR family CARD domain-containing protein 3; AltName: Full=CARD15-like protein; AltName: Full=Caterpiller protein 16.2; Short=CLR16.2; AltName: Full=NACHT, LRR and CARD domains-containing protein 3; AltName: Full=Nucleotide-binding oligomerization domain protein 3 [Homo sapiens]
MSTRG.6478.1	RecName: Full=[Pyruvate dehydrogenase (acetyl-transferring)] kinase isozyme 2, mitochondrial; AltName: Full=Pyruvate dehydrogenase kinase isoform 2; Short=PDH kinase 2; Flags: Precursor [Mus musculus]	LOC117734678	-11.0763	LUMP_PBS	LUMP_pIC	459.183	0	229.591	3.02631	-3.66001	0.000252205	0.00143823	MSTRG.6478.1	gi|1842269427|ref|XM_034538912.1|	100	2518	0	0	401	2918	184	2701	0	4650	8103	2918	2701	100	86	PREDICTED: Cyclopterus lumpus pyruvate dehydrogenase (acetyl-transferring) kinase isozyme 2, mitochondrial-like (LOC117734678), mRNA		MSTRG.6478.1	sp|Q9JK42.2|	71.149	409	116	2	415	1641	1	407	0	630	10090	2918	407	51	14	RecName: Full=[Pyruvate dehydrogenase (acetyl-transferring)] kinase isozyme 2, mitochondrial; AltName: Full=Pyruvate dehydrogenase kinase isoform 2; Short=PDH kinase 2; Flags: Precursor [Mus musculus]
MSTRG.12681.2	RecName: Full=Phosphatase and actin regulator 4B [Danio rerio]	phactr4b	-11.0333	LUMP_PBS	LUMP_pIC	445.657	0	222.828	2.11416	-5.21874	1.8014e-07	1.71895e-06	MSTRG.12681.2	gi|1842300620|ref|XM_034554505.1|	100	4109	0	0	142	4250	114	4222	0	7589	8103	4306	4222	95	95	PREDICTED: Cyclopterus lumpus phosphatase and actin regulator 4b (phactr4b), mRNA		MSTRG.12681.2	sp|Q6PEI3.2|	75.294	255	47	4	1996	2754	514	754	9.38e-96	329	7955	4306	754	48	6	RecName: Full=Phosphatase and actin regulator 4B [Danio rerio]
XM_034563181.1	RecName: Full=Rho-associated protein kinase 2; AltName: Full=Rho-associated, coiled-coil-containing protein kinase 2; AltName: Full=Rho-associated, coiled-coil-containing protein kinase II; Short=ROCK-II; AltName: Full=p164 ROCK-2 [Bos taurus]	rock2a	-11.0304	LUMP_PBS	LUMP_pIC	663.562	0.245416	331.903	2.62295	-4.20535	2.60677e-05	0.000180878	XM_034563181.1	gi|1842262786|ref|XM_034563181.1|	100	7581	0	0	47	7627	1	7581	0	14000	8103	7627	7581	99	99	PREDICTED: Cyclopterus lumpus rho-associated, coiled-coil containing protein kinase 2a (rock2a), transcript variant X1, mRNA		XM_034563181.1	sp|Q28021.1|	75.198	1387	331	4	700	4845	8	1386	0	1910	9913	7627	1388	54	18	RecName: Full=Rho-associated protein kinase 2; AltName: Full=Rho-associated, coiled-coil-containing protein kinase 2; AltName: Full=Rho-associated, coiled-coil-containing protein kinase II; Short=ROCK-II; AltName: Full=p164 ROCK-2 [Bos taurus]
MSTRG.18820.7	RecName: Full=Coiled-coil domain-containing protein 9 [Mus musculus]	ccdc9	-11.0153	LUMP_PBS	LUMP_pIC	656.616	0.225114	328.421	2.25399	-4.88702	1.02374e-06	8.8181e-06	MSTRG.18820.7	gi|1842301065|ref|XM_034528691.1|	98.745	4860	43	14	537	5384	488	5341	0	8621	8103	11167	5341	48	43	PREDICTED: Cyclopterus lumpus coiled-coil domain containing 9 (ccdc9), transcript variant X3, mRNA		MSTRG.18820.7	sp|Q8VC31.1|	57.709	227	79	7	1216	1866	147	366	2.12e-59	219	10090	11167	543	9	2	RecName: Full=Coiled-coil domain-containing protein 9 [Mus musculus]
MSTRG.9543.80	RecName: Full=Major histocompatibility complex class I-related gene protein; AltName: Full=MHC class I-related gene protein; Flags: Precursor [Rattus norvegicus]	LOC117738777	-11.0143	LUMP_PBS	LUMP_pIC	439.835	0	219.917	2.06369	-5.33718	9.44047e-08	9.29795e-07	MSTRG.9543.80	gi|1842265913|ref|XM_034544898.1|	100	1355	0	0	1	1355	1	1355	0	2503	8103	5780	1355	23	23	PREDICTED: Cyclopterus lumpus major histocompatibility complex class I-related gene protein-like (LOC117738777), transcript variant X1, mRNA		MSTRG.9543.80	sp|O19477.2|	36.071	280	168	6	163	990	20	292	3.33e-48	179	10116	5780	343	14	5	RecName: Full=Major histocompatibility complex class I-related gene protein; AltName: Full=MHC class I-related gene protein; Flags: Precursor [Rattus norvegicus]
MSTRG.12550.56	RecName: Full=C-type lectin domain family 10 member A; AltName: Full=MMGL; AltName: Full=Macrophage asialoglycoprotein-binding protein 1; Short=M-ASGP-BP-1; AltName: Full=Macrophage galactose/N-acetylgalactosamine-specific lectin [Rattus norvegicus]	LOC117745148	-11.0104	LUMP_PBS	LUMP_pIC	438.634	0	219.317	2.15434	-5.11079	3.20808e-07	2.97003e-06	MSTRG.12550.56	gi|1842298308|ref|XM_034553250.1|	99.815	1626	3	0	1	1626	13	1638	0	2987	8103	3160	1638	51	51	PREDICTED: Cyclopterus lumpus C-type lectin domain family 4 member A-like (LOC117745148), transcript variant X1, mRNA		MSTRG.12550.56	sp|P49301.1|	25.108	231	143	7	420	1067	83	298	1.08e-09	64.7	10116	3160	306	21	7	RecName: Full=C-type lectin domain family 10 member A; AltName: Full=MMGL; AltName: Full=Macrophage asialoglycoprotein-binding protein 1; Short=M-ASGP-BP-1; AltName: Full=Macrophage galactose/N-acetylgalactosamine-specific lectin [Rattus norvegicus]
MSTRG.7358.6	RecName: Full=Protein unc-119 homolog B; AltName: Full=Protein unc-119 homolog 1 [Danio rerio]	unc119.1	-11.0071	LUMP_PBS	LUMP_pIC	437.641	0	218.821	2.03385	-5.41194	6.2347e-08	6.29979e-07	MSTRG.7358.6	gi|1842259560|ref|XM_034541584.1|	100	2988	0	0	1	2988	1	2988	0	5518	8103	4522	2988	66	66	PREDICTED: Cyclopterus lumpus unc-119 homolog 1 (unc119.1), mRNA		MSTRG.7358.6	sp|Q90Z08.2|	75.41	244	53	2	120	851	6	242	7.27e-120	378	7955	4522	243	16	5	RecName: Full=Protein unc-119 homolog B; AltName: Full=Protein unc-119 homolog 1 [Danio rerio]
MSTRG.18223.34	RecName: Full=Centromere-associated protein E; AltName: Full=Centromere protein E; Short=CENP-E; AltName: Full=Kinesin-7; AltName: Full=Kinesin-related protein CENPE; Flags: Precursor [Homo sapiens]	cenpe	-11.0057	LUMP_PBS	LUMP_pIC	437.226	0	218.613	2.1469	-5.12631	2.95479e-07	2.74986e-06	MSTRG.18223.34	gi|1842249326|ref|XM_034528204.1|	99.95	4013	2	0	1	4013	1	4013	0	7400	8103	6340	7045	97	63	PREDICTED: Cyclopterus lumpus centromere protein E (cenpe), transcript variant X6, mRNA		MSTRG.18223.34	sp|Q02224.2|	61.135	458	157	6	147	1511	1	440	2.32e-169	582	9606	6340	2701	33	7	RecName: Full=Centromere-associated protein E; AltName: Full=Centromere protein E; Short=CENP-E; AltName: Full=Kinesin-7; AltName: Full=Kinesin-related protein CENPE; Flags: Precursor [Homo sapiens]
MSTRG.543.3	RecName: Full=Solute carrier family 22 member 7; AltName: Full=Organic anion transporter 2; Short=mOAT2 [Mus musculus]	LOC116396654	-10.9998	LUMP_PBS	LUMP_pIC	435.446	0	217.723	2.60068	-4.2296	2.34105e-05	0.0001639	MSTRG.543.3	gi|1784435738|ref|XM_031871399.1|	93.116	1598	103	7	53	1648	1	1593	0	2335	433405	2057	1593	78	78	PREDICTED: Anarrhichthys ocellatus solute carrier family 22 member 7-like (LOC116396654), mRNA		MSTRG.543.3	sp|Q91WU2.1|	37.153	541	311	8	71	1645	1	528	3.9e-115	359	10090	2057	540	77	26	RecName: Full=Solute carrier family 22 member 7; AltName: Full=Organic anion transporter 2; Short=mOAT2 [Mus musculus]
XM_034553596.1	RecName: Full=DNA repair protein XRCC1; AltName: Full=X-ray repair cross-complementing protein 1 [Mus musculus]	xrcc1	-10.9916	LUMP_PBS	LUMP_pIC	432.972	0	216.486	2.24183	-4.90296	9.4403e-07	8.18546e-06	XM_034553596.1	gi|1842298951|ref|XM_034553596.1|	100	2860	0	0	1	2860	1	2860	0	5282	8103	2864	2860	99	99	PREDICTED: Cyclopterus lumpus X-ray repair complementing defective repair in Chinese hamster cells 1 (xrcc1), mRNA		XM_034553596.1	sp|Q60596.2|	51.002	649	274	13	33	1907	1	629	0	548	10090	2864	631	65	22	RecName: Full=DNA repair protein XRCC1; AltName: Full=X-ray repair cross-complementing protein 1 [Mus musculus]
MSTRG.7358.3	RecName: Full=Protein unc-119 homolog B; AltName: Full=Protein unc-119 homolog 1 [Danio rerio]	unc119.1	-10.9849	LUMP_PBS	LUMP_pIC	430.958	0	215.479	2.09253	-5.24955	1.52469e-07	1.46561e-06	MSTRG.7358.3	gi|1842259560|ref|XM_034541584.1|	100	2988	0	0	1	2988	1	2988	0	5518	8103	4745	2988	63	63	PREDICTED: Cyclopterus lumpus unc-119 homolog 1 (unc119.1), mRNA		MSTRG.7358.3	sp|Q90Z08.2|	75.41	244	53	2	120	851	6	242	1.44e-119	378	7955	4745	243	15	5	RecName: Full=Protein unc-119 homolog B; AltName: Full=Protein unc-119 homolog 1 [Danio rerio]
XM_034540953.1	RecName: Full=Lysine-specific demethylase 2B; AltName: Full=F-box and leucine-rich repeat protein 10; AltName: Full=F-box/LRR-repeat protein 10; AltName: Full=JmjC domain-containing histone demethylation protein 1B; AltName: Full=[Histone-H3]-lysine-36 demethylase 1B [Xenopus laevis]	kdm2ba	-10.9847	LUMP_PBS	LUMP_pIC	430.881	0	215.441	2.15001	-5.10912	3.23665e-07	2.99399e-06	XM_034540953.1	gi|1842258406|ref|XM_034540953.1|	100	3818	0	0	1	3818	1	3818	0	7051	8103	3818	3818	100	100	PREDICTED: Cyclopterus lumpus lysine (K)-specific demethylase 2Ba (kdm2ba), transcript variant X2, mRNA		XM_034540953.1	sp|Q640I9.1|	63.007	765	234	9	435	2720	541	1259	0	847	8355	3818	1259	60	20	RecName: Full=Lysine-specific demethylase 2B; AltName: Full=F-box and leucine-rich repeat protein 10; AltName: Full=F-box/LRR-repeat protein 10; AltName: Full=JmjC domain-containing histone demethylation protein 1B; AltName: Full=[Histone-H3]-lysine-36 demethylase 1B [Xenopus laevis]
MSTRG.12550.20	RecName: Full=C-type lectin domain family 10 member A; AltName: Full=MMGL; AltName: Full=Macrophage asialoglycoprotein-binding protein 1; Short=M-ASGP-BP-1; AltName: Full=Macrophage galactose/N-acetylgalactosamine-specific lectin [Rattus norvegicus]	LOC117745148	-10.9377	LUMP_PBS	LUMP_pIC	417.117	0	208.559	3.02633	-3.61419	0.000301293	0.00168847	MSTRG.12550.20	gi|1842298308|ref|XM_034553250.1|	99.817	1638	3	0	46	1683	1	1638	0	3009	8103	3217	1638	51	51	PREDICTED: Cyclopterus lumpus C-type lectin domain family 4 member A-like (LOC117745148), transcript variant X1, mRNA		MSTRG.12550.20	sp|P49301.1|	25.108	231	143	7	477	1124	83	298	1.05e-09	64.7	10116	3217	306	20	7	RecName: Full=C-type lectin domain family 10 member A; AltName: Full=MMGL; AltName: Full=Macrophage asialoglycoprotein-binding protein 1; Short=M-ASGP-BP-1; AltName: Full=Macrophage galactose/N-acetylgalactosamine-specific lectin [Rattus norvegicus]
MSTRG.10926.4	RecName: Full=Macrophage colony-stimulating factor 1 receptor 2; Short=CSF-1-R 2; Flags: Precursor [Takifugu rubripes]	csf1rb	-10.9262	LUMP_PBS	LUMP_pIC	413.8	0	206.9	3.02633	-3.61037	0.000305755	0.00171024	MSTRG.10926.4	gi|1842255536|ref|XM_034550079.1|	100	3497	0	0	257	3753	21	3517	0	6458	8103	3754	3517	93	93	PREDICTED: Cyclopterus lumpus colony stimulating factor 1 receptor, b (csf1rb), mRNA		MSTRG.10926.4	sp|Q8UVR8.1|	64.694	980	311	11	342	3227	19	981	0	1254	31033	3754	1019	77	26	RecName: Full=Macrophage colony-stimulating factor 1 receptor 2; Short=CSF-1-R 2; Flags: Precursor [Takifugu rubripes]
MSTRG.4250.6	RecName: Full=Apoptosis-enhancing nuclease; AltName: Full=Interferon-stimulated 20 kDa exonuclease-like 1 [Homo sapiens]	LOC117731835	-10.9186	LUMP_PBS	LUMP_pIC	411.618	0	205.809	3.02633	-3.60786	0.000308731	0.00172471	MSTRG.4250.6	gi|1842286371|ref|XM_034534340.1|	99.553	1343	3	2	53	1395	1	1340	0	2444	8103	1910	1827	92	70	PREDICTED: Cyclopterus lumpus apoptosis-enhancing nuclease-like (LOC117731835), mRNA		MSTRG.4250.6	sp|Q8WTP8.2|	51.092	229	106	3	440	1123	86	309	4.98e-70	233	9606	1910	325	36	12	RecName: Full=Apoptosis-enhancing nuclease; AltName: Full=Interferon-stimulated 20 kDa exonuclease-like 1 [Homo sapiens]
MSTRG.11112.3	RecName: Full=Rab5 GDP/GTP exchange factor; AltName: Full=Rabex-5 [Mus musculus]	rabgef1	-10.9182	LUMP_PBS	LUMP_pIC	411.513	0	205.756	3.02633	-3.60774	0.000308879	0.00172532	MSTRG.11112.3	gi|1842255314|ref|XM_034549957.1|	99.975	4003	1	0	1	4003	27	4029	0	7387	8103	4006	4029	99	99	PREDICTED: Cyclopterus lumpus RAB guanine nucleotide exchange factor (GEF) 1 (rabgef1), transcript variant X3, mRNA		MSTRG.11112.3	sp|Q9JM13.1|	64.844	512	157	5	267	1796	1	491	0	595	10090	4006	491	38	13	RecName: Full=Rab5 GDP/GTP exchange factor; AltName: Full=Rabex-5 [Mus musculus]
MSTRG.10778.6	-	wdfy1	-10.9161	LUMP_PBS	LUMP_pIC	612.971	0.21983	306.596	1.21655	-8.973	2.88539e-19	8.95843e-18	MSTRG.10778.6	gi|1811586153|ref|XM_032505060.1|	92.632	95	4	2	1027	1121	3432	3341	1.11e-26	134	54343	2788	5761	8	3	PREDICTED: Etheostoma spectabile WD repeat and FYVE domain containing 1 (wdfy1), mRNA		MSTRG.10778.6	-	-	-	-	-	-	-	-	-	-	-	-	-	-	-	-	-
MSTRG.14126.8	RecName: Full=Zinc finger protein 638; AltName: Full=Cutaneous T-cell lymphoma-associated antigen se33-1; Short=CTCL-associated antigen se33-1; AltName: Full=Nuclear protein 220; AltName: Full=Zinc finger matrin-like protein [Homo sapiens]	LOC117748105	-10.9046	LUMP_PBS	LUMP_pIC	608.134	0.200983	304.167	2.23028	-4.88936	1.01164e-06	8.72406e-06	MSTRG.14126.8	gi|1842297420|ref|XM_034557730.1|	98.852	7053	52	13	4610	11649	4991	12027	0	12549	8103	11649	12027	100	60	PREDICTED: Cyclopterus lumpus uncharacterized LOC117748105 (LOC117748105), mRNA		MSTRG.14126.8	sp|Q14966.2|	61.111	72	28	0	2241	2456	397	468	1.06e-20	105	9606	11649	1978	5	1	RecName: Full=Zinc finger protein 638; AltName: Full=Cutaneous T-cell lymphoma-associated antigen se33-1; Short=CTCL-associated antigen se33-1; AltName: Full=Nuclear protein 220; AltName: Full=Zinc finger matrin-like protein [Homo sapiens]
MSTRG.903.12	-	mgat3b	-10.8959	LUMP_PBS	LUMP_pIC	405.197	0	202.598	3.02633	-3.60035	0.000317784	0.00177027	MSTRG.903.12	gi|1842317013|ref|XM_034532655.1|	100	341	0	0	1390	1730	1942	2282	2e-176	630	8103	1730	2282	20	20	PREDICTED: Cyclopterus lumpus beta-1,4-mannosyl-glycoprotein 4-beta-N-acetylglucosaminyltransferase b (mgat3b), transcript variant X6, mRNA		MSTRG.903.12	-	-	-	-	-	-	-	-	-	-	-	-	-	-	-	-	-
MSTRG.4734.1	RecName: Full=Solute carrier family 66 member 2; AltName: Full=PQ-loop repeat-containing protein 1 [Bos taurus]	si:dkey-246g23.2	-10.8927	LUMP_PBS	LUMP_pIC	1366.86	0.811952	683.838	1.0605	-10.2713	9.49129e-25	4.82481e-23	MSTRG.4734.1	gi|1842289359|ref|XM_034535968.1|	100	1617	0	0	745	2361	672	2288	0	2987	8103	4273	2288	54	38	PREDICTED: Cyclopterus lumpus solute carrier family 66 member 2 (si:dkey-246g23.2), transcript variant X2, mRNA		MSTRG.4734.1	sp|Q0VCC1.1|	53.061	147	69	0	750	1190	70	216	2.14e-52	151	9913	4273	253	14	3	RecName: Full=Solute carrier family 66 member 2; AltName: Full=PQ-loop repeat-containing protein 1 [Bos taurus]
MSTRG.14856.6	RecName: Full=Retinoic acid receptor alpha; Short=RAR-alpha; AltName: Full=Nuclear receptor subfamily 1 group B member 1 [Takifugu rubripes]	raraa	-10.8846	LUMP_PBS	LUMP_pIC	402.049	0	201.024	3.02633	-3.59663	0.00032236	0.00179386	MSTRG.14856.6	gi|1842290747|ref|XM_034558398.1|	100	3397	0	0	653	4049	278	3674	0	6274	8103	5188	3674	71	65	PREDICTED: Cyclopterus lumpus retinoic acid receptor, alpha a (raraa), transcript variant X3, mRNA		MSTRG.14856.6	sp|Q9W5Z3.1|	97.094	413	12	0	1531	2769	1	413	0	745	31033	5188	447	24	8	RecName: Full=Retinoic acid receptor alpha; Short=RAR-alpha; AltName: Full=Nuclear receptor subfamily 1 group B member 1 [Takifugu rubripes]
XM_034526350.1	RecName: Full=SH3 and multiple ankyrin repeat domains protein 3; Short=Shank3; AltName: Full=Proline-rich synapse-associated protein 2; Short=ProSAP2; AltName: Full=SPANK-2 [Rattus norvegicus]	shank3b	-10.8821	LUMP_PBS	LUMP_pIC	401.301	0	200.65	2.02582	-5.37169	7.80014e-08	7.75111e-07	XM_034526350.1	gi|1842294116|ref|XM_034526350.1|	100	9069	0	0	1	9069	1	9069	0	16748	8103	11259	9069	81	81	PREDICTED: Cyclopterus lumpus SH3 and multiple ankyrin repeat domains 3b (shank3b), transcript variant X1, mRNA		XM_034526350.1	sp|Q9JLU4.3|	64.41	916	267	16	578	3193	2	902	0	1026	10116	11259	1740	35	8	RecName: Full=SH3 and multiple ankyrin repeat domains protein 3; Short=Shank3; AltName: Full=Proline-rich synapse-associated protein 2; Short=ProSAP2; AltName: Full=SPANK-2 [Rattus norvegicus]
MSTRG.11052.13	-	LOC116377936	-10.857	LUMP_PBS	LUMP_pIC	394.425	0	197.213	3.02633	-3.58751	0.000333849	0.00185106	MSTRG.11052.13	gi|1784455158|ref|XM_031839697.1|	90.323	93	9	0	16	108	3292	3200	8.4e-24	122	433405	992	4406	9	9	PREDICTED: Anarrhichthys ocellatus rho-related GTP-binding protein RhoG-like (LOC116377936), transcript variant X1, mRNA		MSTRG.11052.13	-	-	-	-	-	-	-	-	-	-	-	-	-	-	-	-	-
XM_034554337.1	RecName: Full=Protein argonaute-3; Short=Argonaute3; Short=hAgo3; AltName: Full=Argonaute RISC catalytic component 3; AltName: Full=Eukaryotic translation initiation factor 2C 3; Short=eIF-2C 3; Short=eIF2C 3 [Homo sapiens]	LOC117745800	-10.833	LUMP_PBS	LUMP_pIC	387.9	0	193.95	2.34902	-4.61173	3.99335e-06	3.15583e-05	XM_034554337.1	gi|1842300315|ref|XM_034554337.1|	100	10737	0	0	1	10737	1	10737	0	19828	8103	10737	10737	100	100	PREDICTED: Cyclopterus lumpus protein argonaute-3 (LOC117745800), transcript variant X4, mRNA		XM_034554337.1	sp|Q9H9G7.2|	96.27	858	25	1	1202	3775	10	860	0	1731	9606	10737	860	24	8	RecName: Full=Protein argonaute-3; Short=Argonaute3; Short=hAgo3; AltName: Full=Argonaute RISC catalytic component 3; AltName: Full=Eukaryotic translation initiation factor 2C 3; Short=eIF-2C 3; Short=eIF2C 3 [Homo sapiens]
XM_034529874.1	RecName: Full=Angiomotin-like 2a [Danio rerio]	amotl2a	-10.8317	LUMP_PBS	LUMP_pIC	387.544	0	193.772	2.02089	-5.35989	8.32734e-08	8.23816e-07	XM_034529874.1	gi|1842307625|ref|XM_034529873.1|	99.925	4018	0	1	1	4015	1	4018	0	7400	8103	4015	4022	100	100	PREDICTED: Cyclopterus lumpus angiomotin like 2a (amotl2a), transcript variant X1, mRNA		XM_034529874.1	sp|A1YB07.2|	67.109	678	190	9	258	2210	1	672	0	633	7955	4015	721	49	16	RecName: Full=Angiomotin-like 2a [Danio rerio]
MSTRG.6694.3	RecName: Full=Adenylosuccinate lyase; Short=ADSL; Short=ASL; AltName: Full=Adenylosuccinase; Short=ASase [Gallus gallus]	adsl	-10.8285	LUMP_PBS	LUMP_pIC	386.691	0	193.345	3.02634	-3.57808	0.000346131	0.00191582	MSTRG.6694.3	gi|1842271694|ref|XM_034540114.1|	100	1745	0	0	90	1834	1	1745	0	3223	8103	1939	1894	95	90	PREDICTED: Cyclopterus lumpus adenylosuccinate lyase (adsl), mRNA		MSTRG.6694.3	sp|P21265.2|	80.084	477	95	0	349	1779	9	485	0	817	9031	1939	485	74	25	RecName: Full=Adenylosuccinate lyase; Short=ADSL; Short=ASL; AltName: Full=Adenylosuccinase; Short=ASase [Gallus gallus]
MSTRG.16036.2	RecName: Full=Calcitonin gene-related peptide type 1 receptor; Short=CGRP type 1 receptor; AltName: Full=Calcitonin receptor-like receptor; Flags: Precursor [Paralichthys olivaceus]	LOC117750892	-10.8056	LUMP_PBS	LUMP_pIC	380.614	0	190.307	3.02634	-3.57051	0.000356287	0.00196664	MSTRG.16036.2	gi|1842325671|ref|XM_034562325.1|	99.277	4565	33	0	107	4671	1	4565	0	8248	8103	6382	6477	98	72	PREDICTED: Cyclopterus lumpus calcitonin gene-related peptide type 1 receptor (LOC117750892), transcript variant X1, mRNA		MSTRG.16036.2	sp|Q9IB86.1|	90.538	465	44	0	254	1648	1	465	0	840	8255	6382	465	22	7	RecName: Full=Calcitonin gene-related peptide type 1 receptor; Short=CGRP type 1 receptor; AltName: Full=Calcitonin receptor-like receptor; Flags: Precursor [Paralichthys olivaceus]
XR_004611301.1	RecName: Full=5'-AMP-activated protein kinase subunit gamma-2; Short=AMPK gamma2; Short=AMPK subunit gamma-2; AltName: Full=H91620p [Homo sapiens]	LOC117746088	-10.7989	LUMP_PBS	LUMP_pIC	378.847	0	189.423	3.0252	-3.56965	0.000357454	0.0019721	XR_004611301.1	gi|1842281793|ref|XR_004611301.1|	100	2766	0	0	120	2885	1	2766	0	5108	8103	2885	2766	96	96	PREDICTED: Cyclopterus lumpus 5'-AMP-activated protein kinase subunit gamma-2-like (LOC117746088), transcript variant X5, misc_RNA		XR_004611301.1	sp|Q9UGJ0.1|	86.025	322	44	1	449	1411	242	563	0	581	9606	2885	569	33	11	RecName: Full=5'-AMP-activated protein kinase subunit gamma-2; Short=AMPK gamma2; Short=AMPK subunit gamma-2; AltName: Full=H91620p [Homo sapiens]
XM_034539254.1	RecName: Full=C-Jun-amino-terminal kinase-interacting protein 4; Short=JIP-4; Short=JNK-interacting protein 4; AltName: Full=JNK-associated leucine-zipper protein; Short=JLP; AltName: Full=JNK/SAPK-associated protein 2; Short=JSAP2; AltName: Full=Mitogen-activated protein kinase 8-interacting protein 4; AltName: Full=Sperm-associated antigen 9 [Mus musculus]	spag9a	-10.7853	LUMP_PBS	LUMP_pIC	375.311	0	187.655	3.02634	-3.56381	0.000365505	0.00201127	XM_034539254.1	gi|1842270103|ref|XM_034539254.1|	100	5940	0	0	24	5963	1	5940	0	10970	8103	5963	5940	99	99	PREDICTED: Cyclopterus lumpus sperm associated antigen 9a (spag9a), transcript variant X2, mRNA		XM_034539254.1	sp|Q58A65.2|	65.235	1257	351	19	211	3804	1	1230	0	1510	10090	5963	1321	64	20	RecName: Full=C-Jun-amino-terminal kinase-interacting protein 4; Short=JIP-4; Short=JNK-interacting protein 4; AltName: Full=JNK-associated leucine-zipper protein; Short=JLP; AltName: Full=JNK/SAPK-associated protein 2; Short=JSAP2; AltName: Full=Mitogen-activated protein kinase 8-interacting protein 4; AltName: Full=Sperm-associated antigen 9 [Mus musculus]
MSTRG.8884.9	RecName: Full=XK-related protein 8 [Gasterosteus aculeatus]	LOC117739493	-10.7821	LUMP_PBS	LUMP_pIC	374.461	0	187.231	3.02634	-3.56274	0.000367002	0.00201801	MSTRG.8884.9	gi|1842267844|ref|XM_034545922.1|	100	1774	0	0	848	2621	621	2394	0	3277	8103	3640	2394	66	49	PREDICTED: Cyclopterus lumpus XK-related protein 8 (LOC117739493), mRNA		MSTRG.8884.9	sp|Q4VV71.1|	45.652	184	93	2	862	1410	176	353	2.3e-31	131	69293	3640	404	23	5	RecName: Full=XK-related protein 8 [Gasterosteus aculeatus]
XM_034549698.1	RecName: Full=Tensin [Gallus gallus]	tns1a	-10.7359	LUMP_PBS	LUMP_pIC	2384.89	1.41159	1193.15	1.00872	-10.643	1.87894e-26	1.06343e-24	XM_034549698.1	gi|1842302783|ref|XM_034549698.1|	100	7817	0	0	1	7817	1	7817	0	14436	8103	7817	7817	100	100	PREDICTED: Cyclopterus lumpus tensin 1a (tns1a), transcript variant X4, mRNA		XM_034549698.1	sp|Q04205.2|	55.066	839	242	19	88	2352	38	825	0	820	9031	7817	1744	51	10	RecName: Full=Tensin [Gallus gallus]
MSTRG.12488.6	RecName: Full=U11/U12 small nuclear ribonucleoprotein 48 kDa protein; Short=U11/U12 snRNP 48 kDa protein [Mus musculus]	snrnp48	-10.7317	LUMP_PBS	LUMP_pIC	361.621	0	180.81	3.02635	-3.5461	0.000390978	0.00213584	MSTRG.12488.6	gi|1842298290|ref|XM_034553240.1|	99.776	1782	4	0	2	1783	1	1782	0	3269	8103	1783	1782	99	99	PREDICTED: Cyclopterus lumpus small nuclear ribonucleoprotein 48 (U11/U12) (snrnp48), transcript variant X1, mRNA		MSTRG.12488.6	sp|Q9D361.2|	47.183	284	131	5	348	1175	13	285	1.07e-72	239	10090	1783	337	46	15	RecName: Full=U11/U12 small nuclear ribonucleoprotein 48 kDa protein; Short=U11/U12 snRNP 48 kDa protein [Mus musculus]
XM_034525787.1	-	LOC117725920	-10.7261	LUMP_PBS	LUMP_pIC	360.221	0	180.111	3.02635	-3.54425	0.000393728	0.00214822	XM_034525787.1	gi|1842293075|ref|XM_034525787.1|	100	8587	0	0	8	8594	1	8587	0	15858	8103	8594	8587	99	99	PREDICTED: Cyclopterus lumpus uncharacterized LOC117725920 (LOC117725920), transcript variant X2, mRNA		XM_034525787.1	-	-	-	-	-	-	-	-	-	-	-	-	-	-	-	-	-
XM_034553548.1	RecName: Full=Mannosyl-oligosaccharide 1,2-alpha-mannosidase IC; AltName: Full=HMIC; AltName: Full=Mannosidase alpha class 1C member 1; AltName: Full=Processing alpha-1,2-mannosidase IC; Short=Alpha-1,2-mannosidase IC [Homo sapiens]	LOC117745312	-10.7045	LUMP_PBS	LUMP_pIC	354.858	0	177.429	2.40701	-4.44721	8.69911e-06	6.5574e-05	XM_034553548.1	gi|1842298862|ref|XM_034553548.1|	100	3943	0	0	215	4157	1	3943	0	7282	8103	4157	3943	95	95	PREDICTED: Cyclopterus lumpus mannosyl-oligosaccharide 1,2-alpha-mannosidase IA (LOC117745312), transcript variant X1, mRNA		XM_034553548.1	sp|Q9NR34.1|	62.145	634	215	7	1458	3335	1	617	0	679	9606	4157	630	45	15	RecName: Full=Mannosyl-oligosaccharide 1,2-alpha-mannosidase IC; AltName: Full=HMIC; AltName: Full=Mannosidase alpha class 1C member 1; AltName: Full=Processing alpha-1,2-mannosidase IC; Short=Alpha-1,2-mannosidase IC [Homo sapiens]
MSTRG.10463.3	RecName: Full=RNA polymerase II-associated factor 1 homolog; AltName: Full=PD2-like protein [Danio rerio]	paf1	-10.6955	LUMP_PBS	LUMP_pIC	352.643	0	176.322	3.02635	-3.53411	0.000409152	0.00222255	MSTRG.10463.3	gi|1842274087|ref|XM_034548579.1|	99.447	2170	0	1	1	2158	1	2170	0	3930	8103	2158	2170	100	100	PREDICTED: Cyclopterus lumpus PAF1 homolog, Paf1/RNA polymerase II complex component (paf1), transcript variant X3, mRNA		MSTRG.10463.3	sp|Q4U0S5.1|	93.243	370	25	0	208	1317	1	370	0	734	7955	2158	503	51	17	RecName: Full=RNA polymerase II-associated factor 1 homolog; AltName: Full=PD2-like protein [Danio rerio]
MSTRG.9263.6	RecName: Full=Phosphatase and actin regulator 4A [Danio rerio]	phactr4a	-10.6866	LUMP_PBS	LUMP_pIC	350.485	0	175.243	3.02635	-3.53119	0.000413694	0.00224502	MSTRG.9263.6	gi|1842265122|ref|XM_034544472.1|	99.696	3953	10	2	1283	5234	1201	5152	0	7232	8103	5284	5152	89	75	PREDICTED: Cyclopterus lumpus phosphatase and actin regulator 4a (phactr4a), transcript variant X12, mRNA		MSTRG.9263.6	sp|F1QIC4.2|	68.285	309	95	2	2660	3583	419	725	1.47e-94	327	7955	5284	725	24	6	RecName: Full=Phosphatase and actin regulator 4A [Danio rerio]
MSTRG.9125.8	RecName: Full=Nuclear transcription factor Y subunit gamma; AltName: Full=CAAT box DNA-binding protein subunit C; AltName: Full=Nuclear transcription factor Y subunit C; Short=NF-YC [Mus musculus]	nfyc	-10.6817	LUMP_PBS	LUMP_pIC	349.3	0	174.65	3.02635	-3.52957	0.000416228	0.00225712	MSTRG.9125.8	gi|1842266003|ref|XM_034544944.1|	99.883	2567	0	1	658	3224	236	2799	0	4721	8103	3794	2799	70	68	PREDICTED: Cyclopterus lumpus nuclear transcription factor Y, gamma (nfyc), transcript variant X7, mRNA		MSTRG.9125.8	sp|P70353.2|	96.992	133	4	0	1548	1946	16	148	8.69e-82	274	10090	3794	335	19	4	RecName: Full=Nuclear transcription factor Y subunit gamma; AltName: Full=CAAT box DNA-binding protein subunit C; AltName: Full=Nuclear transcription factor Y subunit C; Short=NF-YC [Mus musculus]
XR_004611299.1	RecName: Full=5'-AMP-activated protein kinase subunit gamma-2; Short=AMPK gamma2; Short=AMPK subunit gamma-2; AltName: Full=H91620p [Homo sapiens]	LOC117746088	-10.6698	LUMP_PBS	LUMP_pIC	346.418	0	173.209	3.02635	-3.52562	0.000422486	0.0022875	XR_004611299.1	gi|1842281791|ref|XR_004611299.1|	100	3615	0	0	138	3752	1	3615	0	6676	8103	3752	3615	96	96	PREDICTED: Cyclopterus lumpus 5'-AMP-activated protein kinase subunit gamma-2-like (LOC117746088), transcript variant X3, misc_RNA		XR_004611299.1	sp|Q9UGJ0.1|	86.025	322	44	1	1316	2278	242	563	0	581	9606	3752	569	26	9	RecName: Full=5'-AMP-activated protein kinase subunit gamma-2; Short=AMPK gamma2; Short=AMPK subunit gamma-2; AltName: Full=H91620p [Homo sapiens]
MSTRG.1340.111	RecName: Full=NLR family CARD domain-containing protein 3; AltName: Full=CARD15-like protein; AltName: Full=Caterpiller protein 16.2; Short=CLR16.2; AltName: Full=NACHT, LRR and CARD domains-containing protein 3; AltName: Full=Nucleotide-binding oligomerization domain protein 3 [Homo sapiens]	LOC117742246	-10.6685	LUMP_PBS	LUMP_pIC	1587.17	0.981663	794.076	2.81966	-3.78361	0.000154569	0.000920432	MSTRG.1340.111	gi|1842302718|ref|XM_034549359.1|	98.348	4117	64	4	1045	5159	59	4173	0	7223	8103	5160	4173	82	80	PREDICTED: Cyclopterus lumpus NLR family CARD domain-containing protein 3-like (LOC117742246), transcript variant X1, mRNA		MSTRG.1340.111	sp|Q7RTR2.2|	30.988	810	478	23	1558	3933	90	836	1.06e-81	296	9606	5160	1065	46	15	RecName: Full=NLR family CARD domain-containing protein 3; AltName: Full=CARD15-like protein; AltName: Full=Caterpiller protein 16.2; Short=CLR16.2; AltName: Full=NACHT, LRR and CARD domains-containing protein 3; AltName: Full=Nucleotide-binding oligomerization domain protein 3 [Homo sapiens]
MSTRG.6323.1	RecName: Full=Perforin-1; Short=P1; AltName: Full=Cytolysin; AltName: Full=Lymphocyte pore-forming protein; Flags: Precursor [Mus musculus]	LOC117735687	-10.6666	LUMP_PBS	LUMP_pIC	345.635	0	172.818	2.11791	-5.03635	4.74482e-07	4.29024e-06	MSTRG.6323.1	gi|1842272414|ref|XM_034540497.1|	100	2255	0	0	3	2257	1	2255	0	4165	8103	2257	2255	99	99	PREDICTED: Cyclopterus lumpus perforin-1-like (LOC117735687), mRNA		MSTRG.6323.1	sp|P10820.2|	39.423	520	304	7	166	1701	22	538	9.34e-132	405	10090	2257	554	68	23	RecName: Full=Perforin-1; Short=P1; AltName: Full=Cytolysin; AltName: Full=Lymphocyte pore-forming protein; Flags: Precursor [Mus musculus]
XM_034532937.1	RecName: Full=Separin; AltName: Full=Caspase-like protein ESPL1; AltName: Full=Extra spindle poles-like 1 protein; AltName: Full=Separase [Homo sapiens]	espl1	-10.6379	LUMP_PBS	LUMP_pIC	338.834	0	169.417	2.01599	-5.27677	1.31478e-07	1.27347e-06	XM_034532937.1	gi|1842313479|ref|XM_034532937.1|	100	6972	0	0	7	6978	1	6972	0	12875	8103	6978	6972	99	99	PREDICTED: Cyclopterus lumpus extra spindle pole bodies like 1, separase (espl1), transcript variant X2, mRNA		XM_034532937.1	sp|Q14674.3|	33.674	2248	1281	58	197	6694	1	2120	0	972	9606	6978	2120	93	31	RecName: Full=Separin; AltName: Full=Caspase-like protein ESPL1; AltName: Full=Extra spindle poles-like 1 protein; AltName: Full=Separase [Homo sapiens]
MSTRG.3022.5	RecName: Full=Probable RNA-directed DNA polymerase from transposon X-element; AltName: Full=Reverse transcriptase [Drosophila melanogaster]	LOC117737895	-10.6286	LUMP_PBS	LUMP_pIC	336.672	0	168.336	3.02636	-3.51201	0.000444731	0.00239619	MSTRG.3022.5	gi|1842322382|ref|XM_034544142.1|	96.175	366	14	0	436	801	842	1207	1.17e-166	599	8103	3553	2274	13	10	PREDICTED: Cyclopterus lumpus uncharacterized LOC117737895 (LOC117737895), partial mRNA		MSTRG.3022.5	sp|Q9NBX4.1|	30	100	69	1	495	794	487	585	3.13e-06	55.5	7227	3553	908	8	3	RecName: Full=Probable RNA-directed DNA polymerase from transposon X-element; AltName: Full=Reverse transcriptase [Drosophila melanogaster]
MSTRG.1214.2	-	LOC119015038	-10.6193	LUMP_PBS	LUMP_pIC	334.526	0	167.263	1.13628	-9.34566	9.13157e-21	3.46166e-19	MSTRG.1214.2	gi|1927204782|ref|XR_005073154.1|	88.806	134	11	2	1225	1355	1725	1593	3.79e-35	161	8177	2073	1867	6	6	PREDICTED: Acanthopagrus latus uncharacterized LOC119015038 (LOC119015038), transcript variant X3, ncRNA		MSTRG.1214.2	-	-	-	-	-	-	-	-	-	-	-	-	-	-	-	-	-
MSTRG.14627.2	RecName: Full=Coiled-coil domain-containing protein 57 [Homo sapiens]	ccdc57	-10.6055	LUMP_PBS	LUMP_pIC	331.299	0	165.649	2.29192	-4.62732	3.70425e-06	2.94201e-05	MSTRG.14627.2	gi|1842290565|ref|XM_034558300.1|	99.455	2202	0	1	37	2238	1	2190	0	3989	8103	6455	3102	48	34	PREDICTED: Cyclopterus lumpus coiled-coil domain containing 57 (ccdc57), transcript variant X2, mRNA		MSTRG.14627.2	sp|Q2TAC2.3|	36.842	551	310	7	174	1742	7	547	6.91e-71	261	9606	6455	915	24	8	RecName: Full=Coiled-coil domain-containing protein 57 [Homo sapiens]
XM_034527829.1	RecName: Full=Coiled-coil domain-containing protein 85C-B [Danio rerio]	ccdc85cb	-10.6037	LUMP_PBS	LUMP_pIC	330.892	0	165.446	2.01439	-5.26398	1.40973e-07	1.36188e-06	XM_034527829.1	gi|1842248639|ref|XM_034527829.1|	100	3150	0	0	1	3150	1	3150	0	5818	8103	3150	3150	100	100	PREDICTED: Cyclopterus lumpus coiled-coil domain containing 85C, b (ccdc85cb), transcript variant X3, mRNA		XM_034527829.1	sp|Q6DHL7.1|	76.808	401	76	4	523	1683	2	399	0	546	7955	3150	399	37	12	RecName: Full=Coiled-coil domain-containing protein 85C-B [Danio rerio]
MSTRG.7488.12	RecName: Full=Rho-related BTB domain-containing protein 2; AltName: Full=Deleted in breast cancer 2 gene protein; AltName: Full=p83 [Homo sapiens]	rhobtb4	-10.5915	LUMP_PBS	LUMP_pIC	345.205	0.21983	172.712	3.02636	-3.49976	0.000465685	0.00249728	MSTRG.7488.12	gi|1842258394|ref|XM_034540947.1|	100	6646	0	0	1380	8025	27	6672	0	12273	8103	8566	7247	84	78	PREDICTED: Cyclopterus lumpus Rho related BTB domain containing 4 (rhobtb4), transcript variant X1, mRNA		MSTRG.7488.12	sp|Q9BYZ6.2|	66.853	715	222	4	1393	3525	1	704	0	880	9606	8566	727	25	8	RecName: Full=Rho-related BTB domain-containing protein 2; AltName: Full=Deleted in breast cancer 2 gene protein; AltName: Full=p83 [Homo sapiens]
MSTRG.1942.8	RecName: Full=UDP-glucuronosyltransferase 2A2; Short=UDPGT 2A2 [Homo sapiens]	LOC117748143	-10.5879	LUMP_PBS	LUMP_pIC	728.434	0.401966	364.418	1.13618	-9.31888	1.1757e-20	4.38952e-19	MSTRG.1942.8	gi|1842304369|ref|XM_034557791.1|	100	2731	0	0	1	2731	21	2751	0	5044	8103	6975	2751	53	39	PREDICTED: Cyclopterus lumpus UDP-glucuronosyltransferase 2C1-like (LOC117748143), transcript variant X3, mRNA		MSTRG.1942.8	sp|P0DTE5.1|	43.158	475	261	5	3204	4613	29	499	3.25e-126	412	9606	6975	536	40	7	RecName: Full=UDP-glucuronosyltransferase 2A2; Short=UDPGT 2A2 [Homo sapiens]
MSTRG.3993.12	-	-	-10.5679	LUMP_PBS	LUMP_pIC	322.791	0	161.396	2.14205	-4.93355	8.07501e-07	7.06786e-06	MSTRG.3993.12	-	-	-	-	-	-	-	-	-	-	-	-	-	-	-	-	-		MSTRG.3993.12	-	-	-	-	-	-	-	-	-	-	-	-	-	-	-	-	-
MSTRG.11789.3	RecName: Full=Actin-related protein 2-A; AltName: Full=Actin-like protein 2-A [Danio rerio]	LOC117743777	-10.5456	LUMP_PBS	LUMP_pIC	474.183	0.21983	237.201	2.63828	-3.99716	6.41074e-05	0.000413326	MSTRG.11789.3	gi|1842326876|ref|XM_034551621.1|	98.666	2249	0	2	1	2223	1	2245	0	3960	8103	2265	2245	98	98	PREDICTED: Cyclopterus lumpus actin-related protein 2-A (LOC117743777), mRNA		MSTRG.11789.3	sp|Q7SXW6.1|	97.716	394	9	0	132	1313	1	394	0	764	7955	2265	394	52	17	RecName: Full=Actin-related protein 2-A; AltName: Full=Actin-like protein 2-A [Danio rerio]
XR_004611600.1	RecName: Full=Retinoic acid-induced protein 1 [Homo sapiens]	si:dkey-94l16.4	-10.5318	LUMP_PBS	LUMP_pIC	314.809	0	157.405	3.02637	-3.47999	0.000501426	0.00266865	XR_004611600.1	gi|1842290554|ref|XR_004611600.1|	100	5722	0	0	1	5722	1	5722	0	10567	8103	5722	5722	100	100	PREDICTED: Cyclopterus lumpus transcription factor 20 (si:dkey-94l16.4), transcript variant X1, misc_RNA		XR_004611600.1	sp|Q7Z5J4.2|	32.277	347	188	10	2087	3016	1558	1894	6.3e-37	157	9606	5722	1906	16	5	RecName: Full=Retinoic acid-induced protein 1 [Homo sapiens]
MSTRG.8059.11	RecName: Full=MICOS complex subunit MIC27; AltName: Full=Apolipoprotein O-like; AltName: Full=Protein FAM121A; Flags: Precursor [Bos taurus]	apool	-10.5285	LUMP_PBS	LUMP_pIC	314.092	0	157.046	2.06796	-5.09123	3.55753e-07	3.27512e-06	MSTRG.8059.11	gi|1842322167|ref|XM_034544022.1|	99.031	1135	3	6	1	1131	13	1143	0	2028	8103	1799	1967	100	63	PREDICTED: Cyclopterus lumpus apolipoprotein O-like (apool), transcript variant X3, mRNA		MSTRG.8059.11	sp|Q3SZ27.1|	42.675	157	87	2	103	570	19	173	7.95e-31	124	9913	1799	264	31	9	RecName: Full=MICOS complex subunit MIC27; AltName: Full=Apolipoprotein O-like; AltName: Full=Protein FAM121A; Flags: Precursor [Bos taurus]
XM_034532599.1	-	cast	-10.5279	LUMP_PBS	LUMP_pIC	313.982	0	156.991	3.02637	-3.47873	0.0005038	0.00268032	XM_034532599.1	gi|1842312856|ref|XM_034532599.1|	100	4426	0	0	14	4439	1	4426	0	8174	8103	4439	4426	99	99	PREDICTED: Cyclopterus lumpus calpastatin (cast), transcript variant X18, mRNA		XM_034532599.1	-	-	-	-	-	-	-	-	-	-	-	-	-	-	-	-	-
XM_034525829.1	RecName: Full=Myotubularin-related protein 5; AltName: Full=Inactive phosphatidylinositol 3-phosphatase 5; AltName: Full=SET-binding factor 1; Short=Sbf1 [Mus musculus]	sbf1	-10.5267	LUMP_PBS	LUMP_pIC	313.704	0	156.852	3.02637	-3.47831	0.00050459	0.00268356	XM_034525829.1	gi|1842293153|ref|XM_034525829.1|	100	8992	0	0	1	8992	1	8992	0	16606	8103	8993	8992	99	99	PREDICTED: Cyclopterus lumpus SET binding factor 1 (sbf1), transcript variant X3, mRNA		XM_034525829.1	sp|Q6ZPE2.2|	66.226	1966	543	14	188	6019	1	1867	0	2450	10090	8993	1867	65	22	RecName: Full=Myotubularin-related protein 5; AltName: Full=Inactive phosphatidylinositol 3-phosphatase 5; AltName: Full=SET-binding factor 1; Short=Sbf1 [Mus musculus]
MSTRG.8745.5	RecName: Full=Calnexin; AltName: Full=IP90; AltName: Full=Major histocompatibility complex class I antigen-binding protein p88; AltName: Full=p90; Flags: Precursor [Homo sapiens]	canx	-10.5109	LUMP_PBS	LUMP_pIC	677.664	0.465246	339.065	2.40149	-4.37682	1.20423e-05	8.87275e-05	MSTRG.8745.5	gi|1842322048|ref|XM_034543967.1|	99.247	4513	0	2	99	4577	1	4513	0	8115	8103	4656	4513	96	96	PREDICTED: Cyclopterus lumpus calnexin (canx), transcript variant X1, mRNA		MSTRG.8745.5	sp|P27824.2|	71.795	546	143	2	466	2103	58	592	0	771	9606	4656	592	35	12	RecName: Full=Calnexin; AltName: Full=IP90; AltName: Full=Major histocompatibility complex class I antigen-binding protein p88; AltName: Full=p90; Flags: Precursor [Homo sapiens]
XM_034544222.1	RecName: Full=GRB2-associated-binding protein 1; AltName: Full=GRB2-associated binder 1; AltName: Full=Growth factor receptor bound protein 2-associated protein 1 [Homo sapiens]	gab1	-10.5046	LUMP_PBS	LUMP_pIC	309.01	0	154.505	0.961605	-10.9241	8.84377e-28	5.40467e-26	XM_034544222.1	gi|1842315817|ref|XM_034544222.1|	100	4517	0	0	1	4517	1	4517	0	8342	8103	4517	4517	100	100	PREDICTED: Cyclopterus lumpus GRB2-associated binding protein 1 (gab1), transcript variant X12, mRNA		XM_034544222.1	sp|Q13480.2|	59.739	765	230	19	557	2830	1	694	0	756	9606	4517	694	50	17	RecName: Full=GRB2-associated-binding protein 1; AltName: Full=GRB2-associated binder 1; AltName: Full=Growth factor receptor bound protein 2-associated protein 1 [Homo sapiens]
MSTRG.4295.1	RecName: Full=[Arg8]-vasotocin receptor; Short=AVT [Catostomus commersonii]	avpr1aa	-10.4557	LUMP_PBS	LUMP_pIC	298.624	0	149.312	2.12956	-4.90978	9.11794e-07	7.92141e-06	MSTRG.4295.1	gi|1842287847|ref|XM_034535147.1|	100	1318	0	0	149	1466	1	1318	0	2435	8103	5614	1318	23	23	PREDICTED: Cyclopterus lumpus arginine vasopressin receptor 1Aa (avpr1aa), mRNA		MSTRG.4295.1	sp|Q90352.1|	74.677	387	89	2	294	1451	1	379	0	562	7971	5614	434	21	7	RecName: Full=[Arg8]-vasotocin receptor; Short=AVT [Catostomus commersonii]
MSTRG.9476.2	-	LOC117740818	-10.4468	LUMP_PBS	LUMP_pIC	442.78	0.200983	221.49	2.59888	-4.01973	5.82646e-05	0.000378511	MSTRG.9476.2	gi|1842278129|ref|XM_034547406.1|	100	1450	0	0	47	1496	1157	2606	0	2678	8103	1496	2606	97	97	PREDICTED: Cyclopterus lumpus MOB kinase activator 1B (LOC117740818), mRNA		MSTRG.9476.2	-	-	-	-	-	-	-	-	-	-	-	-	-	-	-	-	-
XM_034562238.1	RecName: Full=Unconventional myosin-Ib; AltName: Full=MYH-1c; AltName: Full=Myosin I alpha; Short=MMI-alpha; Short=MMIa [Homo sapiens]	myo1b	-10.4454	LUMP_PBS	LUMP_pIC	442.34	0.270651	221.306	2.60958	-4.00272	6.26191e-05	0.000404493	XM_034562238.1	gi|1842325511|ref|XM_034562238.1|	100	4490	0	0	1	4490	1	4490	0	8292	8103	4520	4490	99	99	PREDICTED: Cyclopterus lumpus myosin IB (myo1b), transcript variant X3, mRNA		XM_034562238.1	sp|O43795.3|	82.203	1135	201	1	489	3893	3	1136	0	1902	9606	4520	1136	75	25	RecName: Full=Unconventional myosin-Ib; AltName: Full=MYH-1c; AltName: Full=Myosin I alpha; Short=MMI-alpha; Short=MMIa [Homo sapiens]
[truncated: 7,869 more rows]

## Sheet: trans_deseq2_sequences
Transcript_id	Sequences
MSTRG.19041.6	ACTTGAAAGGATAAATTATGACCGCAGCCTGACTAACAGTTCACTTTGTGGCAGCAGCCGTTTGATCAAGAAAACTGGGCAGAACTAtaacttagttttttttttaaactataactataataattgtattattttagttAGACAGCCCAAGCGGGTGCATTATGGACCCCAAGAAGTCTGCGACGGCTCCTCCGCCGGAATGGGCCGGAGAGAAGTCCACTATGGGCCATGTGCCCCCTCCGCCCTACCAGGACAACCAGGGGTTGCATCAGCCCGGCATCGGGTACCCACCACCGCAGCAGGGCTATGGACCTCCGCCGCAGTATGGAGGTGCTTATGGGCAACAGCAGTACCCCGCAGGTCAGCAGTACCCCGCAGGTCAGCAGGCCCCGGTCGTAG…
[truncated: 8,447 more rows]

## Sheet: desequncharacterized
Do we need to delete this or address this in the manuscript
[truncated: 97 more rows]
