# Supplementary material for: Transcriptomic response of lumpfish (Cyclopterus lumpus) head kidney to viral mimic, with a focus on the interferon regulatory factor family
Source: Front Immunol. 2024 Aug 15;15:1439465. doi: 10.3389/fimmu.2024.1439465 (PMC11357929; doi:10.3389/fimmu.2024.1439465)
Supplement: Supplementary file 5 [file Table3.xls]

## Sheet: Sheet1
Tittle	Transcriptomic response of lumpfish (Cyclopterus lumpus) head kidney to viral mimic, with a focus on the interferon regulatory factor family
authors	Mohamed Emam1,*, Surendra Kumar1,†, Khalil Eslamloo1,2,†, Albert Caballero-Solares1, Jennifer R. Hall3, Xi Xue1, Hélène Paradis4, Robert L. Gendron4, Javier Santander5, Matthew L. Rise1,*
	1Department of Ocean Sciences, Memorial University of Newfoundland, St. John's, NL, Canada. 2 Centre for Marine Applied Research, Dartmouth, NS, Canada. 3Aquatic Research Cluster, Core Research Equipment and Instrument Training (CREAIT) Network, Ocean Sciences Centre, Memorial University of Newfoundland, St. John’s, NL, Canada. 4 Faculty of Medicine, Memorial University of Newfoundland, St. John'…
Table tittle	list of enriched GO terms for differentially expressed transcripts, generated using ClueGO plugin of Cytoscape version 3.5 and using the C. lumpus ontology database

## Sheet: ClueGO Results
ID	Term	Ontology Source	Term PValue	Term PValue Corrected with Bonferroni step down	Group PValue	Group PValue Corrected with Bonferroni step down	GOLevels	GOGroups	% Associated Genes	Nr. Genes	Associated Genes Found
GO:0038061	NIK/NF-kappaB signaling	GO_BiologicalProcess-Custom-GOA-ACAP-ARAP_15.03.2021_00h00	4.15721e-08	0.000156852	4.15721e-08	6.23582e-07	[4, 5, 6]	Group00	23.8095	80	[LOC117727116, LOC117727121, LOC117727122, LOC117727154, LOC117727889, LOC117728706, LOC117728752, LOC117728811, LOC117730857, LOC117732832, LOC117732962, LOC117733849, LOC117734930, LOC117736465, LOC117740141, LOC117740143, LOC117740187, LOC117740515, LOC117742246, LOC117744489, LOC117744491, LOC117745460, LOC117745559, LOC117745673, LOC117745691, LOC117745800, LOC117746105, LOC117747499, LOC117…
GO:0070555	response to interleukin-1	GO_BiologicalProcess-Custom-GOA-ACAP-ARAP_15.03.2021_00h00	2.70508e-06	0.00998716	2.70508e-06	8.11524e-06	[5]	Group01	24.7664	53	[LOC117726208, LOC117727267, LOC117727721, LOC117728699, LOC117728730, LOC117736173, LOC117736465, LOC117736467, LOC117740275, LOC117742431, LOC117742975, LOC117745476, LOC117745559, LOC117745673, LOC117745930, LOC117746916, LOC117747747, LOC117750860, adamts12, akap12b, ccl35.1, cd40, cited1, ets1, hdac5, hyal1, igbp1, il1rl1, irak1, irak4, irg1l, klf17, map2k7, map3k7, nfkb1, nfkbiaa, nod1, otu…
GO:0071260	cellular response to mechanical stimulus	GO_BiologicalProcess-Custom-GOA-ACAP-ARAP_15.03.2021_00h00	3.79841e-07	0.00141871	3.79841e-07	3.41857e-06	[4, 5]	Group02	32.9787	31	[LOC117727165, LOC117727225, LOC117728730, LOC117733849, LOC117745168, LOC117745169, LOC117745170, LOC117745476, LOC117747063, LOC117750010, bag3, bnip4, casp10, cd40, egfra, eng, fadd, gadd45aa, gadd45ab, hdac5, itga2.2, ltbp1, map3k14a, nfkb1, ptger4a, ptpn11a, slc9a1a, tlr7, tnfrsf1a, tnfrsfa, tnfsf14]
GO:0002474	antigen processing and presentation of peptide antigen via MHC class I	GO_BiologicalProcess-Custom-GOA-ACAP-ARAP_15.03.2021_00h00	1.2211e-07	0.000458524	1.2211e-07	1.70954e-06	[4]	Group05	31.8584	36	[LOC117726241, LOC117738770, LOC117738771, LOC117738772, LOC117738776, LOC117738777, LOC117739333, LOC117739375, LOC117745673, LOC117747832, LOC117747833, LOC117747834, LOC117747835, LOC117747837, LOC117748124, canx, cd36, clgn, dhrs13b.2, erap1b, erap2, fcer1g, ncf4, psma1, psma5, psma6l, psmc4, psmd14, sec24c, sec24d, si:dkey-13n15.2, tap1, tap2a, tap2t, tapbp.1, tapbpl]
GO:0050900	leukocyte migration	GO_BiologicalProcess-Custom-GOA-ACAP-ARAP_15.03.2021_00h00	2.02338e-07	0.000758767	2.02338e-07	2.63039e-06	[2, 4, 5]	Group10	19.5918	144	[LOC117727267, LOC117727721, LOC117727740, LOC117728177, LOC117728699, LOC117729650, LOC117730105, LOC117732832, LOC117734495, LOC117736173, LOC117736465, LOC117736467, LOC117736885, LOC117737366, LOC117737367, LOC117737678, LOC117737996, LOC117738986, LOC117739046, LOC117740357, LOC117741878, LOC117742310, LOC117742580, LOC117742738, LOC117742776, LOC117742868, LOC117742914, LOC117743722, LOC117…
GO:0097529	myeloid leukocyte migration	GO_BiologicalProcess-Custom-GOA-ACAP-ARAP_15.03.2021_00h00	3.31443e-07	0.00123927	2.02338e-07	2.63039e-06	[3, 5, 6]	Group10	22.1662	88	[LOC117727267, LOC117727721, LOC117728699, LOC117730105, LOC117734495, LOC117736173, LOC117736465, LOC117736467, LOC117737366, LOC117737367, LOC117737678, LOC117737996, LOC117740357, LOC117741878, LOC117742580, LOC117742738, LOC117742776, LOC117742868, LOC117742914, LOC117743722, LOC117745200, LOC117745691, LOC117746141, LOC117746467, LOC117747747, LOC117748324, LOC117749639, LOC117750066, ano6, …
GO:0046039	GTP metabolic process	GO_BiologicalProcess-Custom-GOA-ACAP-ARAP_15.03.2021_00h00	1.99286e-06	0.00737359	3.2194e-06	6.4388e-06	[7, 8, 9, 10]	Group11	29.5652	34	[LOC117726322, LOC117726329, LOC117726352, LOC117726366, LOC117726371, LOC117726415, LOC117730291, LOC117731438, LOC117731447, LOC117733632, LOC117743651, LOC117744324, LOC117747487, LOC117747533, LOC117747538, LOC117747565, LOC117747566, LOC117747572, LOC117747641, LOC117747643, LOC117747644, LOC117747645, LOC117748007, LOC117748018, LOC117748031, LOC117748033, LOC117748128, ak4, ampd2b, ampd3b,…
GO:1990868	response to chemokine	GO_BiologicalProcess-Custom-GOA-ACAP-ARAP_15.03.2021_00h00	2.49241e-07	0.000933656	2.49241e-07	2.99089e-06	[5]	Group12	30.4	38	[LOC117725199, LOC117727557, LOC117728699, LOC117729636, LOC117731694, LOC117736465, LOC117736467, LOC117737366, LOC117737367, LOC117745181, LOC117745182, LOC117745200, LOC117745559, LOC117747080, LOC117747747, LOC117750194, LOC117751021, ackr4a, cabz01093075.1, ccl35.1, ccr7, ccr9b, cmklr1, cxcl19, cxcl8a, cxcr3.2, cxcr4b, dock8, dusp1, fpr1, mpl, ripor2, robo4, si:cabz01093077.1, si:dkey-206d17…
GO:1990869	cellular response to chemokine	GO_BiologicalProcess-Custom-GOA-ACAP-ARAP_15.03.2021_00h00	2.49241e-07	0.000933656	2.49241e-07	2.99089e-06	[6]	Group12	30.4	38	[LOC117725199, LOC117727557, LOC117728699, LOC117729636, LOC117731694, LOC117736465, LOC117736467, LOC117737366, LOC117737367, LOC117745181, LOC117745182, LOC117745200, LOC117745559, LOC117747080, LOC117747747, LOC117750194, LOC117751021, ackr4a, cabz01093075.1, ccl35.1, ccr7, ccr9b, cmklr1, cxcl19, cxcl8a, cxcr3.2, cxcr4b, dock8, dusp1, fpr1, mpl, ripor2, robo4, si:cabz01093077.1, si:dkey-206d17…
GO:0002221	pattern recognition receptor signaling pathway	GO_BiologicalProcess-Custom-GOA-ACAP-ARAP_15.03.2021_00h00	2.01379e-09	7.67054e-06	2.01379e-09	4.43035e-08	[3, 4, 5]	Group13	25.4839	79	[LOC117727165, LOC117727225, LOC117727740, LOC117728177, LOC117728730, LOC117729153, LOC117731025, LOC117732737, LOC117733532, LOC117735377, LOC117737103, LOC117740275, LOC117740488, LOC117743722, LOC117744297, LOC117745303, LOC117745460, LOC117745476, LOC117745930, LOC117749282, LOC117749415, LOC117750010, LOC117750367, LOC117751368, appl2, birc2, c1qbp, casp10, cd36, cd40, ddx3xa, dhx58, gramd4…
GO:0002224	toll-like receptor signaling pathway	GO_BiologicalProcess-Custom-GOA-ACAP-ARAP_15.03.2021_00h00	2.6357e-08	9.96293e-05	2.01379e-09	4.43035e-08	[4, 5, 6]	Group13	26.0163	64	[LOC117727165, LOC117727225, LOC117727740, LOC117728177, LOC117728730, LOC117729153, LOC117731025, LOC117732737, LOC117733532, LOC117737103, LOC117740275, LOC117743722, LOC117744297, LOC117745460, LOC117745476, LOC117745930, LOC117749415, LOC117750010, LOC117750367, LOC117751368, appl2, birc2, casp10, cd36, cd40, ddx3xa, gramd4a, ikbke, irak1, irak4, irf10, irf3, irf7, irg1l, lgr4, map3k7, mapkap…
GO:0048870	cell motility	GO_BiologicalProcess-Custom-GOA-ACAP-ARAP_15.03.2021_00h00	3.50562e-07	0.0013104	3.50562e-07	3.50562e-06	[2, 3]	Group14	15.6735	555	[LOC117725199, LOC117725460, LOC117727267, LOC117727493, LOC117727557, LOC117727721, LOC117727740, LOC117727979, LOC117728177, LOC117728699, LOC117728706, LOC117728752, LOC117728804, LOC117728826, LOC117729636, LOC117729650, LOC117729712, LOC117730092, LOC117730105, LOC117730302, LOC117730506, LOC117730512, LOC117730596, LOC117730784, LOC117730842, LOC117730942, LOC117730987, LOC117730998, LOC117…
GO:0016477	cell migration	GO_BiologicalProcess-Custom-GOA-ACAP-ARAP_15.03.2021_00h00	7.10707e-08	0.000267368	3.50562e-07	3.50562e-06	[3, 4]	Group14	15.9295	533	[LOC117725199, LOC117725460, LOC117727267, LOC117727493, LOC117727557, LOC117727721, LOC117727740, LOC117727979, LOC117728177, LOC117728699, LOC117728706, LOC117728752, LOC117728804, LOC117728826, LOC117729636, LOC117729650, LOC117729712, LOC117730092, LOC117730105, LOC117730302, LOC117730506, LOC117730512, LOC117730596, LOC117730784, LOC117730842, LOC117730942, LOC117730987, LOC117730998, LOC117…
GO:0034340	response to type I interferon	GO_BiologicalProcess-Custom-GOA-ACAP-ARAP_15.03.2021_00h00	6.13946e-07	0.00228572	6.13946e-07	4.91157e-06	[4, 5, 6, 7]	Group15	34.1463	28	[LOC117729153, LOC117730782, LOC117742975, LOC117750013, LOC117750015, LOC117750017, LOC117750122, abce1, adar, fadd, ifngr2, ifnphi1, ikbke, irak1, irf2, irf3, irf7, mavs, mul1b, ptpn2a, ptpn2b, ptpn6, stat1a, tbk1, tyk2, ube2kb, xaf1, ythdf3]
GO:0071357	cellular response to type I interferon	GO_BiologicalProcess-Custom-GOA-ACAP-ARAP_15.03.2021_00h00	7.13747e-08	0.00026844	6.13946e-07	4.91157e-06	[5, 6, 7, 8]	Group15	37.3333	28	[LOC117729153, LOC117730782, LOC117742975, LOC117750013, LOC117750015, LOC117750017, LOC117750122, abce1, adar, fadd, ifngr2, ifnphi1, ikbke, irak1, irf2, irf3, irf7, mavs, mul1b, ptpn2a, ptpn2b, ptpn6, stat1a, tbk1, tyk2, ube2kb, xaf1, ythdf3]
GO:0060337	type I interferon signaling pathway	GO_BiologicalProcess-Custom-GOA-ACAP-ARAP_15.03.2021_00h00	7.13747e-08	0.00026844	6.13946e-07	4.91157e-06	[5, 6, 7, 8, 9]	Group15	37.3333	28	[LOC117729153, LOC117730782, LOC117742975, LOC117750013, LOC117750015, LOC117750017, LOC117750122, abce1, adar, fadd, ifngr2, ifnphi1, ikbke, irak1, irf2, irf3, irf7, mavs, mul1b, ptpn2a, ptpn2b, ptpn6, stat1a, tbk1, tyk2, ube2kb, xaf1, ythdf3]
GO:0022613	ribonucleoprotein complex biogenesis	GO_BiologicalProcess-Custom-GOA-ACAP-ARAP_15.03.2021_00h00	1.43601e-06	0.0053233	6.69243e-07	4.6847e-06	[4]	Group16	7.35294	55	[LOC117727822, LOC117731063, LOC117734733, LOC117739068, LOC117745800, abce1, adar, ago1, atm, bmt2, c1qbp, celf1, celf2, celf4, cul4a, ddx10, ddx3xa, eif3s10, eif4ba, eif5, ercc2, exosc10, gar1, heatr3, helq, isg20l2, kat2b, mbnl1, mettl16, mrm2, mrm3a, mrpl1, naf1, nmd3, noc2l, nol9, prpf8, psip1b, ptenb, riok2, rpl5a, rpl7l1, rpp30, rpp40, rps27.2, rpusd2, strap, tent4b, tsc1b, tsr3, urb1, usp…
GO:0071826	ribonucleoprotein complex subunit organization	GO_BiologicalProcess-Custom-GOA-ACAP-ARAP_15.03.2021_00h00	3.10378e-07	0.00116144	6.69243e-07	4.6847e-06	[5]	Group16	5.34884	23	[LOC117727822, LOC117731063, LOC117734733, LOC117739068, LOC117745800, adar, ago1, atm, celf1, celf2, celf4, eif3s10, eif4ba, eif5, mbnl1, naf1, prpf8, psip1b, rpl5a, rps27.2, strap, tfip11, usp4]
GO:0022618	ribonucleoprotein complex assembly	GO_BiologicalProcess-Custom-GOA-ACAP-ARAP_15.03.2021_00h00	7.43315e-07	0.00276365	6.69243e-07	4.6847e-06	[5, 6, 7]	Group16	5.40541	22	[LOC117727822, LOC117731063, LOC117734733, LOC117739068, LOC117745800, adar, ago1, atm, celf1, celf2, celf4, eif3s10, eif4ba, eif5, mbnl1, naf1, prpf8, psip1b, rpl5a, rps27.2, strap, usp4]
GO:0009615	response to virus	GO_BiologicalProcess-Custom-GOA-ACAP-ARAP_15.03.2021_00h00	5.9347e-09	2.254e-05	5.9347e-09	1.12759e-07	[3, 5]	Group17	22.5532	106	[LOC117725422, LOC117726208, LOC117727145, LOC117727605, LOC117727740, LOC117728177, LOC117729434, LOC117729522, LOC117729687, LOC117731369, LOC117732832, LOC117732890, LOC117735687, LOC117736465, LOC117739511, LOC117739534, LOC117740735, LOC117741159, LOC117741188, LOC117741631, LOC117744389, LOC117744489, LOC117744491, LOC117745476, LOC117745559, LOC117746104, LOC117746709, LOC117747623, LOC117…
GO:0051607	defense response to virus	GO_BiologicalProcess-Custom-GOA-ACAP-ARAP_15.03.2021_00h00	1.33204e-08	5.0471e-05	5.9347e-09	1.12759e-07	[3, 4, 5, 6, 7]	Group17	23.7569	86	[LOC117725422, LOC117727145, LOC117727605, LOC117729434, LOC117729522, LOC117729687, LOC117731369, LOC117732832, LOC117732890, LOC117735687, LOC117739511, LOC117740735, LOC117741159, LOC117741631, LOC117744389, LOC117744489, LOC117744491, LOC117745476, LOC117745559, LOC117746104, LOC117746709, LOC117747623, LOC117750010, LOC117750018, abcc9, abce1, adar, akap1b, atg7, bcl2b, birc2, bnip3la, bnip4…
GO:0140546	defense response to symbiont	GO_BiologicalProcess-Custom-GOA-ACAP-ARAP_15.03.2021_00h00	1.33204e-08	5.0471e-05	5.9347e-09	1.12759e-07	[4, 5, 6]	Group17	23.7569	86	[LOC117725422, LOC117727145, LOC117727605, LOC117729434, LOC117729522, LOC117729687, LOC117731369, LOC117732832, LOC117732890, LOC117735687, LOC117739511, LOC117740735, LOC117741159, LOC117741631, LOC117744389, LOC117744489, LOC117744491, LOC117745476, LOC117745559, LOC117746104, LOC117746709, LOC117747623, LOC117750010, LOC117750018, abcc9, abce1, adar, akap1b, atg7, bcl2b, birc2, bnip3la, bnip4…
GO:0071887	leukocyte apoptotic process	GO_BiologicalProcess-Custom-GOA-ACAP-ARAP_15.03.2021_00h00	1.8555e-09	7.07315e-06	1.8555e-09	4.26764e-08	[5]	Group18	29.8343	54	[LOC117730786, LOC117732832, LOC117734463, LOC117735787, LOC117735822, LOC117736299, LOC117736465, LOC117737678, LOC117740131, LOC117740488, LOC117741335, LOC117741504, LOC117741872, LOC117745200, LOC117745711, LOC117746199, LOC117747574, bcl6ab, blk, cabz01093075.1, casp8, casp9, cd44b, cdkn2a/b, crkl, dock8, fadd, fas, faslg, fcer1g, fnip1, foxp3b, gpr31, hcar1-3, hcls1, il10, il7r, irf3, itpkb…
GO:0070227	lymphocyte apoptotic process	GO_BiologicalProcess-Custom-GOA-ACAP-ARAP_15.03.2021_00h00	1.88054e-07	0.000705578	1.8555e-09	4.26764e-08	[6]	Group18	31.8182	35	[LOC117730786, LOC117732832, LOC117734463, LOC117735822, LOC117736299, LOC117737678, LOC117740131, LOC117740488, LOC117741335, LOC117741504, LOC117745711, LOC117746199, LOC117747574, bcl6ab, blk, casp8, cd44b, crkl, dock8, fadd, fas, faslg, fnip1, foxp3b, il10, il7r, noc2l, pnp4b, ptenb, ripk1l, si:ch211-214j24.15, si:ch73-361p23.3, siva1, traf3ip2a, traf3ip2l]
GO:2000106	regulation of leukocyte apoptotic process	GO_BiologicalProcess-Custom-GOA-ACAP-ARAP_15.03.2021_00h00	1.23137e-06	0.00456715	1.8555e-09	4.26764e-08	[6, 7]	Group18	28.0822	41	[LOC117732832, LOC117735787, LOC117735822, LOC117736299, LOC117736465, LOC117737678, LOC117740131, LOC117740488, LOC117741335, LOC117741504, LOC117741872, LOC117745200, LOC117745711, LOC117746199, LOC117747574, bcl6ab, blk, cabz01093075.1, casp8, cd44b, cdkn2a/b, dock8, fadd, fcer1g, fnip1, foxp3b, gpr31, hcar1-3, hcls1, il10, il7r, itpkb, mef2ca, mertka, noc2l, nod2, nr4a3, pnp4b, ptenb, si:ch21…
GO:0048519	negative regulation of biological process	GO_BiologicalProcess-Custom-GOA-ACAP-ARAP_15.03.2021_00h00	2.76226e-08	0.000104386	2.76226e-08	4.69584e-07	[1, 2, 3]	Group19	14.3694	1594	[LOC117725199, LOC117725454, LOC117725460, LOC117725476, LOC117725477, LOC117725591, LOC117725651, LOC117725835, LOC117725988, LOC117726102, LOC117726123, LOC117726208, LOC117726279, LOC117726364, LOC117726370, LOC117726475, LOC117726478, LOC117726526, LOC117727116, LOC117727121, LOC117727122, LOC117727154, LOC117727188, LOC117727197, LOC117727236, LOC117727267, LOC117727423, LOC117727472, LOC117…
GO:0048523	negative regulation of cellular process	GO_BiologicalProcess-Custom-GOA-ACAP-ARAP_15.03.2021_00h00	3.14861e-08	0.000118923	2.76226e-08	4.69584e-07	[2, 3, 4]	Group19	14.4601	1469	[LOC117725199, LOC117725454, LOC117725460, LOC117725476, LOC117725591, LOC117725651, LOC117725835, LOC117725988, LOC117726102, LOC117726123, LOC117726208, LOC117726279, LOC117726364, LOC117726370, LOC117726475, LOC117726478, LOC117727116, LOC117727121, LOC117727122, LOC117727154, LOC117727188, LOC117727236, LOC117727267, LOC117727423, LOC117727472, LOC117727493, LOC117727644, LOC117727658, LOC117…
GO:0048585	negative regulation of response to stimulus	GO_BiologicalProcess-Custom-GOA-ACAP-ARAP_15.03.2021_00h00	9.54433e-13	3.67457e-09	2.76226e-08	4.69584e-07	[2, 3, 4]	Group19	16.9613	566	[LOC117725199, LOC117725454, LOC117725476, LOC117725835, LOC117725988, LOC117726123, LOC117726526, LOC117727116, LOC117727121, LOC117727122, LOC117727154, LOC117727197, LOC117727472, LOC117727624, LOC117727753, LOC117727889, LOC117727979, LOC117727997, LOC117728007, LOC117728134, LOC117728177, LOC117728222, LOC117728629, LOC117728752, LOC117728804, LOC117728811, LOC117728826, LOC117728836, LOC117…
GO:0008380	RNA splicing	GO_BiologicalProcess-Custom-GOA-ACAP-ARAP_15.03.2021_00h00	2.40122e-06	0.0088749	2.40122e-06	1.20061e-05	[6, 7, 8]	Group20	8.10256	79	[LOC117727822, LOC117729228, LOC117730386, LOC117730702, LOC117731063, LOC117733196, LOC117733783, LOC117734468, LOC117734687, LOC117736912, LOC117739068, LOC117741613, LOC117741889, LOC117742297, LOC117743871, LOC117746205, LOC117748105, LOC117750110, LOC117751110, LOC117751243, acin1b, aff2, ahnak, arl6ip4, c1qbp, cd2bp2, celf1, celf2, celf4, clk2a, cwc22, ddx39ab, ddx5, dyrk1b, ern2, fmr1, hnr…
GO:0000375	RNA splicing, via transesterification reactions	GO_BiologicalProcess-Custom-GOA-ACAP-ARAP_15.03.2021_00h00	3.74152e-08	0.00014128	2.40122e-06	1.20061e-05	[7, 8, 9]	Group20	6.56635	48	[LOC117727822, LOC117729228, LOC117731063, LOC117733196, LOC117733783, LOC117734468, LOC117739068, LOC117741889, LOC117751110, LOC117751243, acin1b, c1qbp, celf1, celf2, celf4, cwc22, ddx39ab, ddx5, dyrk1b, fmr1, hnrnpc, hnrnph3, hnrpkl, magoh, mbnl1, mettl16, ppil1, prcc, prpf8, psip1b, pspc1, ptbp1b, qki2, rbfox1l, rbm24a, rbm25a, rest, sfpq, spen, srsf1a, srsf2b, srsf5a, srsf7a, srsf9, strap, …
GO:0000377	RNA splicing, via transesterification reactions with bulged adenosine as nucleophile	GO_BiologicalProcess-Custom-GOA-ACAP-ARAP_15.03.2021_00h00	1.86617e-08	7.06159e-05	2.40122e-06	1.20061e-05	[8, 9, 10]	Group20	6.46492	47	[LOC117727822, LOC117729228, LOC117731063, LOC117733196, LOC117733783, LOC117739068, LOC117741889, LOC117751110, LOC117751243, acin1b, c1qbp, celf1, celf2, celf4, cwc22, ddx39ab, ddx5, dyrk1b, fmr1, hnrnpc, hnrnph3, hnrpkl, magoh, mbnl1, mettl16, ppil1, prcc, prpf8, psip1b, pspc1, ptbp1b, qki2, rbfox1l, rbm24a, rbm25a, rest, sfpq, spen, srsf1a, srsf2b, srsf5a, srsf7a, srsf9, strap, syf2, tfip11, …
GO:0000398	mRNA splicing, via spliceosome	GO_BiologicalProcess-Custom-GOA-ACAP-ARAP_15.03.2021_00h00	1.86617e-08	7.06159e-05	2.40122e-06	1.20061e-05	[7, 8, 9, 10, 11]	Group20	6.46492	47	[LOC117727822, LOC117729228, LOC117731063, LOC117733196, LOC117733783, LOC117739068, LOC117741889, LOC117751110, LOC117751243, acin1b, c1qbp, celf1, celf2, celf4, cwc22, ddx39ab, ddx5, dyrk1b, fmr1, hnrnpc, hnrnph3, hnrpkl, magoh, mbnl1, mettl16, ppil1, prcc, prpf8, psip1b, pspc1, ptbp1b, qki2, rbfox1l, rbm24a, rbm25a, rest, sfpq, spen, srsf1a, srsf2b, srsf5a, srsf7a, srsf9, strap, syf2, tfip11, …
GO:0012501	programmed cell death	GO_BiologicalProcess-Custom-GOA-ACAP-ARAP_15.03.2021_00h00	5.35299e-07	0.00199506	3.38144e-08	5.4103e-07	[3]	Group21	15.5484	577	[LOC117725454, LOC117725460, LOC117725476, LOC117726169, LOC117726349, LOC117726364, LOC117726368, LOC117726370, LOC117726478, LOC117727236, LOC117727493, LOC117728068, LOC117728222, LOC117728706, LOC117728826, LOC117729166, LOC117729439, LOC117729520, LOC117729823, LOC117729977, LOC117730054, LOC117730299, LOC117730302, LOC117730323, LOC117730382, LOC117730642, LOC117730782, LOC117730786, LOC117…
GO:0010941	regulation of cell death	GO_BiologicalProcess-Custom-GOA-ACAP-ARAP_15.03.2021_00h00	9.9169e-10	3.78726e-06	3.38144e-08	5.4103e-07	[3, 4]	Group21	16.5827	494	[LOC117725460, LOC117725476, LOC117726169, LOC117726349, LOC117726364, LOC117726368, LOC117726370, LOC117726478, LOC117727236, LOC117727472, LOC117727493, LOC117728068, LOC117728222, LOC117728706, LOC117728826, LOC117729166, LOC117729520, LOC117730054, LOC117730302, LOC117730323, LOC117730382, LOC117730782, LOC117730786, LOC117731063, LOC117731234, LOC117731344, LOC117731389, LOC117731865, LOC117…
GO:0006915	apoptotic process	GO_BiologicalProcess-Custom-GOA-ACAP-ARAP_15.03.2021_00h00	8.89063e-08	0.000334288	3.38144e-08	5.4103e-07	[4]	Group21	15.8043	562	[LOC117725454, LOC117725460, LOC117725476, LOC117726169, LOC117726349, LOC117726364, LOC117726368, LOC117726370, LOC117726478, LOC117727236, LOC117727493, LOC117728068, LOC117728222, LOC117728706, LOC117728826, LOC117729520, LOC117729977, LOC117730054, LOC117730299, LOC117730302, LOC117730323, LOC117730382, LOC117730642, LOC117730782, LOC117730786, LOC117731063, LOC117731234, LOC117731344, LOC117…
GO:0010942	positive regulation of cell death	GO_BiologicalProcess-Custom-GOA-ACAP-ARAP_15.03.2021_00h00	1.23363e-10	4.72604e-07	3.38144e-08	5.4103e-07	[3, 4, 5]	Group21	19.2526	237	[LOC117725460, LOC117726169, LOC117726349, LOC117726368, LOC117726478, LOC117727236, LOC117727493, LOC117730054, LOC117730302, LOC117730782, LOC117730786, LOC117731063, LOC117731234, LOC117731389, LOC117731865, LOC117731866, LOC117732449, LOC117732625, LOC117732666, LOC117732678, LOC117732832, LOC117732879, LOC117732882, LOC117733534, LOC117734098, LOC117734463, LOC117734874, LOC117735377, LOC117…
GO:0097190	apoptotic signaling pathway	GO_BiologicalProcess-Custom-GOA-ACAP-ARAP_15.03.2021_00h00	1.6291e-06	0.00603256	3.38144e-08	5.4103e-07	[3, 4, 5]	Group21	18.1275	182	[LOC117725460, LOC117725476, LOC117726169, LOC117726368, LOC117728222, LOC117728826, LOC117729520, LOC117730299, LOC117730302, LOC117730382, LOC117731389, LOC117731835, LOC117731865, LOC117731866, LOC117732449, LOC117732625, LOC117732666, LOC117732678, LOC117732827, LOC117732832, LOC117732879, LOC117732882, LOC117734463, LOC117734678, LOC117734679, LOC117736299, LOC117736303, LOC117736392, LOC117…
GO:0043067	regulation of programmed cell death	GO_BiologicalProcess-Custom-GOA-ACAP-ARAP_15.03.2021_00h00	2.22802e-08	8.42637e-05	3.38144e-08	5.4103e-07	[4, 5]	Group21	16.4404	448	[LOC117725460, LOC117725476, LOC117726169, LOC117726349, LOC117726364, LOC117726368, LOC117726370, LOC117726478, LOC117727493, LOC117728068, LOC117728222, LOC117728706, LOC117728826, LOC117729166, LOC117729520, LOC117730054, LOC117730302, LOC117730323, LOC117730382, LOC117730782, LOC117730786, LOC117731063, LOC117731234, LOC117731344, LOC117731389, LOC117731865, LOC117731866, LOC117731871, LOC117…
GO:0043068	positive regulation of programmed cell death	GO_BiologicalProcess-Custom-GOA-ACAP-ARAP_15.03.2021_00h00	8.0996e-11	3.10539e-07	3.38144e-08	5.4103e-07	[4, 5, 6]	Group21	19.6444	221	[LOC117725460, LOC117726169, LOC117726349, LOC117726368, LOC117726478, LOC117727493, LOC117730054, LOC117730302, LOC117730782, LOC117730786, LOC117731063, LOC117731234, LOC117731389, LOC117731865, LOC117731866, LOC117732449, LOC117732625, LOC117732666, LOC117732678, LOC117732832, LOC117732879, LOC117732882, LOC117733534, LOC117734098, LOC117734463, LOC117734874, LOC117735377, LOC117735687, LOC117…
GO:0042981	regulation of apoptotic process	GO_BiologicalProcess-Custom-GOA-ACAP-ARAP_15.03.2021_00h00	2.28187e-08	8.62776e-05	3.38144e-08	5.4103e-07	[5, 6]	Group21	16.4728	439	[LOC117725460, LOC117725476, LOC117726169, LOC117726349, LOC117726364, LOC117726368, LOC117726370, LOC117726478, LOC117727493, LOC117728068, LOC117728222, LOC117728706, LOC117728826, LOC117729520, LOC117730054, LOC117730302, LOC117730323, LOC117730382, LOC117730782, LOC117730786, LOC117731063, LOC117731234, LOC117731344, LOC117731389, LOC117731865, LOC117731866, LOC117731871, LOC117732307, LOC117…
GO:0043065	positive regulation of apoptotic process	GO_BiologicalProcess-Custom-GOA-ACAP-ARAP_15.03.2021_00h00	3.70102e-11	1.42119e-07	3.38144e-08	5.4103e-07	[5, 6, 7]	Group21	19.9078	216	[LOC117725460, LOC117726169, LOC117726349, LOC117726368, LOC117726478, LOC117727493, LOC117730054, LOC117730302, LOC117730782, LOC117730786, LOC117731063, LOC117731234, LOC117731389, LOC117731865, LOC117731866, LOC117732449, LOC117732625, LOC117732666, LOC117732678, LOC117732832, LOC117732879, LOC117732882, LOC117733534, LOC117734098, LOC117734463, LOC117734874, LOC117735377, LOC117735787, LOC117…
GO:0023051	regulation of signaling	GO_BiologicalProcess-Custom-GOA-ACAP-ARAP_15.03.2021_00h00	5.81988e-14	2.24415e-10	1.2348e-12	3.08701e-11	[2, 3]	Group22	15.5504	1147	[LOC117725199, LOC117725454, LOC117725460, LOC117725476, LOC117725835, LOC117725988, LOC117726123, LOC117726169, LOC117726208, LOC117726214, LOC117726349, LOC117726368, LOC117726475, LOC117727116, LOC117727121, LOC117727122, LOC117727154, LOC117727165, LOC117727225, LOC117727266, LOC117727267, LOC117727493, LOC117727721, LOC117727753, LOC117727889, LOC117727988, LOC117727997, LOC117728007, LOC117…
GO:0048583	regulation of response to stimulus	GO_BiologicalProcess-Custom-GOA-ACAP-ARAP_15.03.2021_00h00	4.04719e-20	1.5691e-16	1.2348e-12	3.08701e-11	[2, 3]	Group22	15.9434	1308	[LOC117725199, LOC117725454, LOC117725460, LOC117725476, LOC117725591, LOC117725835, LOC117725988, LOC117726123, LOC117726169, LOC117726208, LOC117726214, LOC117726349, LOC117726368, LOC117726475, LOC117726526, LOC117727116, LOC117727121, LOC117727122, LOC117727154, LOC117727165, LOC117727197, LOC117727225, LOC117727267, LOC117727472, LOC117727493, LOC117727624, LOC117727721, LOC117727753, LOC117…
GO:0023057	negative regulation of signaling	GO_BiologicalProcess-Custom-GOA-ACAP-ARAP_15.03.2021_00h00	7.08022e-11	2.71597e-07	1.2348e-12	3.08701e-11	[2, 3, 4]	Group22	16.9665	481	[LOC117725199, LOC117725454, LOC117725476, LOC117725835, LOC117725988, LOC117727116, LOC117727121, LOC117727122, LOC117727154, LOC117727753, LOC117727889, LOC117727997, LOC117728007, LOC117728134, LOC117728222, LOC117728629, LOC117728752, LOC117728811, LOC117728826, LOC117728836, LOC117729153, LOC117729231, LOC117729319, LOC117729382, LOC117729383, LOC117729520, LOC117730105, LOC117730300, LOC117…
GO:0048523	negative regulation of cellular process	GO_BiologicalProcess-Custom-GOA-ACAP-ARAP_15.03.2021_00h00	3.14861e-08	0.000118923	1.2348e-12	3.08701e-11	[2, 3, 4]	Group22	14.4601	1469	[LOC117725199, LOC117725454, LOC117725460, LOC117725476, LOC117725591, LOC117725651, LOC117725835, LOC117725988, LOC117726102, LOC117726123, LOC117726208, LOC117726279, LOC117726364, LOC117726370, LOC117726475, LOC117726478, LOC117727116, LOC117727121, LOC117727122, LOC117727154, LOC117727188, LOC117727236, LOC117727267, LOC117727423, LOC117727472, LOC117727493, LOC117727644, LOC117727658, LOC117…
GO:0048585	negative regulation of response to stimulus	GO_BiologicalProcess-Custom-GOA-ACAP-ARAP_15.03.2021_00h00	9.54433e-13	3.67457e-09	1.2348e-12	3.08701e-11	[2, 3, 4]	Group22	16.9613	566	[LOC117725199, LOC117725454, LOC117725476, LOC117725835, LOC117725988, LOC117726123, LOC117726526, LOC117727116, LOC117727121, LOC117727122, LOC117727154, LOC117727197, LOC117727472, LOC117727624, LOC117727753, LOC117727889, LOC117727979, LOC117727997, LOC117728007, LOC117728134, LOC117728177, LOC117728222, LOC117728629, LOC117728752, LOC117728804, LOC117728811, LOC117728826, LOC117728836, LOC117…
GO:0010646	regulation of cell communication	GO_BiologicalProcess-Custom-GOA-ACAP-ARAP_15.03.2021_00h00	1.04768e-13	4.0388e-10	1.2348e-12	3.08701e-11	[3, 4]	Group22	15.5358	1138	[LOC117725199, LOC117725454, LOC117725460, LOC117725476, LOC117725835, LOC117725988, LOC117726123, LOC117726169, LOC117726208, LOC117726214, LOC117726349, LOC117726368, LOC117726475, LOC117727116, LOC117727121, LOC117727122, LOC117727154, LOC117727165, LOC117727225, LOC117727266, LOC117727267, LOC117727493, LOC117727721, LOC117727753, LOC117727889, LOC117727988, LOC117727997, LOC117728007, LOC117…
GO:0009966	regulation of signal transduction	GO_BiologicalProcess-Custom-GOA-ACAP-ARAP_15.03.2021_00h00	9.07875e-17	3.51166e-13	1.2348e-12	3.08701e-11	[3, 4, 5]	Group22	16.0879	1047	[LOC117725199, LOC117725454, LOC117725460, LOC117725476, LOC117725835, LOC117725988, LOC117726123, LOC117726169, LOC117726208, LOC117726214, LOC117726349, LOC117726368, LOC117726475, LOC117727116, LOC117727121, LOC117727122, LOC117727154, LOC117727165, LOC117727225, LOC117727267, LOC117727493, LOC117727721, LOC117727753, LOC117727889, LOC117727988, LOC117727997, LOC117728007, LOC117728100, LOC117…
GO:0010648	negative regulation of cell communication	GO_BiologicalProcess-Custom-GOA-ACAP-ARAP_15.03.2021_00h00	8.85314e-11	3.39341e-07	1.2348e-12	3.08701e-11	[3, 4, 5]	Group22	16.9426	481	[LOC117725199, LOC117725454, LOC117725476, LOC117725835, LOC117725988, LOC117727116, LOC117727121, LOC117727122, LOC117727154, LOC117727753, LOC117727889, LOC117727997, LOC117728007, LOC117728134, LOC117728222, LOC117728629, LOC117728752, LOC117728811, LOC117728826, LOC117728836, LOC117729153, LOC117729231, LOC117729319, LOC117729382, LOC117729383, LOC117729520, LOC117730105, LOC117730300, LOC117…
GO:0009968	negative regulation of signal transduction	GO_BiologicalProcess-Custom-GOA-ACAP-ARAP_15.03.2021_00h00	2.19354e-11	8.42978e-08	1.2348e-12	3.08701e-11	[3, 4, 5, 6]	Group22	17.2506	453	[LOC117725199, LOC117725454, LOC117725476, LOC117725835, LOC117725988, LOC117727116, LOC117727121, LOC117727122, LOC117727154, LOC117727753, LOC117727889, LOC117727997, LOC117728007, LOC117728134, LOC117728222, LOC117728629, LOC117728752, LOC117728811, LOC117728826, LOC117728836, LOC117729153, LOC117729231, LOC117729319, LOC117729382, LOC117729383, LOC117729520, LOC117730105, LOC117730300, LOC117…
GO:0044093	positive regulation of molecular function	GO_BiologicalProcess-Custom-GOA-ACAP-ARAP_15.03.2021_00h00	4.46618e-07	0.00166722	6.74399e-06	6.74399e-06	[3]	Group23	15.4868	606	[LOC117725199, LOC117726123, LOC117726208, LOC117726214, LOC117726370, LOC117726475, LOC117727267, LOC117727721, LOC117727988, LOC117728007, LOC117728040, LOC117728100, LOC117728134, LOC117728177, LOC117728699, LOC117728706, LOC117728730, LOC117728760, LOC117729153, LOC117729231, LOC117729520, LOC117730054, LOC117730092, LOC117730302, LOC117730408, LOC117730506, LOC117730512, LOC117730786, LOC117…
GO:1901564	organonitrogen compound metabolic process	GO_BiologicalProcess-Custom-GOA-ACAP-ARAP_15.03.2021_00h00	2.50885e-06	0.00927019	6.74399e-06	6.74399e-06	[3]	Group23	13.979	1849	[LOC117725124, LOC117725337, LOC117725454, LOC117725476, LOC117725889, LOC117725934, LOC117725988, LOC117726102, LOC117726123, LOC117726170, LOC117726208, LOC117726225, LOC117726280, LOC117726322, LOC117726329, LOC117726352, LOC117726364, LOC117726366, LOC117726370, LOC117726371, LOC117726415, LOC117726475, LOC117726478, LOC117726504, LOC117726508, LOC117727148, LOC117727217, LOC117727267, LOC117…
GO:0051174	regulation of phosphorus metabolic process	GO_BiologicalProcess-Custom-GOA-ACAP-ARAP_15.03.2021_00h00	5.92082e-08	0.000223156	6.74399e-06	6.74399e-06	[4, 5]	Group23	16.0545	507	[LOC117725835, LOC117726123, LOC117726208, LOC117727772, LOC117727988, LOC117728007, LOC117728100, LOC117728134, LOC117728177, LOC117728706, LOC117728760, LOC117728839, LOC117729712, LOC117730054, LOC117730105, LOC117730302, LOC117730408, LOC117730506, LOC117730596, LOC117730675, LOC117730702, LOC117730786, LOC117730926, LOC117732695, LOC117732706, LOC117732827, LOC117732832, LOC117733191, LOC117…
GO:0051246	regulation of protein metabolic process	GO_BiologicalProcess-Custom-GOA-ACAP-ARAP_15.03.2021_00h00	4.89952e-08	0.000184761	6.74399e-06	6.74399e-06	[4, 5]	Group23	15.2581	798	[LOC117725454, LOC117725476, LOC117726102, LOC117726123, LOC117726208, LOC117726475, LOC117727267, LOC117727472, LOC117727721, LOC117727753, LOC117727772, LOC117727988, LOC117728007, LOC117728040, LOC117728068, LOC117728100, LOC117728134, LOC117728177, LOC117728222, LOC117728706, LOC117728760, LOC117728839, LOC117729696, LOC117729712, LOC117730054, LOC117730067, LOC117730105, LOC117730271, LOC117…
GO:0032268	regulation of cellular protein metabolic process	GO_BiologicalProcess-Custom-GOA-ACAP-ARAP_15.03.2021_00h00	2.31994e-07	0.000869744	6.74399e-06	6.74399e-06	[4, 5, 6]	Group23	15.206	753	[LOC117725454, LOC117725476, LOC117726102, LOC117726123, LOC117726208, LOC117726475, LOC117727472, LOC117727772, LOC117727988, LOC117728007, LOC117728040, LOC117728068, LOC117728100, LOC117728134, LOC117728177, LOC117728222, LOC117728706, LOC117728760, LOC117728839, LOC117729712, LOC117730054, LOC117730067, LOC117730105, LOC117730271, LOC117730302, LOC117730408, LOC117730506, LOC117730596, LOC117…
GO:0019220	regulation of phosphate metabolic process	GO_BiologicalProcess-Custom-GOA-ACAP-ARAP_15.03.2021_00h00	4.97616e-08	0.000187601	6.74399e-06	6.74399e-06	[5, 6]	Group23	16.0748	507	[LOC117725835, LOC117726123, LOC117726208, LOC117727772, LOC117727988, LOC117728007, LOC117728100, LOC117728134, LOC117728177, LOC117728706, LOC117728760, LOC117728839, LOC117729712, LOC117730054, LOC117730105, LOC117730302, LOC117730408, LOC117730506, LOC117730596, LOC117730675, LOC117730702, LOC117730786, LOC117730926, LOC117732695, LOC117732706, LOC117732827, LOC117732832, LOC117733191, LOC117…
GO:0031399	regulation of protein modification process	GO_BiologicalProcess-Custom-GOA-ACAP-ARAP_15.03.2021_00h00	1.05579e-07	0.000396659	6.74399e-06	6.74399e-06	[5, 6, 7]	Group23	15.8754	535	[LOC117725476, LOC117726123, LOC117726208, LOC117726475, LOC117727472, LOC117727772, LOC117727988, LOC117728007, LOC117728100, LOC117728134, LOC117728177, LOC117728222, LOC117728706, LOC117728760, LOC117728839, LOC117729712, LOC117730054, LOC117730105, LOC117730302, LOC117730408, LOC117730506, LOC117730596, LOC117730702, LOC117730786, LOC117730926, LOC117731369, LOC117731472, LOC117732666, LOC117…
GO:0042325	regulation of phosphorylation	GO_BiologicalProcess-Custom-GOA-ACAP-ARAP_15.03.2021_00h00	1.07687e-07	0.000404473	6.74399e-06	6.74399e-06	[6, 7]	Group23	16.2527	445	[LOC117726123, LOC117726208, LOC117727772, LOC117727988, LOC117728007, LOC117728100, LOC117728134, LOC117728177, LOC117728706, LOC117728760, LOC117728839, LOC117729712, LOC117730054, LOC117730105, LOC117730302, LOC117730408, LOC117730506, LOC117730596, LOC117730675, LOC117730702, LOC117730786, LOC117730926, LOC117732695, LOC117732827, LOC117732832, LOC117733191, LOC117733573, LOC117734484, LOC117…
GO:0001932	regulation of protein phosphorylation	GO_BiologicalProcess-Custom-GOA-ACAP-ARAP_15.03.2021_00h00	2.41063e-07	0.000903265	6.74399e-06	6.74399e-06	[6, 7, 8]	Group23	16.4072	390	[LOC117726123, LOC117726208, LOC117727772, LOC117727988, LOC117728007, LOC117728100, LOC117728134, LOC117728177, LOC117728706, LOC117728760, LOC117728839, LOC117729712, LOC117730054, LOC117730105, LOC117730302, LOC117730408, LOC117730506, LOC117730596, LOC117730702, LOC117730786, LOC117730926, LOC117732695, LOC117732827, LOC117732832, LOC117733191, LOC117733573, LOC117734484, LOC117734495, LOC117…
GO:0032088	negative regulation of NF-kappaB transcription factor activity	GO_BiologicalProcess-Custom-GOA-ACAP-ARAP_15.03.2021_00h00	5.21147e-09	1.9814e-05	9.31269e-17	2.60755e-15	[5, 8, 9, 10, 11, 12, 13, 14, 15]	Group24	26.971	65	[LOC117725460, LOC117726475, LOC117727116, LOC117727121, LOC117727122, LOC117727154, LOC117727889, LOC117728811, LOC117730786, LOC117730857, LOC117730998, LOC117731061, LOC117732666, LOC117732708, LOC117732740, LOC117732751, LOC117732764, LOC117732774, LOC117732962, LOC117740141, LOC117740143, LOC117740187, LOC117740275, LOC117740357, LOC117740515, LOC117742246, LOC117742738, LOC117742776, LOC117…
GO:0051092	positive regulation of NF-kappaB transcription factor activity	GO_BiologicalProcess-Custom-GOA-ACAP-ARAP_15.03.2021_00h00	1.03388e-07	0.000388531	9.31269e-17	2.60755e-15	[5, 8, 9, 10, 11, 12, 13, 14, 15]	Group24	23.6923	77	[LOC117726123, LOC117726370, LOC117726475, LOC117728706, LOC117729520, LOC117732307, LOC117732666, LOC117732695, LOC117732708, LOC117732740, LOC117732751, LOC117732764, LOC117732774, LOC117732832, LOC117737702, LOC117740735, LOC117741159, LOC117741251, LOC117741631, LOC117743283, LOC117744489, LOC117744491, LOC117745476, LOC117745930, LOC117746104, LOC117746709, LOC117747623, LOC117748347, LOC117…
GO:0007249	I-kappaB kinase/NF-kappaB signaling	GO_BiologicalProcess-Custom-GOA-ACAP-ARAP_15.03.2021_00h00	4.20184e-10	1.6072e-06	9.31269e-17	2.60755e-15	[4, 5, 6]	Group24	21.0959	154	[LOC117726123, LOC117726370, LOC117726475, LOC117727116, LOC117727121, LOC117727122, LOC117727154, LOC117727889, LOC117728760, LOC117728811, LOC117729520, LOC117729687, LOC117730786, LOC117730857, LOC117731722, LOC117731865, LOC117731866, LOC117732307, LOC117732449, LOC117732625, LOC117732666, LOC117732678, LOC117732695, LOC117732708, LOC117732740, LOC117732751, LOC117732764, LOC117732774, LOC117…
GO:0032479	regulation of type I interferon production	GO_BiologicalProcess-Custom-GOA-ACAP-ARAP_15.03.2021_00h00	2.6802e-06	0.00989799	9.31269e-17	2.60755e-15	[4, 5, 6, 7]	Group24	22.623	69	[LOC117726475, LOC117727116, LOC117727121, LOC117727122, LOC117727154, LOC117727889, LOC117728811, LOC117730857, LOC117732666, LOC117732708, LOC117732740, LOC117732751, LOC117732764, LOC117732774, LOC117732962, LOC117739511, LOC117740141, LOC117740143, LOC117740187, LOC117740515, LOC117740735, LOC117741159, LOC117741631, LOC117742246, LOC117745460, LOC117746104, LOC117746105, LOC117746709, LOC117…
GO:0045088	regulation of innate immune response	GO_BiologicalProcess-Custom-GOA-ACAP-ARAP_15.03.2021_00h00	1.62425e-06	0.00601623	9.31269e-17	2.60755e-15	[4, 5, 6, 7]	Group24	20.8243	96	[LOC117727116, LOC117727121, LOC117727122, LOC117727154, LOC117727889, LOC117728177, LOC117728811, LOC117730786, LOC117730857, LOC117732890, LOC117732962, LOC117733226, LOC117735815, LOC117737403, LOC117738941, LOC117739511, LOC117740141, LOC117740143, LOC117740187, LOC117740515, LOC117742246, LOC117742296, LOC117742692, LOC117745303, LOC117745460, LOC117745673, LOC117746105, LOC117747463, LOC117…
GO:0043122	regulation of I-kappaB kinase/NF-kappaB signaling	GO_BiologicalProcess-Custom-GOA-ACAP-ARAP_15.03.2021_00h00	9.13192e-09	3.46556e-05	9.31269e-17	2.60755e-15	[5, 6, 7]	Group24	20.7463	139	[LOC117726123, LOC117726475, LOC117727116, LOC117727121, LOC117727122, LOC117727154, LOC117727889, LOC117728760, LOC117728811, LOC117729520, LOC117729687, LOC117730786, LOC117730857, LOC117731722, LOC117731865, LOC117731866, LOC117732449, LOC117732625, LOC117732666, LOC117732678, LOC117732695, LOC117732708, LOC117732740, LOC117732751, LOC117732764, LOC117732774, LOC117732879, LOC117732882, LOC117…
GO:0043123	positive regulation of I-kappaB kinase/NF-kappaB signaling	GO_BiologicalProcess-Custom-GOA-ACAP-ARAP_15.03.2021_00h00	1.46911e-06	0.00544307	9.31269e-17	2.60755e-15	[5, 6, 7, 8]	Group24	21.2919	89	[LOC117726123, LOC117726475, LOC117728760, LOC117729520, LOC117729687, LOC117732666, LOC117732695, LOC117732708, LOC117732740, LOC117732751, LOC117732764, LOC117732774, LOC117733534, LOC117734930, LOC117736465, LOC117737678, LOC117740735, LOC117741159, LOC117741631, LOC117745476, LOC117745930, LOC117746104, LOC117746199, LOC117746709, LOC117748633, LOC117749433, LOC117749499, LOC117749502, LOC117…
GO:0051090	regulation of DNA-binding transcription factor activity	GO_BiologicalProcess-Custom-GOA-ACAP-ARAP_15.03.2021_00h00	4.40686e-14	1.70017e-10	9.31269e-17	2.60755e-15	[3, 6, 7, 8, 9, 10, 11, 12, 13]	Group24	22.303	184	[LOC117725460, LOC117726123, LOC117726208, LOC117726370, LOC117726475, LOC117727116, LOC117727121, LOC117727122, LOC117727154, LOC117727889, LOC117728706, LOC117728752, LOC117728811, LOC117729520, LOC117730786, LOC117730857, LOC117730998, LOC117731047, LOC117731061, LOC117731185, LOC117732307, LOC117732666, LOC117732695, LOC117732708, LOC117732740, LOC117732751, LOC117732764, LOC117732774, LOC117…
GO:0043433	negative regulation of DNA-binding transcription factor activity	GO_BiologicalProcess-Custom-GOA-ACAP-ARAP_15.03.2021_00h00	2.42333e-09	9.22319e-06	9.31269e-17	2.60755e-15	[4, 7, 8, 9, 10, 11, 12, 13, 14]	Group24	24.6418	86	[LOC117725460, LOC117726475, LOC117727116, LOC117727121, LOC117727122, LOC117727154, LOC117727889, LOC117728752, LOC117728811, LOC117730786, LOC117730857, LOC117730998, LOC117731061, LOC117731185, LOC117732666, LOC117732708, LOC117732740, LOC117732751, LOC117732764, LOC117732774, LOC117732962, LOC117740141, LOC117740143, LOC117740187, LOC117740275, LOC117740357, LOC117740515, LOC117742246, LOC117…
GO:0051091	positive regulation of DNA-binding transcription factor activity	GO_BiologicalProcess-Custom-GOA-ACAP-ARAP_15.03.2021_00h00	5.47556e-11	2.10097e-07	9.31269e-17	2.60755e-15	[4, 7, 8, 9, 10, 11, 12, 13, 14]	Group24	23.4252	119	[LOC117726123, LOC117726370, LOC117726475, LOC117728706, LOC117729520, LOC117731047, LOC117732307, LOC117732666, LOC117732695, LOC117732708, LOC117732740, LOC117732751, LOC117732764, LOC117732774, LOC117732832, LOC117736392, LOC117737702, LOC117740735, LOC117741159, LOC117741251, LOC117741631, LOC117742431, LOC117742738, LOC117742776, LOC117742868, LOC117742914, LOC117743283, LOC117744489, LOC117…
GO:0023051	regulation of signaling	GO_BiologicalProcess-Custom-GOA-ACAP-ARAP_15.03.2021_00h00	5.81988e-14	2.24415e-10	1.0756e-13	2.79657e-12	[2, 3]	Group25	15.5504	1147	[LOC117725199, LOC117725454, LOC117725460, LOC117725476, LOC117725835, LOC117725988, LOC117726123, LOC117726169, LOC117726208, LOC117726214, LOC117726349, LOC117726368, LOC117726475, LOC117727116, LOC117727121, LOC117727122, LOC117727154, LOC117727165, LOC117727225, LOC117727266, LOC117727267, LOC117727493, LOC117727721, LOC117727753, LOC117727889, LOC117727988, LOC117727997, LOC117728007, LOC117…
GO:0048583	regulation of response to stimulus	GO_BiologicalProcess-Custom-GOA-ACAP-ARAP_15.03.2021_00h00	4.04719e-20	1.5691e-16	1.0756e-13	2.79657e-12	[2, 3]	Group25	15.9434	1308	[LOC117725199, LOC117725454, LOC117725460, LOC117725476, LOC117725591, LOC117725835, LOC117725988, LOC117726123, LOC117726169, LOC117726208, LOC117726214, LOC117726349, LOC117726368, LOC117726475, LOC117726526, LOC117727116, LOC117727121, LOC117727122, LOC117727154, LOC117727165, LOC117727197, LOC117727225, LOC117727267, LOC117727472, LOC117727493, LOC117727624, LOC117727721, LOC117727753, LOC117…
GO:0007165	signal transduction	GO_BiologicalProcess-Custom-GOA-ACAP-ARAP_15.03.2021_00h00	2.31206e-19	8.95922e-16	1.0756e-13	2.79657e-12	[2, 3, 4]	Group25	15.1715	1818	[LOC117725199, LOC117725454, LOC117725460, LOC117725476, LOC117725651, LOC117725835, LOC117725934, LOC117725988, LOC117725994, LOC117726123, LOC117726169, LOC117726170, LOC117726203, LOC117726208, LOC117726214, LOC117726225, LOC117726349, LOC117726368, LOC117726370, LOC117726475, LOC117727116, LOC117727121, LOC117727122, LOC117727154, LOC117727165, LOC117727197, LOC117727225, LOC117727246, LOC117…
GO:0010033	response to organic substance	GO_BiologicalProcess-Custom-GOA-ACAP-ARAP_15.03.2021_00h00	5.62947e-17	2.17861e-13	1.0756e-13	2.79657e-12	[3]	Group25	16.3381	953	[LOC117725199, LOC117725454, LOC117725460, LOC117725477, LOC117725835, LOC117725889, LOC117725934, LOC117725988, LOC117726208, LOC117726214, LOC117726475, LOC117727197, LOC117727217, LOC117727236, LOC117727267, LOC117727419, LOC117727557, LOC117727605, LOC117727721, LOC117727740, LOC117727753, LOC117727772, LOC117727979, LOC117728003, LOC117728068, LOC117728100, LOC117728134, LOC117728177, LOC117…
GO:0048584	positive regulation of response to stimulus	GO_BiologicalProcess-Custom-GOA-ACAP-ARAP_15.03.2021_00h00	6.94395e-19	2.69009e-15	1.0756e-13	2.79657e-12	[2, 3, 4]	Group25	17.3171	741	[LOC117725460, LOC117726123, LOC117726169, LOC117726208, LOC117726214, LOC117726368, LOC117726475, LOC117727165, LOC117727197, LOC117727225, LOC117727267, LOC117727721, LOC117727988, LOC117728007, LOC117728100, LOC117728134, LOC117728177, LOC117728233, LOC117728583, LOC117728699, LOC117728706, LOC117728730, LOC117728760, LOC117728804, LOC117729317, LOC117729467, LOC117729520, LOC117729650, LOC117…
GO:0070887	cellular response to chemical stimulus	GO_BiologicalProcess-Custom-GOA-ACAP-ARAP_15.03.2021_00h00	9.08709e-15	3.51034e-11	1.0756e-13	2.79657e-12	[3]	Group25	16.1161	922	[LOC117725199, LOC117725460, LOC117725835, LOC117725889, LOC117725934, LOC117725988, LOC117726208, LOC117726475, LOC117727217, LOC117727236, LOC117727267, LOC117727472, LOC117727493, LOC117727557, LOC117727721, LOC117727740, LOC117727753, LOC117727772, LOC117727979, LOC117728003, LOC117728068, LOC117728100, LOC117728134, LOC117728583, LOC117728697, LOC117728699, LOC117728706, LOC117728730, LOC117…
GO:0010646	regulation of cell communication	GO_BiologicalProcess-Custom-GOA-ACAP-ARAP_15.03.2021_00h00	1.04768e-13	4.0388e-10	1.0756e-13	2.79657e-12	[3, 4]	Group25	15.5358	1138	[LOC117725199, LOC117725454, LOC117725460, LOC117725476, LOC117725835, LOC117725988, LOC117726123, LOC117726169, LOC117726208, LOC117726214, LOC117726349, LOC117726368, LOC117726475, LOC117727116, LOC117727121, LOC117727122, LOC117727154, LOC117727165, LOC117727225, LOC117727266, LOC117727267, LOC117727493, LOC117727721, LOC117727753, LOC117727889, LOC117727988, LOC117727997, LOC117728007, LOC117…
GO:0007166	cell surface receptor signaling pathway	GO_BiologicalProcess-Custom-GOA-ACAP-ARAP_15.03.2021_00h00	4.29167e-18	1.66216e-14	1.0756e-13	2.79657e-12	[3, 4, 5]	Group25	16.4254	976	[LOC117725454, LOC117725460, LOC117725835, LOC117725934, LOC117725994, LOC117726169, LOC117726208, LOC117726475, LOC117727246, LOC117727267, LOC117727557, LOC117727721, LOC117727753, LOC117727772, LOC117728007, LOC117728134, LOC117728177, LOC117728233, LOC117728583, LOC117728629, LOC117728697, LOC117728699, LOC117728706, LOC117728722, LOC117728748, LOC117728752, LOC117728804, LOC117728826, LOC117…
GO:0009966	regulation of signal transduction	GO_BiologicalProcess-Custom-GOA-ACAP-ARAP_15.03.2021_00h00	9.07875e-17	3.51166e-13	1.0756e-13	2.79657e-12	[3, 4, 5]	Group25	16.0879	1047	[LOC117725199, LOC117725454, LOC117725460, LOC117725476, LOC117725835, LOC117725988, LOC117726123, LOC117726169, LOC117726208, LOC117726214, LOC117726349, LOC117726368, LOC117726475, LOC117727116, LOC117727121, LOC117727122, LOC117727154, LOC117727165, LOC117727225, LOC117727267, LOC117727493, LOC117727721, LOC117727753, LOC117727889, LOC117727988, LOC117727997, LOC117728007, LOC117728100, LOC117…
GO:0071310	cellular response to organic substance	GO_BiologicalProcess-Custom-GOA-ACAP-ARAP_15.03.2021_00h00	1.52491e-16	5.89681e-13	1.0756e-13	2.79657e-12	[4]	Group25	16.7922	780	[LOC117725199, LOC117725460, LOC117725835, LOC117725889, LOC117725934, LOC117725988, LOC117726208, LOC117726475, LOC117727217, LOC117727236, LOC117727267, LOC117727557, LOC117727721, LOC117727740, LOC117727753, LOC117727772, LOC117727979, LOC117728003, LOC117728068, LOC117728100, LOC117728134, LOC117728583, LOC117728697, LOC117728699, LOC117728706, LOC117728730, LOC117728748, LOC117728760, LOC117…
GO:0050793	regulation of developmental process	GO_BiologicalProcess-Custom-GOA-ACAP-ARAP_15.03.2021_00h00	6.13795e-07	0.00228577	9.18386e-17	2.66332e-15	[2, 3]	Group26	15.0262	803	[LOC117725460, LOC117725477, LOC117725591, LOC117725835, LOC117726208, LOC117726349, LOC117727246, LOC117727267, LOC117727493, LOC117727721, LOC117727740, LOC117727979, LOC117728068, LOC117728177, LOC117728302, LOC117728337, LOC117728706, LOC117728722, LOC117728804, LOC117728826, LOC117729153, LOC117729520, LOC117729716, LOC117729823, LOC117730092, LOC117730106, LOC117730247, LOC117730262, LOC117…
GO:0051239	regulation of multicellular organismal process	GO_BiologicalProcess-Custom-GOA-ACAP-ARAP_15.03.2021_00h00	1.16621e-10	4.4689e-07	9.18386e-17	2.66332e-15	[2, 3]	Group26	15.6143	863	[LOC117725460, LOC117725477, LOC117725835, LOC117726123, LOC117726208, LOC117726475, LOC117726526, LOC117727116, LOC117727121, LOC117727122, LOC117727154, LOC117727165, LOC117727217, LOC117727225, LOC117727267, LOC117727493, LOC117727624, LOC117727721, LOC117727889, LOC117727979, LOC117728007, LOC117728040, LOC117728068, LOC117728114, LOC117728134, LOC117728177, LOC117728302, LOC117728337, LOC117…
GO:0006952	defense response	GO_BiologicalProcess-Custom-GOA-ACAP-ARAP_15.03.2021_00h00	7.31651e-31	2.84393e-27	9.18386e-17	2.66332e-15	[3]	Group26	20.8251	525	[LOC117725422, LOC117725477, LOC117726123, LOC117726475, LOC117726478, LOC117727116, LOC117727121, LOC117727122, LOC117727145, LOC117727154, LOC117727165, LOC117727197, LOC117727225, LOC117727557, LOC117727605, LOC117727889, LOC117727997, LOC117728096, LOC117728128, LOC117728177, LOC117728251, LOC117728697, LOC117728699, LOC117728706, LOC117728730, LOC117728804, LOC117728811, LOC117729153, LOC117…
GO:0051240	positive regulation of multicellular organismal process	GO_BiologicalProcess-Custom-GOA-ACAP-ARAP_15.03.2021_00h00	1.37366e-09	5.24053e-06	9.18386e-17	2.66332e-15	[2, 3, 4]	Group26	16.7089	462	[LOC117725460, LOC117726208, LOC117727165, LOC117727217, LOC117727225, LOC117727267, LOC117727493, LOC117727721, LOC117728040, LOC117728068, LOC117728114, LOC117728177, LOC117728302, LOC117728337, LOC117728699, LOC117728706, LOC117728730, LOC117728804, LOC117728826, LOC117728902, LOC117729153, LOC117729716, LOC117730092, LOC117730105, LOC117730247, LOC117730262, LOC117730506, LOC117730596, LOC117…
GO:0051241	negative regulation of multicellular organismal process	GO_BiologicalProcess-Custom-GOA-ACAP-ARAP_15.03.2021_00h00	3.00303e-10	1.14986e-06	9.18386e-17	2.66332e-15	[2, 3, 4]	Group26	17.8552	333	[LOC117725477, LOC117725835, LOC117726123, LOC117726208, LOC117726526, LOC117727116, LOC117727121, LOC117727122, LOC117727154, LOC117727624, LOC117727889, LOC117727979, LOC117728007, LOC117728134, LOC117728177, LOC117728730, LOC117728804, LOC117728811, LOC117730105, LOC117730302, LOC117730323, LOC117730553, LOC117730784, LOC117730857, LOC117731349, LOC117731946, LOC117732695, LOC117732781, LOC117…
GO:0001816	cytokine production	GO_BiologicalProcess-Custom-GOA-ACAP-ARAP_15.03.2021_00h00	3.46298e-25	1.34433e-21	9.18386e-17	2.66332e-15	[2, 5]	Group26	22.2876	341	[LOC117725460, LOC117726123, LOC117726208, LOC117726475, LOC117727116, LOC117727121, LOC117727122, LOC117727154, LOC117727165, LOC117727225, LOC117727267, LOC117727721, LOC117727889, LOC117728040, LOC117728114, LOC117728134, LOC117728177, LOC117728699, LOC117728706, LOC117728730, LOC117728804, LOC117728811, LOC117729153, LOC117729716, LOC117730105, LOC117730247, LOC117730262, LOC117730553, LOC117…
GO:0045595	regulation of cell differentiation	GO_BiologicalProcess-Custom-GOA-ACAP-ARAP_15.03.2021_00h00	1.74607e-08	6.61063e-05	9.18386e-17	2.66332e-15	[3, 4]	Group26	16.2206	503	[LOC117725591, LOC117725835, LOC117726208, LOC117727267, LOC117727721, LOC117727740, LOC117728068, LOC117728177, LOC117728804, LOC117729153, LOC117729520, LOC117729716, LOC117730092, LOC117730106, LOC117730247, LOC117730262, LOC117730302, LOC117730386, LOC117730506, LOC117730710, LOC117730711, LOC117730754, LOC117730784, LOC117730805, LOC117730905, LOC117730942, LOC117731007, LOC117731068, LOC117…
GO:0045597	positive regulation of cell differentiation	GO_BiologicalProcess-Custom-GOA-ACAP-ARAP_15.03.2021_00h00	2.2032e-06	0.00814744	9.18386e-17	2.66332e-15	[3, 4, 5]	Group26	16.7049	291	[LOC117725835, LOC117726208, LOC117727267, LOC117727721, LOC117727740, LOC117728068, LOC117728177, LOC117728804, LOC117729520, LOC117730092, LOC117730106, LOC117730247, LOC117730262, LOC117730302, LOC117730506, LOC117730710, LOC117730711, LOC117730754, LOC117730784, LOC117730805, LOC117730905, LOC117730942, LOC117731490, LOC117731722, LOC117732355, LOC117732538, LOC117732890, LOC117733196, LOC117…
GO:0001817	regulation of cytokine production	GO_BiologicalProcess-Custom-GOA-ACAP-ARAP_15.03.2021_00h00	2.81414e-25	1.09273e-21	9.18386e-17	2.66332e-15	[3, 4, 5, 6]	Group26	22.986	311	[LOC117725460, LOC117726123, LOC117726208, LOC117726475, LOC117727116, LOC117727121, LOC117727122, LOC117727154, LOC117727165, LOC117727225, LOC117727267, LOC117727721, LOC117727889, LOC117728040, LOC117728114, LOC117728134, LOC117728177, LOC117728699, LOC117728706, LOC117728730, LOC117728804, LOC117728811, LOC117729153, LOC117730105, LOC117730247, LOC117730262, LOC117730553, LOC117730710, LOC117…
GO:0001818	negative regulation of cytokine production	GO_BiologicalProcess-Custom-GOA-ACAP-ARAP_15.03.2021_00h00	1.12113e-09	4.27935e-06	9.18386e-17	2.66332e-15	[3, 4, 5, 6, 7]	Group26	23.0444	109	[LOC117726123, LOC117727116, LOC117727121, LOC117727122, LOC117727154, LOC117727889, LOC117728134, LOC117728177, LOC117728811, LOC117730553, LOC117730857, LOC117731946, LOC117732695, LOC117732827, LOC117732962, LOC117733191, LOC117738694, LOC117740131, LOC117740141, LOC117740143, LOC117740187, LOC117740357, LOC117740515, LOC117740735, LOC117741159, LOC117741631, LOC117741872, LOC117742246, LOC117…
GO:0001819	positive regulation of cytokine production	GO_BiologicalProcess-Custom-GOA-ACAP-ARAP_15.03.2021_00h00	1.14181e-17	4.42109e-14	9.18386e-17	2.66332e-15	[3, 4, 5, 6, 7]	Group26	23.9241	189	[LOC117725460, LOC117726208, LOC117727165, LOC117727225, LOC117727267, LOC117727721, LOC117728040, LOC117728114, LOC117728177, LOC117728699, LOC117728706, LOC117728730, LOC117728804, LOC117729153, LOC117730105, LOC117730247, LOC117730262, LOC117730710, LOC117730711, LOC117730754, LOC117730805, LOC117730905, LOC117731349, LOC117731490, LOC117732827, LOC117733354, LOC117733446, LOC117736156, LOC117…
GO:0010628	positive regulation of gene expression	GO_BiologicalProcess-Custom-GOA-ACAP-ARAP_15.03.2021_00h00	9.51569e-08	0.000357695	9.18386e-17	2.66332e-15	[4, 5, 6]	Group26	16.8112	349	[LOC117725460, LOC117726208, LOC117727165, LOC117727225, LOC117727267, LOC117727658, LOC117727721, LOC117727740, LOC117728040, LOC117728114, LOC117728177, LOC117728699, LOC117728706, LOC117728730, LOC117728804, LOC117729153, LOC117729712, LOC117730105, LOC117730247, LOC117730262, LOC117730271, LOC117730710, LOC117730711, LOC117730754, LOC117730805, LOC117730905, LOC117731349, LOC117731490, LOC117…
GO:0032732	positive regulation of interleukin-1 production	GO_BiologicalProcess-Custom-GOA-ACAP-ARAP_15.03.2021_00h00	2.06487e-10	7.90843e-07	9.18386e-17	2.66332e-15	[4, 5, 6, 7, 8]	Group26	31.9018	52	[LOC117728114, LOC117728177, LOC117730247, LOC117730262, LOC117730710, LOC117730711, LOC117730754, LOC117730805, LOC117730905, LOC117731490, LOC117736156, LOC117736157, LOC117736158, LOC117736299, LOC117736464, LOC117736465, LOC117736672, LOC117736719, LOC117740095, LOC117741158, LOC117741840, LOC117742975, LOC117743946, LOC117745460, LOC117745930, LOC117745995, LOC117746042, LOC117746098, LOC117…
GO:0043207	response to external biotic stimulus	GO_BiologicalProcess-Custom-GOA-ACAP-ARAP_15.03.2021_00h00	1.23909e-26	4.81262e-23	1.60227e-22	4.80681e-21	[3]	Group27	20.6335	469	[LOC117725422, LOC117725889, LOC117726123, LOC117726208, LOC117726475, LOC117726478, LOC117727116, LOC117727121, LOC117727122, LOC117727144, LOC117727145, LOC117727146, LOC117727154, LOC117727165, LOC117727197, LOC117727225, LOC117727605, LOC117727740, LOC117727772, LOC117727889, LOC117727997, LOC117728096, LOC117728128, LOC117728177, LOC117728251, LOC117728699, LOC117728730, LOC117728811, LOC117…
GO:0051707	response to other organism	GO_BiologicalProcess-Custom-GOA-ACAP-ARAP_15.03.2021_00h00	8.37795e-27	3.25483e-23	1.60227e-22	4.80681e-21	[2, 4]	Group27	20.6608	469	[LOC117725422, LOC117725889, LOC117726123, LOC117726208, LOC117726475, LOC117726478, LOC117727116, LOC117727121, LOC117727122, LOC117727144, LOC117727145, LOC117727146, LOC117727154, LOC117727165, LOC117727197, LOC117727225, LOC117727605, LOC117727740, LOC117727772, LOC117727889, LOC117727997, LOC117728096, LOC117728128, LOC117728177, LOC117728251, LOC117728699, LOC117728730, LOC117728811, LOC117…
GO:0071216	cellular response to biotic stimulus	GO_BiologicalProcess-Custom-GOA-ACAP-ARAP_15.03.2021_00h00	2.92547e-08	0.000110524	1.60227e-22	4.80681e-21	[3]	Group27	23.0769	90	[LOC117727772, LOC117730105, LOC117730408, LOC117730553, LOC117732737, LOC117734930, LOC117736173, LOC117737366, LOC117737367, LOC117737996, LOC117739437, LOC117740131, LOC117740275, LOC117740705, LOC117741872, LOC117745200, LOC117745460, LOC117745559, LOC117745930, LOC117746141, LOC117746429, LOC117746802, LOC117746916, LOC117747574, LOC117747623, LOC117747747, LOC117749230, btk, cabz01093075.1,…
GO:1901700	response to oxygen-containing compound	GO_BiologicalProcess-Custom-GOA-ACAP-ARAP_15.03.2021_00h00	1.27763e-11	4.91249e-08	1.60227e-22	4.80681e-21	[3]	Group27	16.9201	523	[LOC117725460, LOC117725889, LOC117727217, LOC117727236, LOC117727267, LOC117727419, LOC117727493, LOC117727721, LOC117727740, LOC117727772, LOC117728003, LOC117728068, LOC117728100, LOC117728134, LOC117728177, LOC117728583, LOC117728663, LOC117728706, LOC117728730, LOC117728902, LOC117729650, LOC117730105, LOC117730247, LOC117730262, LOC117730323, LOC117730408, LOC117730553, LOC117730596, LOC117…
GO:0009617	response to bacterium	GO_BiologicalProcess-Custom-GOA-ACAP-ARAP_15.03.2021_00h00	3.45708e-14	1.33409e-10	1.60227e-22	4.80681e-21	[3, 5]	Group27	21.688	203	[LOC117725889, LOC117727144, LOC117727146, LOC117727165, LOC117727197, LOC117727225, LOC117727605, LOC117727740, LOC117727772, LOC117728096, LOC117728128, LOC117728177, LOC117728251, LOC117728730, LOC117729650, LOC117730105, LOC117730323, LOC117730553, LOC117730784, LOC117731025, LOC117731071, LOC117732737, LOC117733226, LOC117734930, LOC117735243, LOC117736173, LOC117736265, LOC117736299, LOC117…
GO:0033993	response to lipid	GO_BiologicalProcess-Custom-GOA-ACAP-ARAP_15.03.2021_00h00	1.70029e-06	0.00629447	1.60227e-22	4.80681e-21	[4]	Group27	16.9385	270	[LOC117725889, LOC117727236, LOC117727721, LOC117727740, LOC117727772, LOC117728068, LOC117728100, LOC117728177, LOC117728730, LOC117728760, LOC117729650, LOC117730105, LOC117730553, LOC117731025, LOC117731827, LOC117733191, LOC117733281, LOC117734508, LOC117734745, LOC117734930, LOC117735030, LOC117735202, LOC117735243, LOC117736173, LOC117736299, LOC117736949, LOC117737366, LOC117737367, LOC117…
GO:1901701	cellular response to oxygen-containing compound	GO_BiologicalProcess-Custom-GOA-ACAP-ARAP_15.03.2021_00h00	1.11833e-09	4.26979e-06	1.60227e-22	4.80681e-21	[4]	Group27	17.2891	375	[LOC117725460, LOC117725889, LOC117727217, LOC117727236, LOC117727267, LOC117727493, LOC117727721, LOC117727772, LOC117728003, LOC117728068, LOC117728100, LOC117728134, LOC117728583, LOC117728706, LOC117728730, LOC117728902, LOC117730105, LOC117730323, LOC117730553, LOC117730596, LOC117730782, LOC117731234, LOC117731700, LOC117732454, LOC117732538, LOC117732827, LOC117732832, LOC117732890, LOC117…
GO:0002237	response to molecule of bacterial origin	GO_BiologicalProcess-Custom-GOA-ACAP-ARAP_15.03.2021_00h00	5.30128e-11	2.03463e-07	1.60227e-22	4.80681e-21	[4, 6]	Group27	23.2514	123	[LOC117725889, LOC117727197, LOC117727605, LOC117727740, LOC117727772, LOC117728177, LOC117729650, LOC117730105, LOC117730553, LOC117731025, LOC117732737, LOC117734930, LOC117735243, LOC117736173, LOC117736299, LOC117737366, LOC117737367, LOC117737996, LOC117739437, LOC117740131, LOC117740187, LOC117740275, LOC117740705, LOC117741872, LOC117744489, LOC117745200, LOC117745460, LOC117745559, LOC117…
GO:0042742	defense response to bacterium	GO_BiologicalProcess-Custom-GOA-ACAP-ARAP_15.03.2021_00h00	1.60049e-07	0.000600666	1.60227e-22	4.80681e-21	[4, 5, 6]	Group27	23.6422	74	[LOC117727165, LOC117727225, LOC117727605, LOC117728096, LOC117728128, LOC117728177, LOC117728251, LOC117728730, LOC117729650, LOC117730323, LOC117730553, LOC117731071, LOC117736299, LOC117738770, LOC117738771, LOC117738772, LOC117738776, LOC117738777, LOC117738941, LOC117739375, LOC117739539, LOC117740311, LOC117740588, LOC117740821, LOC117745460, LOC117745930, LOC117747623, LOC117747832, LOC117…
GO:0071396	cellular response to lipid	GO_BiologicalProcess-Custom-GOA-ACAP-ARAP_15.03.2021_00h00	3.6944e-07	0.00138023	1.60227e-22	4.80681e-21	[5]	Group27	18.4959	182	[LOC117725889, LOC117727721, LOC117727772, LOC117728068, LOC117728100, LOC117728760, LOC117730105, LOC117730553, LOC117731827, LOC117733191, LOC117733281, LOC117734930, LOC117735030, LOC117735202, LOC117736173, LOC117736949, LOC117737366, LOC117737367, LOC117737526, LOC117737702, LOC117737996, LOC117739437, LOC117740131, LOC117740275, LOC117740502, LOC117740705, LOC117741203, LOC117741872, LOC117…
GO:0032496	response to lipopolysaccharide	GO_BiologicalProcess-Custom-GOA-ACAP-ARAP_15.03.2021_00h00	1.2943e-11	4.97531e-08	1.60227e-22	4.80681e-21	[4, 5, 7]	Group27	24.2171	116	[LOC117725889, LOC117727740, LOC117727772, LOC117728177, LOC117729650, LOC117730105, LOC117730553, LOC117731025, LOC117734930, LOC117735243, LOC117736173, LOC117736299, LOC117737366, LOC117737367, LOC117737996, LOC117739437, LOC117740131, LOC117740187, LOC117740275, LOC117740705, LOC117741872, LOC117744489, LOC117745200, LOC117745460, LOC117745559, LOC117745930, LOC117746141, LOC117746802, LOC117…
GO:0071219	cellular response to molecule of bacterial origin	GO_BiologicalProcess-Custom-GOA-ACAP-ARAP_15.03.2021_00h00	8.81167e-09	3.34491e-05	1.60227e-22	4.80681e-21	[4, 5, 7]	Group27	24.1982	83	[LOC117727772, LOC117730105, LOC117730553, LOC117732737, LOC117734930, LOC117736173, LOC117737366, LOC117737367, LOC117737996, LOC117739437, LOC117740131, LOC117740275, LOC117740705, LOC117741872, LOC117745200, LOC117745460, LOC117745559, LOC117745930, LOC117746141, LOC117746429, LOC117746802, LOC117746916, LOC117747574, LOC117747623, LOC117747747, cabz01093075.1, ccl35.1, cd36, cd40, cdk19, cebp…
GO:0071222	cellular response to lipopolysaccharide	GO_BiologicalProcess-Custom-GOA-ACAP-ARAP_15.03.2021_00h00	3.88897e-10	1.48792e-06	1.60227e-22	4.80681e-21	[5, 6, 8]	Group27	26.045	81	[LOC117727772, LOC117730105, LOC117730553, LOC117734930, LOC117736173, LOC117737366, LOC117737367, LOC117737996, LOC117739437, LOC117740131, LOC117740275, LOC117740705, LOC117741872, LOC117745200, LOC117745460, LOC117745559, LOC117745930, LOC117746141, LOC117746802, LOC117746916, LOC117747574, LOC117747623, LOC117747747, cabz01093075.1, ccl35.1, cd36, cd40, cdk19, cebp1, cmpk2, cxcl19, cxcl8a, ed…
GO:0002683	negative regulation of immune system process	GO_BiologicalProcess-Custom-GOA-ACAP-ARAP_15.03.2021_00h00	6.31996e-10	2.41549e-06	3.6048e-25	1.15354e-23	[2, 3, 4]	Group28	20.7523	160	[LOC117726123, LOC117727116, LOC117727121, LOC117727122, LOC117727154, LOC117727267, LOC117727721, LOC117727772, LOC117727889, LOC117728007, LOC117728177, LOC117728811, LOC117730553, LOC117730786, LOC117730857, LOC117731722, LOC117732554, LOC117732695, LOC117732781, LOC117732962, LOC117733226, LOC117735156, LOC117735815, LOC117737103, LOC117737403, LOC117737678, LOC117737996, LOC117738694, LOC117…
GO:0051241	negative regulation of multicellular organismal process	GO_BiologicalProcess-Custom-GOA-ACAP-ARAP_15.03.2021_00h00	3.00303e-10	1.14986e-06	3.6048e-25	1.15354e-23	[2, 3, 4]	Group28	17.8552	333	[LOC117725477, LOC117725835, LOC117726123, LOC117726208, LOC117726526, LOC117727116, LOC117727121, LOC117727122, LOC117727154, LOC117727624, LOC117727889, LOC117727979, LOC117728007, LOC117728134, LOC117728177, LOC117728730, LOC117728804, LOC117728811, LOC117730105, LOC117730302, LOC117730323, LOC117730553, LOC117730784, LOC117730857, LOC117731349, LOC117731946, LOC117732695, LOC117732781, LOC117…
GO:0001816	cytokine production	GO_BiologicalProcess-Custom-GOA-ACAP-ARAP_15.03.2021_00h00	3.46298e-25	1.34433e-21	3.6048e-25	1.15354e-23	[2, 5]	Group28	22.2876	341	[LOC117725460, LOC117726123, LOC117726208, LOC117726475, LOC117727116, LOC117727121, LOC117727122, LOC117727154, LOC117727165, LOC117727225, LOC117727267, LOC117727721, LOC117727889, LOC117728040, LOC117728114, LOC117728134, LOC117728177, LOC117728699, LOC117728706, LOC117728730, LOC117728804, LOC117728811, LOC117729153, LOC117729716, LOC117730105, LOC117730247, LOC117730262, LOC117730553, LOC117…
GO:0001817	regulation of cytokine production	GO_BiologicalProcess-Custom-GOA-ACAP-ARAP_15.03.2021_00h00	2.81414e-25	1.09273e-21	3.6048e-25	1.15354e-23	[3, 4, 5, 6]	Group28	22.986	311	[LOC117725460, LOC117726123, LOC117726208, LOC117726475, LOC117727116, LOC117727121, LOC117727122, LOC117727154, LOC117727165, LOC117727225, LOC117727267, LOC117727721, LOC117727889, LOC117728040, LOC117728114, LOC117728134, LOC117728177, LOC117728699, LOC117728706, LOC117728730, LOC117728804, LOC117728811, LOC117729153, LOC117730105, LOC117730247, LOC117730262, LOC117730553, LOC117730710, LOC117…
GO:0031348	negative regulation of defense response	GO_BiologicalProcess-Custom-GOA-ACAP-ARAP_15.03.2021_00h00	4.49297e-07	0.00167678	3.6048e-25	1.15354e-23	[3, 4, 5, 6]	Group28	22.0812	87	[LOC117727116, LOC117727121, LOC117727122, LOC117727154, LOC117727197, LOC117727889, LOC117727997, LOC117728177, LOC117728811, LOC117730786, LOC117730857, LOC117731068, LOC117731946, LOC117732827, LOC117732962, LOC117733226, LOC117735413, LOC117735815, LOC117738941, LOC117740141, LOC117740143, LOC117740187, LOC117740515, LOC117742246, LOC117742738, LOC117742776, LOC117742868, LOC117742914, LOC117…
GO:0032635	interleukin-6 production	GO_BiologicalProcess-Custom-GOA-ACAP-ARAP_15.03.2021_00h00	1.31812e-09	5.02995e-06	3.6048e-25	1.15354e-23	[3, 6]	Group28	25.641	80	[LOC117727116, LOC117727121, LOC117727122, LOC117727154, LOC117727889, LOC117728040, LOC117728134, LOC117728177, LOC117728730, LOC117728811, LOC117730553, LOC117730857, LOC117732827, LOC117732962, LOC117736299, LOC117737678, LOC117737972, LOC117739534, LOC117740141, LOC117740143, LOC117740187, LOC117740515, LOC117741188, LOC117742246, LOC117742738, LOC117742776, LOC117742868, LOC117742914, LOC117…
GO:0071706	tumor necrosis factor superfamily cytokine production	GO_BiologicalProcess-Custom-GOA-ACAP-ARAP_15.03.2021_00h00	1.92156e-09	7.32113e-06	3.6048e-25	1.15354e-23	[3, 6]	Group28	25.6667	77	[LOC117726123, LOC117727116, LOC117727121, LOC117727122, LOC117727154, LOC117727889, LOC117728177, LOC117728699, LOC117728730, LOC117728811, LOC117730553, LOC117730857, LOC117732695, LOC117732962, LOC117736465, LOC117737972, LOC117740131, LOC117740141, LOC117740143, LOC117740187, LOC117740515, LOC117741872, LOC117742246, LOC117742657, LOC117745059, LOC117745200, LOC117745460, LOC117745559, LOC117…
GO:0001818	negative regulation of cytokine production	GO_BiologicalProcess-Custom-GOA-ACAP-ARAP_15.03.2021_00h00	1.12113e-09	4.27935e-06	3.6048e-25	1.15354e-23	[3, 4, 5, 6, 7]	Group28	23.0444	109	[LOC117726123, LOC117727116, LOC117727121, LOC117727122, LOC117727154, LOC117727889, LOC117728134, LOC117728177, LOC117728811, LOC117730553, LOC117730857, LOC117731946, LOC117732695, LOC117732827, LOC117732962, LOC117733191, LOC117738694, LOC117740131, LOC117740141, LOC117740143, LOC117740187, LOC117740357, LOC117740515, LOC117740735, LOC117741159, LOC117741631, LOC117741872, LOC117742246, LOC117…
GO:0032640	tumor necrosis factor production	GO_BiologicalProcess-Custom-GOA-ACAP-ARAP_15.03.2021_00h00	1.70439e-09	6.49886e-06	3.6048e-25	1.15354e-23	[4, 7]	Group28	25.9516	75	[LOC117726123, LOC117727116, LOC117727121, LOC117727122, LOC117727154, LOC117727889, LOC117728177, LOC117728699, LOC117728730, LOC117728811, LOC117730553, LOC117730857, LOC117732695, LOC117732962, LOC117736465, LOC117737972, LOC117740141, LOC117740143, LOC117740187, LOC117740515, LOC117741872, LOC117742246, LOC117742657, LOC117745059, LOC117745200, LOC117745460, LOC117745559, LOC117745930, LOC117…
GO:0032675	regulation of interleukin-6 production	GO_BiologicalProcess-Custom-GOA-ACAP-ARAP_15.03.2021_00h00	4.69979e-10	1.7972e-06	3.6048e-25	1.15354e-23	[4, 5, 6, 7]	Group28	26.4808	76	[LOC117727116, LOC117727121, LOC117727122, LOC117727154, LOC117727889, LOC117728040, LOC117728134, LOC117728177, LOC117728730, LOC117728811, LOC117730553, LOC117730857, LOC117732827, LOC117732962, LOC117736299, LOC117737678, LOC117737972, LOC117739534, LOC117740141, LOC117740143, LOC117740187, LOC117740515, LOC117741188, LOC117742246, LOC117742738, LOC117742776, LOC117742868, LOC117742914, LOC117…
GO:0050728	negative regulation of inflammatory response	GO_BiologicalProcess-Custom-GOA-ACAP-ARAP_15.03.2021_00h00	7.62125e-07	0.00283282	3.6048e-25	1.15354e-23	[4, 5, 6, 7]	Group28	23.3108	69	[LOC117727116, LOC117727121, LOC117727122, LOC117727154, LOC117727197, LOC117727889, LOC117727997, LOC117728177, LOC117728811, LOC117730857, LOC117731068, LOC117731946, LOC117732827, LOC117732962, LOC117735413, LOC117738941, LOC117740141, LOC117740143, LOC117740187, LOC117740515, LOC117742246, LOC117742738, LOC117742776, LOC117742868, LOC117742914, LOC117743732, LOC117745691, LOC117746105, LOC117…
GO:1903555	regulation of tumor necrosis factor superfamily cytokine production	GO_BiologicalProcess-Custom-GOA-ACAP-ARAP_15.03.2021_00h00	9.29772e-10	3.55173e-06	3.6048e-25	1.15354e-23	[4, 5, 6, 7]	Group28	26.2069	76	[LOC117726123, LOC117727116, LOC117727121, LOC117727122, LOC117727154, LOC117727889, LOC117728177, LOC117728699, LOC117728730, LOC117728811, LOC117730553, LOC117730857, LOC117732695, LOC117732962, LOC117736465, LOC117737972, LOC117740131, LOC117740141, LOC117740143, LOC117740187, LOC117740515, LOC117741872, LOC117742246, LOC117742657, LOC117745059, LOC117745200, LOC117745460, LOC117745559, LOC117…
GO:0032755	positive regulation of interleukin-6 production	GO_BiologicalProcess-Custom-GOA-ACAP-ARAP_15.03.2021_00h00	5.7087e-07	0.00212706	3.6048e-25	1.15354e-23	[4, 5, 6, 7, 8]	Group28	31.4286	33	[LOC117728040, LOC117728177, LOC117728730, LOC117736299, LOC117737678, LOC117739534, LOC117741188, LOC117745930, LOC117750010, LOC117750860, adora2b, arhgef1a, arhgef2, card9, cd36, fcer1g, ifih1, il17a/f3, il17ra1a, mavs, nod1, nod2, pou2f2a, ptafr, ptpn11a, spon2a, stat2, stat3, syk, tlr7, tlr9, unc93b1, wu:fl23c11]
GO:1903557	positive regulation of tumor necrosis factor superfamily cytokine production	GO_BiologicalProcess-Custom-GOA-ACAP-ARAP_15.03.2021_00h00	1.91133e-08	7.23055e-05	3.6048e-25	1.15354e-23	[4, 5, 6, 7, 8]	Group28	33.9623	36	[LOC117728177, LOC117728699, LOC117728730, LOC117736465, LOC117742657, LOC117745200, LOC117745460, LOC117745930, akap12b, arhgef1a, arhgef2, card9, ccl35.1, cd36, fadd, fcer1g, hcst, ifih1, il12ba, jak2b, mapkapk2a, mavs, nod1, nod2, pik3r1, ptafr, ptpn11a, rasgrp4, ripk1l, si:dkey-88e18.2, spon2a, stat2, syk, tlr9, tnfrsf1a, tyrobp]
GO:0032680	regulation of tumor necrosis factor production	GO_BiologicalProcess-Custom-GOA-ACAP-ARAP_15.03.2021_00h00	7.86957e-10	3.00696e-06	3.6048e-25	1.15354e-23	[5, 6, 7, 8]	Group28	26.5233	74	[LOC117726123, LOC117727116, LOC117727121, LOC117727122, LOC117727154, LOC117727889, LOC117728177, LOC117728699, LOC117728730, LOC117728811, LOC117730553, LOC117730857, LOC117732695, LOC117732962, LOC117736465, LOC117737972, LOC117740141, LOC117740143, LOC117740187, LOC117740515, LOC117741872, LOC117742246, LOC117742657, LOC117745059, LOC117745200, LOC117745460, LOC117745559, LOC117745930, LOC117…
GO:0032760	positive regulation of tumor necrosis factor production	GO_BiologicalProcess-Custom-GOA-ACAP-ARAP_15.03.2021_00h00	1.07957e-08	4.09265e-05	3.6048e-25	1.15354e-23	[5, 6, 7, 8, 9]	Group28	34.6154	36	[LOC117728177, LOC117728699, LOC117728730, LOC117736465, LOC117742657, LOC117745200, LOC117745460, LOC117745930, akap12b, arhgef1a, arhgef2, card9, ccl35.1, cd36, fadd, fcer1g, hcst, ifih1, il12ba, jak2b, mapkapk2a, mavs, nod1, nod2, pik3r1, ptafr, ptpn11a, rasgrp4, ripk1l, si:dkey-88e18.2, spon2a, stat2, syk, tlr9, tnfrsf1a, tyrobp]
GO:0006952	defense response	GO_BiologicalProcess-Custom-GOA-ACAP-ARAP_15.03.2021_00h00	7.31651e-31	2.84393e-27	1.70439e-23	5.28361e-22	[3]	Group29	20.8251	525	[LOC117725422, LOC117725477, LOC117726123, LOC117726475, LOC117726478, LOC117727116, LOC117727121, LOC117727122, LOC117727145, LOC117727154, LOC117727165, LOC117727197, LOC117727225, LOC117727557, LOC117727605, LOC117727889, LOC117727997, LOC117728096, LOC117728128, LOC117728177, LOC117728251, LOC117728697, LOC117728699, LOC117728706, LOC117728730, LOC117728804, LOC117728811, LOC117729153, LOC117…
GO:0010033	response to organic substance	GO_BiologicalProcess-Custom-GOA-ACAP-ARAP_15.03.2021_00h00	5.62947e-17	2.17861e-13	1.70439e-23	5.28361e-22	[3]	Group29	16.3381	953	[LOC117725199, LOC117725454, LOC117725460, LOC117725477, LOC117725835, LOC117725889, LOC117725934, LOC117725988, LOC117726208, LOC117726214, LOC117726475, LOC117727197, LOC117727217, LOC117727236, LOC117727267, LOC117727419, LOC117727557, LOC117727605, LOC117727721, LOC117727740, LOC117727753, LOC117727772, LOC117727979, LOC117728003, LOC117728068, LOC117728100, LOC117728134, LOC117728177, LOC117…
GO:0070887	cellular response to chemical stimulus	GO_BiologicalProcess-Custom-GOA-ACAP-ARAP_15.03.2021_00h00	9.08709e-15	3.51034e-11	1.70439e-23	5.28361e-22	[3]	Group29	16.1161	922	[LOC117725199, LOC117725460, LOC117725835, LOC117725889, LOC117725934, LOC117725988, LOC117726208, LOC117726475, LOC117727217, LOC117727236, LOC117727267, LOC117727472, LOC117727493, LOC117727557, LOC117727721, LOC117727740, LOC117727753, LOC117727772, LOC117727979, LOC117728003, LOC117728068, LOC117728100, LOC117728134, LOC117728583, LOC117728697, LOC117728699, LOC117728706, LOC117728730, LOC117…
GO:1901698	response to nitrogen compound	GO_BiologicalProcess-Custom-GOA-ACAP-ARAP_15.03.2021_00h00	8.15295e-07	0.00302882	1.70439e-23	5.28361e-22	[3]	Group29	16.5222	343	[LOC117725889, LOC117725988, LOC117726214, LOC117727217, LOC117727236, LOC117727267, LOC117727419, LOC117727721, LOC117728068, LOC117728134, LOC117728583, LOC117728730, LOC117728902, LOC117729716, LOC117730105, LOC117730114, LOC117730247, LOC117730262, LOC117730323, LOC117730596, LOC117730710, LOC117730711, LOC117730754, LOC117730805, LOC117730905, LOC117731490, LOC117731700, LOC117731871, LOC117…
GO:1901700	response to oxygen-containing compound	GO_BiologicalProcess-Custom-GOA-ACAP-ARAP_15.03.2021_00h00	1.27763e-11	4.91249e-08	1.70439e-23	5.28361e-22	[3]	Group29	16.9201	523	[LOC117725460, LOC117725889, LOC117727217, LOC117727236, LOC117727267, LOC117727419, LOC117727493, LOC117727721, LOC117727740, LOC117727772, LOC117728003, LOC117728068, LOC117728100, LOC117728134, LOC117728177, LOC117728583, LOC117728663, LOC117728706, LOC117728730, LOC117728902, LOC117729650, LOC117730105, LOC117730247, LOC117730262, LOC117730323, LOC117730408, LOC117730553, LOC117730596, LOC117…
GO:0007166	cell surface receptor signaling pathway	GO_BiologicalProcess-Custom-GOA-ACAP-ARAP_15.03.2021_00h00	4.29167e-18	1.66216e-14	1.70439e-23	5.28361e-22	[3, 4, 5]	Group29	16.4254	976	[LOC117725454, LOC117725460, LOC117725835, LOC117725934, LOC117725994, LOC117726169, LOC117726208, LOC117726475, LOC117727246, LOC117727267, LOC117727557, LOC117727721, LOC117727753, LOC117727772, LOC117728007, LOC117728134, LOC117728177, LOC117728233, LOC117728583, LOC117728629, LOC117728697, LOC117728699, LOC117728706, LOC117728722, LOC117728748, LOC117728752, LOC117728804, LOC117728826, LOC117…
GO:0033993	response to lipid	GO_BiologicalProcess-Custom-GOA-ACAP-ARAP_15.03.2021_00h00	1.70029e-06	0.00629447	1.70439e-23	5.28361e-22	[4]	Group29	16.9385	270	[LOC117725889, LOC117727236, LOC117727721, LOC117727740, LOC117727772, LOC117728068, LOC117728100, LOC117728177, LOC117728730, LOC117728760, LOC117729650, LOC117730105, LOC117730553, LOC117731025, LOC117731827, LOC117733191, LOC117733281, LOC117734508, LOC117734745, LOC117734930, LOC117735030, LOC117735202, LOC117735243, LOC117736173, LOC117736299, LOC117736949, LOC117737366, LOC117737367, LOC117…
GO:0034097	response to cytokine	GO_BiologicalProcess-Custom-GOA-ACAP-ARAP_15.03.2021_00h00	1.38204e-23	5.36369e-20	1.70439e-23	5.28361e-22	[4]	Group29	21.3951	365	[LOC117725199, LOC117726208, LOC117726475, LOC117727267, LOC117727557, LOC117727721, LOC117727740, LOC117728068, LOC117728697, LOC117728699, LOC117728706, LOC117728730, LOC117728748, LOC117729153, LOC117729520, LOC117729636, LOC117730728, LOC117730782, LOC117730786, LOC117731025, LOC117731694, LOC117731946, LOC117732666, LOC117732708, LOC117732740, LOC117732751, LOC117732764, LOC117732774, LOC117…
GO:0071310	cellular response to organic substance	GO_BiologicalProcess-Custom-GOA-ACAP-ARAP_15.03.2021_00h00	1.52491e-16	5.89681e-13	1.70439e-23	5.28361e-22	[4]	Group29	16.7922	780	[LOC117725199, LOC117725460, LOC117725835, LOC117725889, LOC117725934, LOC117725988, LOC117726208, LOC117726475, LOC117727217, LOC117727236, LOC117727267, LOC117727557, LOC117727721, LOC117727740, LOC117727753, LOC117727772, LOC117727979, LOC117728003, LOC117728068, LOC117728100, LOC117728134, LOC117728583, LOC117728697, LOC117728699, LOC117728706, LOC117728730, LOC117728748, LOC117728760, LOC117…
GO:1901701	cellular response to oxygen-containing compound	GO_BiologicalProcess-Custom-GOA-ACAP-ARAP_15.03.2021_00h00	1.11833e-09	4.26979e-06	1.70439e-23	5.28361e-22	[4]	Group29	17.2891	375	[LOC117725460, LOC117725889, LOC117727217, LOC117727236, LOC117727267, LOC117727493, LOC117727721, LOC117727772, LOC117728003, LOC117728068, LOC117728100, LOC117728134, LOC117728583, LOC117728706, LOC117728730, LOC117728902, LOC117730105, LOC117730323, LOC117730553, LOC117730596, LOC117730782, LOC117731234, LOC117731700, LOC117732454, LOC117732538, LOC117732827, LOC117732832, LOC117732890, LOC117…
GO:1901652	response to peptide	GO_BiologicalProcess-Custom-GOA-ACAP-ARAP_15.03.2021_00h00	5.85787e-10	2.23946e-06	1.70439e-23	5.28361e-22	[4, 5]	Group29	19.9575	188	[LOC117727217, LOC117727721, LOC117728068, LOC117728134, LOC117728583, LOC117728730, LOC117728902, LOC117730247, LOC117730262, LOC117730323, LOC117730710, LOC117730711, LOC117730754, LOC117730805, LOC117730905, LOC117731490, LOC117731700, LOC117732454, LOC117733191, LOC117733491, LOC117734560, LOC117734603, LOC117734678, LOC117734679, LOC117735030, LOC117736156, LOC117736157, LOC117736158, LOC117…
GO:0019221	cytokine-mediated signaling pathway	GO_BiologicalProcess-Custom-GOA-ACAP-ARAP_15.03.2021_00h00	6.17885e-27	2.4011e-23	1.70439e-23	5.28361e-22	[4, 5, 6]	Group29	25.6034	244	[LOC117726475, LOC117727267, LOC117727557, LOC117727721, LOC117728697, LOC117728699, LOC117728706, LOC117728748, LOC117729153, LOC117729636, LOC117730728, LOC117730782, LOC117730786, LOC117732666, LOC117732708, LOC117732740, LOC117732751, LOC117732764, LOC117732774, LOC117733297, LOC117733354, LOC117733435, LOC117733849, LOC117733937, LOC117735815, LOC117736465, LOC117736467, LOC117737103, LOC117…
GO:0034612	response to tumor necrosis factor	GO_BiologicalProcess-Custom-GOA-ACAP-ARAP_15.03.2021_00h00	1.0441e-08	3.95921e-05	1.70439e-23	5.28361e-22	[5]	Group29	22.7273	100	[LOC117727740, LOC117728068, LOC117728699, LOC117728706, LOC117728730, LOC117733297, LOC117733849, LOC117736173, LOC117736465, LOC117736467, LOC117740275, LOC117742604, LOC117743664, LOC117745476, LOC117745559, LOC117745673, LOC117746199, LOC117747747, LOC117747866, LOC117748347, LOC117749282, LOC117749502, LOC117750203, adam10a, adamts12, akap12b, arhgef1a, arhgef2, bag4, birc2, card14, casp10, …
GO:0043434	response to peptide hormone	GO_BiologicalProcess-Custom-GOA-ACAP-ARAP_15.03.2021_00h00	4.25315e-07	0.00158813	1.70439e-23	5.28361e-22	[4, 5, 6]	Group29	19.0361	158	[LOC117727217, LOC117727721, LOC117728068, LOC117728134, LOC117728583, LOC117728730, LOC117728902, LOC117730247, LOC117730262, LOC117730323, LOC117730710, LOC117730711, LOC117730754, LOC117730805, LOC117730905, LOC117731490, LOC117732454, LOC117733191, LOC117733491, LOC117734678, LOC117734679, LOC117736156, LOC117736157, LOC117736158, LOC117736464, LOC117736672, LOC117736719, LOC117736949, LOC117…
GO:0071345	cellular response to cytokine stimulus	GO_BiologicalProcess-Custom-GOA-ACAP-ARAP_15.03.2021_00h00	9.3901e-23	3.64242e-19	1.70439e-23	5.28361e-22	[5]	Group29	21.6774	336	[LOC117725199, LOC117726208, LOC117726475, LOC117727267, LOC117727557, LOC117727721, LOC117727740, LOC117728068, LOC117728697, LOC117728699, LOC117728706, LOC117728730, LOC117728748, LOC117729153, LOC117729520, LOC117729636, LOC117730728, LOC117730782, LOC117730786, LOC117731694, LOC117732666, LOC117732708, LOC117732740, LOC117732751, LOC117732764, LOC117732774, LOC117733050, LOC117733297, LOC117…
GO:0071396	cellular response to lipid	GO_BiologicalProcess-Custom-GOA-ACAP-ARAP_15.03.2021_00h00	3.6944e-07	0.00138023	1.70439e-23	5.28361e-22	[5]	Group29	18.4959	182	[LOC117725889, LOC117727721, LOC117727772, LOC117728068, LOC117728100, LOC117728760, LOC117730105, LOC117730553, LOC117731827, LOC117733191, LOC117733281, LOC117734930, LOC117735030, LOC117735202, LOC117736173, LOC117736949, LOC117737366, LOC117737367, LOC117737526, LOC117737702, LOC117737996, LOC117739437, LOC117740131, LOC117740275, LOC117740502, LOC117740705, LOC117741203, LOC117741872, LOC117…
GO:0071356	cellular response to tumor necrosis factor	GO_BiologicalProcess-Custom-GOA-ACAP-ARAP_15.03.2021_00h00	3.62259e-10	1.38637e-06	1.70439e-23	5.28361e-22	[6]	Group29	24.7368	94	[LOC117727740, LOC117728068, LOC117728699, LOC117728706, LOC117728730, LOC117733297, LOC117733849, LOC117736173, LOC117736465, LOC117736467, LOC117740275, LOC117742604, LOC117743664, LOC117745476, LOC117745559, LOC117745673, LOC117747747, LOC117747866, LOC117748347, LOC117749282, LOC117749502, LOC117750203, adamts12, akap12b, arhgef1a, arhgef2, bag4, birc2, card14, casp10, ccdc3b, ccl35.1, cd40, …
GO:0051092	positive regulation of NF-kappaB transcription factor activity	GO_BiologicalProcess-Custom-GOA-ACAP-ARAP_15.03.2021_00h00	1.03388e-07	0.000388531	1.90914e-15	5.15467e-14	[5, 8, 9, 10, 11, 12, 13, 14, 15]	Group30	23.6923	77	[LOC117726123, LOC117726370, LOC117726475, LOC117728706, LOC117729520, LOC117732307, LOC117732666, LOC117732695, LOC117732708, LOC117732740, LOC117732751, LOC117732764, LOC117732774, LOC117732832, LOC117737702, LOC117740735, LOC117741159, LOC117741251, LOC117741631, LOC117743283, LOC117744489, LOC117744491, LOC117745476, LOC117745930, LOC117746104, LOC117746709, LOC117747623, LOC117748347, LOC117…
GO:0043903	regulation of biological process involved in symbiotic interaction	GO_BiologicalProcess-Custom-GOA-ACAP-ARAP_15.03.2021_00h00	6.75163e-07	0.00251093	1.90914e-15	5.15467e-14	[2, 3]	Group30	23.4694	69	[LOC117726123, LOC117726475, LOC117726478, LOC117729687, LOC117730775, LOC117732666, LOC117732695, LOC117732708, LOC117732740, LOC117732751, LOC117732764, LOC117732774, LOC117734874, LOC117736173, LOC117736781, LOC117737678, LOC117740735, LOC117741159, LOC117741631, LOC117741872, LOC117742692, LOC117744489, LOC117744491, LOC117745009, LOC117746104, LOC117746709, LOC117747747, LOC117748633, LOC117…
GO:0050792	regulation of viral process	GO_BiologicalProcess-Custom-GOA-ACAP-ARAP_15.03.2021_00h00	4.64265e-07	0.00173171	1.90914e-15	5.15467e-14	[3, 4]	Group30	23.7762	68	[LOC117726123, LOC117726475, LOC117726478, LOC117729687, LOC117730775, LOC117732666, LOC117732695, LOC117732708, LOC117732740, LOC117732751, LOC117732764, LOC117732774, LOC117734874, LOC117736173, LOC117736781, LOC117737678, LOC117740735, LOC117741159, LOC117741631, LOC117741872, LOC117742692, LOC117744489, LOC117744491, LOC117745009, LOC117746104, LOC117746709, LOC117747747, LOC117748633, LOC117…
GO:0052372	modulation by symbiont of entry into host	GO_BiologicalProcess-Custom-GOA-ACAP-ARAP_15.03.2021_00h00	2.73642e-07	0.00102424	1.90914e-15	5.15467e-14	[3, 4, 6]	Group30	30.8333	37	[LOC117726123, LOC117726475, LOC117732666, LOC117732695, LOC117732708, LOC117732740, LOC117732751, LOC117732764, LOC117732774, LOC117736173, LOC117737678, LOC117740735, LOC117741159, LOC117741631, LOC117742692, LOC117746104, LOC117746709, LOC117747747, LOC117748633, LOC117750049, LOC117750532, LOC117750863, LOC117750939, LOC117751077, LOC117751142, exoc2, mid2, nectin1a, ptx3a, si:ch211-149e23.4,…
GO:1903900	regulation of viral life cycle	GO_BiologicalProcess-Custom-GOA-ACAP-ARAP_15.03.2021_00h00	2.37917e-07	0.000891712	1.90914e-15	5.15467e-14	[4, 5]	Group30	25	61	[LOC117726123, LOC117726475, LOC117726478, LOC117729687, LOC117732666, LOC117732695, LOC117732708, LOC117732740, LOC117732751, LOC117732764, LOC117732774, LOC117734874, LOC117736173, LOC117736781, LOC117737678, LOC117740735, LOC117741159, LOC117741631, LOC117741872, LOC117742692, LOC117744489, LOC117744491, LOC117746104, LOC117746709, LOC117747747, LOC117748633, LOC117749083, LOC117750049, LOC117…
GO:0007249	I-kappaB kinase/NF-kappaB signaling	GO_BiologicalProcess-Custom-GOA-ACAP-ARAP_15.03.2021_00h00	4.20184e-10	1.6072e-06	1.90914e-15	5.15467e-14	[4, 5, 6]	Group30	21.0959	154	[LOC117726123, LOC117726370, LOC117726475, LOC117727116, LOC117727121, LOC117727122, LOC117727154, LOC117727889, LOC117728760, LOC117728811, LOC117729520, LOC117729687, LOC117730786, LOC117730857, LOC117731722, LOC117731865, LOC117731866, LOC117732307, LOC117732449, LOC117732625, LOC117732666, LOC117732678, LOC117732695, LOC117732708, LOC117732740, LOC117732751, LOC117732764, LOC117732774, LOC117…
GO:0032897	negative regulation of viral transcription	GO_BiologicalProcess-Custom-GOA-ACAP-ARAP_15.03.2021_00h00	6.58666e-07	0.00245024	1.90914e-15	5.15467e-14	[3, 4, 5, 6, 7]	Group30	40.3846	21	[LOC117726123, LOC117726475, LOC117732666, LOC117732695, LOC117732708, LOC117732740, LOC117732751, LOC117732764, LOC117732774, LOC117748633, LOC117750049, LOC117750532, LOC117750863, LOC117750939, LOC117751077, LOC117751142, mid2, trim32, trim62.1, trim8b, ubp1]
GO:0035890	exit from host	GO_BiologicalProcess-Custom-GOA-ACAP-ARAP_15.03.2021_00h00	5.0138e-07	0.00186915	1.90914e-15	5.15467e-14	[5]	Group30	31.25	35	[LOC117726123, LOC117726475, LOC117726478, LOC117732666, LOC117732695, LOC117732708, LOC117732740, LOC117732751, LOC117732764, LOC117732774, LOC117734874, LOC117736781, LOC117740735, LOC117741159, LOC117741631, LOC117746104, LOC117746709, LOC117748633, LOC117750049, LOC117750532, LOC117750863, LOC117750939, LOC117751077, LOC117751142, ddb1, mid2, ppid, si:dkey-13a21.4, si:dkey-219e21.4, trim25, t…
GO:0019076	viral release from host cell	GO_BiologicalProcess-Custom-GOA-ACAP-ARAP_15.03.2021_00h00	5.0138e-07	0.00186915	1.90914e-15	5.15467e-14	[4, 5, 7]	Group30	31.25	35	[LOC117726123, LOC117726475, LOC117726478, LOC117732666, LOC117732695, LOC117732708, LOC117732740, LOC117732751, LOC117732764, LOC117732774, LOC117734874, LOC117736781, LOC117740735, LOC117741159, LOC117741631, LOC117746104, LOC117746709, LOC117748633, LOC117750049, LOC117750532, LOC117750863, LOC117750939, LOC117751077, LOC117751142, ddb1, mid2, ppid, si:dkey-13a21.4, si:dkey-219e21.4, trim25, t…
GO:0046596	regulation of viral entry into host cell	GO_BiologicalProcess-Custom-GOA-ACAP-ARAP_15.03.2021_00h00	1.14916e-06	0.00426339	1.90914e-15	5.15467e-14	[4, 5, 6, 7]	Group30	30.3571	34	[LOC117726123, LOC117726475, LOC117732666, LOC117732695, LOC117732708, LOC117732740, LOC117732751, LOC117732764, LOC117732774, LOC117737678, LOC117740735, LOC117741159, LOC117741631, LOC117742692, LOC117746104, LOC117746709, LOC117748633, LOC117750049, LOC117750532, LOC117750863, LOC117750939, LOC117751077, LOC117751142, mid2, nectin1a, ptx3a, si:ch211-149e23.4, si:ch73-22o12.1, si:dkey-219e21.4,…
GO:0035891	exit from host cell	GO_BiologicalProcess-Custom-GOA-ACAP-ARAP_15.03.2021_00h00	5.0138e-07	0.00186915	1.90914e-15	5.15467e-14	[6]	Group30	31.25	35	[LOC117726123, LOC117726475, LOC117726478, LOC117732666, LOC117732695, LOC117732708, LOC117732740, LOC117732751, LOC117732764, LOC117732774, LOC117734874, LOC117736781, LOC117740735, LOC117741159, LOC117741631, LOC117746104, LOC117746709, LOC117748633, LOC117750049, LOC117750532, LOC117750863, LOC117750939, LOC117751077, LOC117751142, ddb1, mid2, ppid, si:dkey-13a21.4, si:dkey-219e21.4, trim25, t…
GO:0043122	regulation of I-kappaB kinase/NF-kappaB signaling	GO_BiologicalProcess-Custom-GOA-ACAP-ARAP_15.03.2021_00h00	9.13192e-09	3.46556e-05	1.90914e-15	5.15467e-14	[5, 6, 7]	Group30	20.7463	139	[LOC117726123, LOC117726475, LOC117727116, LOC117727121, LOC117727122, LOC117727154, LOC117727889, LOC117728760, LOC117728811, LOC117729520, LOC117729687, LOC117730786, LOC117730857, LOC117731722, LOC117731865, LOC117731866, LOC117732449, LOC117732625, LOC117732666, LOC117732678, LOC117732695, LOC117732708, LOC117732740, LOC117732751, LOC117732764, LOC117732774, LOC117732879, LOC117732882, LOC117…
GO:1902187	negative regulation of viral release from host cell	GO_BiologicalProcess-Custom-GOA-ACAP-ARAP_15.03.2021_00h00	9.89307e-07	0.00367132	1.90914e-15	5.15467e-14	[3, 4, 5, 6, 7, 8, 9]	Group30	32.2581	30	[LOC117726123, LOC117726475, LOC117726478, LOC117732666, LOC117732695, LOC117732708, LOC117732740, LOC117732751, LOC117732764, LOC117732774, LOC117734874, LOC117736781, LOC117740735, LOC117741159, LOC117741631, LOC117746104, LOC117746709, LOC117748633, LOC117750049, LOC117750532, LOC117750863, LOC117750939, LOC117751077, LOC117751142, mid2, si:dkey-219e21.4, trim25, trim32, trim8b, zgc:92594]
GO:1902186	regulation of viral release from host cell	GO_BiologicalProcess-Custom-GOA-ACAP-ARAP_15.03.2021_00h00	1.75928e-06	0.00651109	1.90914e-15	5.15467e-14	[5, 6, 8]	Group30	30.2752	33	[LOC117726123, LOC117726475, LOC117726478, LOC117732666, LOC117732695, LOC117732708, LOC117732740, LOC117732751, LOC117732764, LOC117732774, LOC117734874, LOC117736781, LOC117740735, LOC117741159, LOC117741631, LOC117746104, LOC117746709, LOC117748633, LOC117750049, LOC117750532, LOC117750863, LOC117750939, LOC117751077, LOC117751142, ddb1, mid2, si:dkey-219e21.4, trim25, trim32, trim62.1, trim8b…
GO:0043123	positive regulation of I-kappaB kinase/NF-kappaB signaling	GO_BiologicalProcess-Custom-GOA-ACAP-ARAP_15.03.2021_00h00	1.46911e-06	0.00544307	1.90914e-15	5.15467e-14	[5, 6, 7, 8]	Group30	21.2919	89	[LOC117726123, LOC117726475, LOC117728760, LOC117729520, LOC117729687, LOC117732666, LOC117732695, LOC117732708, LOC117732740, LOC117732751, LOC117732764, LOC117732774, LOC117733534, LOC117734930, LOC117736465, LOC117737678, LOC117740735, LOC117741159, LOC117741631, LOC117745476, LOC117745930, LOC117746104, LOC117746199, LOC117746709, LOC117748633, LOC117749433, LOC117749499, LOC117749502, LOC117…
GO:0051090	regulation of DNA-binding transcription factor activity	GO_BiologicalProcess-Custom-GOA-ACAP-ARAP_15.03.2021_00h00	4.40686e-14	1.70017e-10	1.90914e-15	5.15467e-14	[3, 6, 7, 8, 9, 10, 11, 12, 13]	Group30	22.303	184	[LOC117725460, LOC117726123, LOC117726208, LOC117726370, LOC117726475, LOC117727116, LOC117727121, LOC117727122, LOC117727154, LOC117727889, LOC117728706, LOC117728752, LOC117728811, LOC117729520, LOC117730786, LOC117730857, LOC117730998, LOC117731047, LOC117731061, LOC117731185, LOC117732307, LOC117732666, LOC117732695, LOC117732708, LOC117732740, LOC117732751, LOC117732764, LOC117732774, LOC117…
GO:0051091	positive regulation of DNA-binding transcription factor activity	GO_BiologicalProcess-Custom-GOA-ACAP-ARAP_15.03.2021_00h00	5.47556e-11	2.10097e-07	1.90914e-15	5.15467e-14	[4, 7, 8, 9, 10, 11, 12, 13, 14]	Group30	23.4252	119	[LOC117726123, LOC117726370, LOC117726475, LOC117728706, LOC117729520, LOC117731047, LOC117732307, LOC117732666, LOC117732695, LOC117732708, LOC117732740, LOC117732751, LOC117732764, LOC117732774, LOC117732832, LOC117736392, LOC117737702, LOC117740735, LOC117741159, LOC117741251, LOC117741631, LOC117742431, LOC117742738, LOC117742776, LOC117742868, LOC117742914, LOC117743283, LOC117744489, LOC117…
GO:0048518	positive regulation of biological process	GO_BiologicalProcess-Custom-GOA-ACAP-ARAP_15.03.2021_00h00	4.61431e-08	0.000174052	1.10532e-08	1.98958e-07	[1, 2, 3]	Group31	14.1872	1831	[LOC117725199, LOC117725332, LOC117725460, LOC117725476, LOC117725835, LOC117726123, LOC117726169, LOC117726208, LOC117726214, LOC117726219, LOC117726279, LOC117726349, LOC117726368, LOC117726475, LOC117726478, LOC117726504, LOC117727165, LOC117727197, LOC117727217, LOC117727225, LOC117727236, LOC117727267, LOC117727423, LOC117727472, LOC117727493, LOC117727658, LOC117727721, LOC117727740, LOC117…
GO:0002682	regulation of immune system process	GO_BiologicalProcess-Custom-GOA-ACAP-ARAP_15.03.2021_00h00	3.44985e-16	1.33371e-12	1.10532e-08	1.98958e-07	[2, 3]	Group31	18.4659	455	[LOC117726123, LOC117727116, LOC117727121, LOC117727122, LOC117727154, LOC117727197, LOC117727267, LOC117727721, LOC117727772, LOC117727889, LOC117727997, LOC117728007, LOC117728068, LOC117728134, LOC117728177, LOC117728699, LOC117728706, LOC117728804, LOC117728811, LOC117729153, LOC117729317, LOC117729650, LOC117730105, LOC117730553, LOC117730786, LOC117730857, LOC117731071, LOC117731369, LOC117…
GO:0023051	regulation of signaling	GO_BiologicalProcess-Custom-GOA-ACAP-ARAP_15.03.2021_00h00	5.81988e-14	2.24415e-10	1.10532e-08	1.98958e-07	[2, 3]	Group31	15.5504	1147	[LOC117725199, LOC117725454, LOC117725460, LOC117725476, LOC117725835, LOC117725988, LOC117726123, LOC117726169, LOC117726208, LOC117726214, LOC117726349, LOC117726368, LOC117726475, LOC117727116, LOC117727121, LOC117727122, LOC117727154, LOC117727165, LOC117727225, LOC117727266, LOC117727267, LOC117727493, LOC117727721, LOC117727753, LOC117727889, LOC117727988, LOC117727997, LOC117728007, LOC117…
GO:0048583	regulation of response to stimulus	GO_BiologicalProcess-Custom-GOA-ACAP-ARAP_15.03.2021_00h00	4.04719e-20	1.5691e-16	1.10532e-08	1.98958e-07	[2, 3]	Group31	15.9434	1308	[LOC117725199, LOC117725454, LOC117725460, LOC117725476, LOC117725591, LOC117725835, LOC117725988, LOC117726123, LOC117726169, LOC117726208, LOC117726214, LOC117726349, LOC117726368, LOC117726475, LOC117726526, LOC117727116, LOC117727121, LOC117727122, LOC117727154, LOC117727165, LOC117727197, LOC117727225, LOC117727267, LOC117727472, LOC117727493, LOC117727624, LOC117727721, LOC117727753, LOC117…
GO:0002684	positive regulation of immune system process	GO_BiologicalProcess-Custom-GOA-ACAP-ARAP_15.03.2021_00h00	6.82043e-13	2.62655e-09	1.10532e-08	1.98958e-07	[2, 3, 4]	Group31	19.179	299	[LOC117727197, LOC117727772, LOC117728007, LOC117728068, LOC117728134, LOC117728177, LOC117728699, LOC117728804, LOC117729317, LOC117729650, LOC117730105, LOC117730786, LOC117731071, LOC117732554, LOC117732890, LOC117733226, LOC117733849, LOC117734652, LOC117735156, LOC117735787, LOC117736299, LOC117736465, LOC117736885, LOC117737403, LOC117737678, LOC117737996, LOC117738719, LOC117738770, LOC117…
GO:0007165	signal transduction	GO_BiologicalProcess-Custom-GOA-ACAP-ARAP_15.03.2021_00h00	2.31206e-19	8.95922e-16	1.10532e-08	1.98958e-07	[2, 3, 4]	Group31	15.1715	1818	[LOC117725199, LOC117725454, LOC117725460, LOC117725476, LOC117725651, LOC117725835, LOC117725934, LOC117725988, LOC117725994, LOC117726123, LOC117726169, LOC117726170, LOC117726203, LOC117726208, LOC117726214, LOC117726225, LOC117726349, LOC117726368, LOC117726370, LOC117726475, LOC117727116, LOC117727121, LOC117727122, LOC117727154, LOC117727165, LOC117727197, LOC117727225, LOC117727246, LOC117…
GO:0023056	positive regulation of signaling	GO_BiologicalProcess-Custom-GOA-ACAP-ARAP_15.03.2021_00h00	4.41987e-14	1.70474e-10	1.10532e-08	1.98958e-07	[2, 3, 4]	Group31	17.078	602	[LOC117725460, LOC117726123, LOC117726169, LOC117726208, LOC117726214, LOC117726368, LOC117726475, LOC117727165, LOC117727225, LOC117727267, LOC117727721, LOC117727988, LOC117728100, LOC117728134, LOC117728177, LOC117728233, LOC117728583, LOC117728699, LOC117728706, LOC117728730, LOC117728760, LOC117728804, LOC117728902, LOC117729467, LOC117729520, LOC117729650, LOC117729687, LOC117730054, LOC117…
GO:0023057	negative regulation of signaling	GO_BiologicalProcess-Custom-GOA-ACAP-ARAP_15.03.2021_00h00	7.08022e-11	2.71597e-07	1.10532e-08	1.98958e-07	[2, 3, 4]	Group31	16.9665	481	[LOC117725199, LOC117725454, LOC117725476, LOC117725835, LOC117725988, LOC117727116, LOC117727121, LOC117727122, LOC117727154, LOC117727753, LOC117727889, LOC117727997, LOC117728007, LOC117728134, LOC117728222, LOC117728629, LOC117728752, LOC117728811, LOC117728826, LOC117728836, LOC117729153, LOC117729231, LOC117729319, LOC117729382, LOC117729383, LOC117729520, LOC117730105, LOC117730300, LOC117…
GO:0048522	positive regulation of cellular process	GO_BiologicalProcess-Custom-GOA-ACAP-ARAP_15.03.2021_00h00	6.71237e-08	0.000252721	1.10532e-08	1.98958e-07	[2, 3, 4]	Group31	14.2545	1695	[LOC117725199, LOC117725332, LOC117725460, LOC117725476, LOC117725835, LOC117726123, LOC117726169, LOC117726208, LOC117726214, LOC117726219, LOC117726279, LOC117726349, LOC117726368, LOC117726475, LOC117726478, LOC117726504, LOC117727165, LOC117727217, LOC117727225, LOC117727236, LOC117727267, LOC117727423, LOC117727472, LOC117727493, LOC117727721, LOC117727740, LOC117727772, LOC117727979, LOC117…
GO:0048584	positive regulation of response to stimulus	GO_BiologicalProcess-Custom-GOA-ACAP-ARAP_15.03.2021_00h00	6.94395e-19	2.69009e-15	1.10532e-08	1.98958e-07	[2, 3, 4]	Group31	17.3171	741	[LOC117725460, LOC117726123, LOC117726169, LOC117726208, LOC117726214, LOC117726368, LOC117726475, LOC117727165, LOC117727197, LOC117727225, LOC117727267, LOC117727721, LOC117727988, LOC117728007, LOC117728100, LOC117728134, LOC117728177, LOC117728233, LOC117728583, LOC117728699, LOC117728706, LOC117728730, LOC117728760, LOC117728804, LOC117729317, LOC117729467, LOC117729520, LOC117729650, LOC117…
GO:0048585	negative regulation of response to stimulus	GO_BiologicalProcess-Custom-GOA-ACAP-ARAP_15.03.2021_00h00	9.54433e-13	3.67457e-09	1.10532e-08	1.98958e-07	[2, 3, 4]	Group31	16.9613	566	[LOC117725199, LOC117725454, LOC117725476, LOC117725835, LOC117725988, LOC117726123, LOC117726526, LOC117727116, LOC117727121, LOC117727122, LOC117727154, LOC117727197, LOC117727472, LOC117727624, LOC117727753, LOC117727889, LOC117727979, LOC117727997, LOC117728007, LOC117728134, LOC117728177, LOC117728222, LOC117728629, LOC117728752, LOC117728804, LOC117728811, LOC117728826, LOC117728836, LOC117…
GO:0010646	regulation of cell communication	GO_BiologicalProcess-Custom-GOA-ACAP-ARAP_15.03.2021_00h00	1.04768e-13	4.0388e-10	1.10532e-08	1.98958e-07	[3, 4]	Group31	15.5358	1138	[LOC117725199, LOC117725454, LOC117725460, LOC117725476, LOC117725835, LOC117725988, LOC117726123, LOC117726169, LOC117726208, LOC117726214, LOC117726349, LOC117726368, LOC117726475, LOC117727116, LOC117727121, LOC117727122, LOC117727154, LOC117727165, LOC117727225, LOC117727266, LOC117727267, LOC117727493, LOC117727721, LOC117727753, LOC117727889, LOC117727988, LOC117727997, LOC117728007, LOC117…
GO:0007166	cell surface receptor signaling pathway	GO_BiologicalProcess-Custom-GOA-ACAP-ARAP_15.03.2021_00h00	4.29167e-18	1.66216e-14	1.10532e-08	1.98958e-07	[3, 4, 5]	Group31	16.4254	976	[LOC117725454, LOC117725460, LOC117725835, LOC117725934, LOC117725994, LOC117726169, LOC117726208, LOC117726475, LOC117727246, LOC117727267, LOC117727557, LOC117727721, LOC117727753, LOC117727772, LOC117728007, LOC117728134, LOC117728177, LOC117728233, LOC117728583, LOC117728629, LOC117728697, LOC117728699, LOC117728706, LOC117728722, LOC117728748, LOC117728752, LOC117728804, LOC117728826, LOC117…
GO:0009966	regulation of signal transduction	GO_BiologicalProcess-Custom-GOA-ACAP-ARAP_15.03.2021_00h00	9.07875e-17	3.51166e-13	1.10532e-08	1.98958e-07	[3, 4, 5]	Group31	16.0879	1047	[LOC117725199, LOC117725454, LOC117725460, LOC117725476, LOC117725835, LOC117725988, LOC117726123, LOC117726169, LOC117726208, LOC117726214, LOC117726349, LOC117726368, LOC117726475, LOC117727116, LOC117727121, LOC117727122, LOC117727154, LOC117727165, LOC117727225, LOC117727267, LOC117727493, LOC117727721, LOC117727753, LOC117727889, LOC117727988, LOC117727997, LOC117728007, LOC117728100, LOC117…
GO:0010647	positive regulation of cell communication	GO_BiologicalProcess-Custom-GOA-ACAP-ARAP_15.03.2021_00h00	1.79523e-14	6.92957e-11	1.10532e-08	1.98958e-07	[3, 4, 5]	Group31	17.1551	603	[LOC117725460, LOC117726123, LOC117726169, LOC117726208, LOC117726214, LOC117726368, LOC117726475, LOC117727165, LOC117727225, LOC117727267, LOC117727721, LOC117727988, LOC117728100, LOC117728134, LOC117728177, LOC117728233, LOC117728583, LOC117728699, LOC117728706, LOC117728730, LOC117728760, LOC117728804, LOC117728902, LOC117729467, LOC117729520, LOC117729650, LOC117729687, LOC117730054, LOC117…
GO:0010648	negative regulation of cell communication	GO_BiologicalProcess-Custom-GOA-ACAP-ARAP_15.03.2021_00h00	8.85314e-11	3.39341e-07	1.10532e-08	1.98958e-07	[3, 4, 5]	Group31	16.9426	481	[LOC117725199, LOC117725454, LOC117725476, LOC117725835, LOC117725988, LOC117727116, LOC117727121, LOC117727122, LOC117727154, LOC117727753, LOC117727889, LOC117727997, LOC117728007, LOC117728134, LOC117728222, LOC117728629, LOC117728752, LOC117728811, LOC117728826, LOC117728836, LOC117729153, LOC117729231, LOC117729319, LOC117729382, LOC117729383, LOC117729520, LOC117730105, LOC117730300, LOC117…
GO:0035556	intracellular signal transduction	GO_BiologicalProcess-Custom-GOA-ACAP-ARAP_15.03.2021_00h00	7.63986e-11	2.92989e-07	1.10532e-08	1.98958e-07	[3, 4, 5]	Group31	15.5609	903	[LOC117725199, LOC117725460, LOC117725476, LOC117726123, LOC117726170, LOC117726208, LOC117726214, LOC117726225, LOC117726349, LOC117726368, LOC117726370, LOC117726475, LOC117727116, LOC117727121, LOC117727122, LOC117727154, LOC117727266, LOC117727267, LOC117727419, LOC117727493, LOC117727557, LOC117727721, LOC117727889, LOC117727988, LOC117727997, LOC117728007, LOC117728040, LOC117728068, LOC117…
GO:0009967	positive regulation of signal transduction	GO_BiologicalProcess-Custom-GOA-ACAP-ARAP_15.03.2021_00h00	8.71155e-16	3.36701e-12	1.10532e-08	1.98958e-07	[3, 4, 5, 6]	Group31	17.6658	554	[LOC117725460, LOC117726123, LOC117726169, LOC117726208, LOC117726214, LOC117726368, LOC117726475, LOC117727165, LOC117727225, LOC117727267, LOC117727721, LOC117727988, LOC117728100, LOC117728134, LOC117728177, LOC117728233, LOC117728583, LOC117728699, LOC117728706, LOC117728730, LOC117728760, LOC117728804, LOC117729467, LOC117729520, LOC117729650, LOC117729687, LOC117730054, LOC117730247, LOC117…
GO:0009968	negative regulation of signal transduction	GO_BiologicalProcess-Custom-GOA-ACAP-ARAP_15.03.2021_00h00	2.19354e-11	8.42978e-08	1.10532e-08	1.98958e-07	[3, 4, 5, 6]	Group31	17.2506	453	[LOC117725199, LOC117725454, LOC117725476, LOC117725835, LOC117725988, LOC117727116, LOC117727121, LOC117727122, LOC117727154, LOC117727753, LOC117727889, LOC117727997, LOC117728007, LOC117728134, LOC117728222, LOC117728629, LOC117728752, LOC117728811, LOC117728826, LOC117728836, LOC117729153, LOC117729231, LOC117729319, LOC117729382, LOC117729383, LOC117729520, LOC117730105, LOC117730300, LOC117…
GO:1902531	regulation of intracellular signal transduction	GO_BiologicalProcess-Custom-GOA-ACAP-ARAP_15.03.2021_00h00	2.68003e-09	1.01975e-05	1.10532e-08	1.98958e-07	[4, 5, 6]	Group31	16.036	606	[LOC117725199, LOC117725476, LOC117726123, LOC117726208, LOC117726214, LOC117726349, LOC117726368, LOC117726475, LOC117727116, LOC117727121, LOC117727122, LOC117727154, LOC117727267, LOC117727493, LOC117727721, LOC117727889, LOC117727988, LOC117727997, LOC117728100, LOC117728134, LOC117728222, LOC117728699, LOC117728706, LOC117728752, LOC117728760, LOC117728804, LOC117728811, LOC117729520, LOC117…
GO:1902533	positive regulation of intracellular signal transduction	GO_BiologicalProcess-Custom-GOA-ACAP-ARAP_15.03.2021_00h00	5.53464e-09	2.10316e-05	1.10532e-08	1.98958e-07	[4, 5, 6, 7]	Group31	17.3293	340	[LOC117726123, LOC117726208, LOC117726214, LOC117726368, LOC117726475, LOC117727267, LOC117727721, LOC117727988, LOC117728100, LOC117728134, LOC117728699, LOC117728706, LOC117728760, LOC117728804, LOC117729520, LOC117729650, LOC117729687, LOC117730054, LOC117730506, LOC117730596, LOC117731787, LOC117732666, LOC117732695, LOC117732708, LOC117732740, LOC117732751, LOC117732764, LOC117732774, LOC117…
GO:0045682	regulation of epidermis development	GO_BiologicalProcess-Custom-GOA-ACAP-ARAP_15.03.2021_00h00	1.45228e-06	0.00538215	1.06207e-29	3.61104e-28	[3, 4, 5]	Group32	25.641	50	[LOC117728068, LOC117729823, LOC117730247, LOC117730262, LOC117730710, LOC117730711, LOC117730754, LOC117730805, LOC117730905, LOC117731490, LOC117733191, LOC117735333, LOC117736156, LOC117736157, LOC117736158, LOC117736464, LOC117736672, LOC117736719, LOC117740095, LOC117741158, LOC117741840, LOC117743946, LOC117744115, LOC117745995, LOC117746042, LOC117746098, LOC117746099, LOC117746100, LOC117…
GO:0032612	interleukin-1 production	GO_BiologicalProcess-Custom-GOA-ACAP-ARAP_15.03.2021_00h00	1.64917e-13	6.35426e-10	1.06207e-29	3.61104e-28	[3, 6]	Group32	30.5556	77	[LOC117728114, LOC117728177, LOC117728706, LOC117729716, LOC117730247, LOC117730262, LOC117730710, LOC117730711, LOC117730754, LOC117730805, LOC117730905, LOC117731490, LOC117731946, LOC117733191, LOC117736156, LOC117736157, LOC117736158, LOC117736299, LOC117736464, LOC117736465, LOC117736672, LOC117736719, LOC117738770, LOC117738771, LOC117738772, LOC117738776, LOC117738777, LOC117739375, LOC117…
GO:0045684	positive regulation of epidermis development	GO_BiologicalProcess-Custom-GOA-ACAP-ARAP_15.03.2021_00h00	6.01475e-08	0.000226636	1.06207e-29	3.61104e-28	[3, 4, 5, 6]	Group32	31.4961	40	[LOC117729823, LOC117730247, LOC117730262, LOC117730710, LOC117730711, LOC117730754, LOC117730805, LOC117730905, LOC117731490, LOC117736156, LOC117736157, LOC117736158, LOC117736464, LOC117736672, LOC117736719, LOC117740095, LOC117741158, LOC117741840, LOC117743946, LOC117744115, LOC117745995, LOC117746042, LOC117746098, LOC117746099, LOC117746100, LOC117746223, LOC117746239, LOC117746817, LOC117…
GO:0001819	positive regulation of cytokine production	GO_BiologicalProcess-Custom-GOA-ACAP-ARAP_15.03.2021_00h00	1.14181e-17	4.42109e-14	1.06207e-29	3.61104e-28	[3, 4, 5, 6, 7]	Group32	23.9241	189	[LOC117725460, LOC117726208, LOC117727165, LOC117727225, LOC117727267, LOC117727721, LOC117728040, LOC117728114, LOC117728177, LOC117728699, LOC117728706, LOC117728730, LOC117728804, LOC117729153, LOC117730105, LOC117730247, LOC117730262, LOC117730710, LOC117730711, LOC117730754, LOC117730805, LOC117730905, LOC117731349, LOC117731490, LOC117732827, LOC117733354, LOC117733446, LOC117736156, LOC117…
GO:0030858	positive regulation of epithelial cell differentiation	GO_BiologicalProcess-Custom-GOA-ACAP-ARAP_15.03.2021_00h00	3.59651e-07	0.00134402	1.06207e-29	3.61104e-28	[4, 5, 6, 7]	Group32	29.078	41	[LOC117730247, LOC117730262, LOC117730506, LOC117730710, LOC117730711, LOC117730754, LOC117730805, LOC117730905, LOC117731490, LOC117735709, LOC117736156, LOC117736157, LOC117736158, LOC117736464, LOC117736672, LOC117736719, LOC117740095, LOC117741158, LOC117741840, LOC117743946, LOC117744115, LOC117745995, LOC117746042, LOC117746098, LOC117746099, LOC117746100, LOC117746223, LOC117746239, LOC117…
GO:0032611	interleukin-1 beta production	GO_BiologicalProcess-Custom-GOA-ACAP-ARAP_15.03.2021_00h00	1.16614e-14	4.50362e-11	1.06207e-29	3.61104e-28	[4, 7]	Group32	32.7354	73	[LOC117728706, LOC117729716, LOC117730247, LOC117730262, LOC117730710, LOC117730711, LOC117730754, LOC117730805, LOC117730905, LOC117731490, LOC117731946, LOC117733191, LOC117736156, LOC117736157, LOC117736158, LOC117736299, LOC117736464, LOC117736465, LOC117736672, LOC117736719, LOC117738770, LOC117738771, LOC117738772, LOC117738776, LOC117738777, LOC117739375, LOC117740095, LOC117740187, LOC117…
GO:0032652	regulation of interleukin-1 production	GO_BiologicalProcess-Custom-GOA-ACAP-ARAP_15.03.2021_00h00	3.08642e-12	1.18765e-08	1.06207e-29	3.61104e-28	[4, 5, 6, 7]	Group32	30.8756	67	[LOC117728114, LOC117728177, LOC117728706, LOC117730247, LOC117730262, LOC117730710, LOC117730711, LOC117730754, LOC117730805, LOC117730905, LOC117731490, LOC117731946, LOC117733191, LOC117736156, LOC117736157, LOC117736158, LOC117736299, LOC117736464, LOC117736465, LOC117736672, LOC117736719, LOC117740095, LOC117740187, LOC117741158, LOC117741840, LOC117742975, LOC117743946, LOC117745460, LOC117…
GO:0045604	regulation of epidermal cell differentiation	GO_BiologicalProcess-Custom-GOA-ACAP-ARAP_15.03.2021_00h00	6.34755e-07	0.00236256	1.06207e-29	3.61104e-28	[4, 5, 6, 7]	Group32	26.8571	47	[LOC117728068, LOC117730247, LOC117730262, LOC117730710, LOC117730711, LOC117730754, LOC117730805, LOC117730905, LOC117731490, LOC117733191, LOC117735333, LOC117736156, LOC117736157, LOC117736158, LOC117736464, LOC117736672, LOC117736719, LOC117740095, LOC117741158, LOC117741840, LOC117743946, LOC117744115, LOC117745995, LOC117746042, LOC117746098, LOC117746099, LOC117746100, LOC117746223, LOC117…
GO:0048385	regulation of retinoic acid receptor signaling pathway	GO_BiologicalProcess-Custom-GOA-ACAP-ARAP_15.03.2021_00h00	6.16162e-08	0.000232108	1.06207e-29	3.61104e-28	[4, 5, 6, 7]	Group32	32.1739	37	[LOC117730247, LOC117730262, LOC117730710, LOC117730711, LOC117730754, LOC117730805, LOC117730905, LOC117731490, LOC117736156, LOC117736157, LOC117736158, LOC117736464, LOC117736672, LOC117736719, LOC117740095, LOC117741158, LOC117741840, LOC117743946, LOC117745995, LOC117746042, LOC117746098, LOC117746099, LOC117746100, LOC117746223, LOC117746239, LOC117746817, LOC117746976, LOC117746977, LOC117…
GO:0004896	cytokine receptor activity	GO_BiologicalProcess-Custom-GOA-ACAP-ARAP_15.03.2021_00h00	1.71682e-14	6.62865e-11	1.06207e-29	3.61104e-28	[5, 6, 7]	Group32	35.1955	63	[LOC117727557, LOC117728748, LOC117729636, LOC117730728, LOC117733354, LOC117733937, LOC117737678, LOC117740609, LOC117741251, LOC117742279, LOC117745181, LOC117745182, LOC117745200, LOC117746202, LOC117750013, LOC117750015, LOC117750017, LOC117750018, LOC117750072, LOC117750194, LOC117750249, LOC117750860, LOC117750992, LOC117751021, LOC117751535, ackr4a, cabz01093075.1, ccr7, ccr9b, cmklr1, cnt…
GO:0032732	positive regulation of interleukin-1 production	GO_BiologicalProcess-Custom-GOA-ACAP-ARAP_15.03.2021_00h00	2.06487e-10	7.90843e-07	1.06207e-29	3.61104e-28	[4, 5, 6, 7, 8]	Group32	31.9018	52	[LOC117728114, LOC117728177, LOC117730247, LOC117730262, LOC117730710, LOC117730711, LOC117730754, LOC117730805, LOC117730905, LOC117731490, LOC117736156, LOC117736157, LOC117736158, LOC117736299, LOC117736464, LOC117736465, LOC117736672, LOC117736719, LOC117740095, LOC117741158, LOC117741840, LOC117742975, LOC117743946, LOC117745460, LOC117745930, LOC117745995, LOC117746042, LOC117746098, LOC117…
GO:0045606	positive regulation of epidermal cell differentiation	GO_BiologicalProcess-Custom-GOA-ACAP-ARAP_15.03.2021_00h00	4.00093e-08	0.000151035	1.06207e-29	3.61104e-28	[4, 5, 6, 7, 8]	Group32	32.2034	38	[LOC117730247, LOC117730262, LOC117730710, LOC117730711, LOC117730754, LOC117730805, LOC117730905, LOC117731490, LOC117736156, LOC117736157, LOC117736158, LOC117736464, LOC117736672, LOC117736719, LOC117740095, LOC117741158, LOC117741840, LOC117743946, LOC117744115, LOC117745995, LOC117746042, LOC117746098, LOC117746099, LOC117746100, LOC117746223, LOC117746239, LOC117746817, LOC117746976, LOC117…
GO:0045618	positive regulation of keratinocyte differentiation	GO_BiologicalProcess-Custom-GOA-ACAP-ARAP_15.03.2021_00h00	6.69999e-08	0.000252322	1.06207e-29	3.61104e-28	[3, 4, 5, 6, 7, 8, 9]	Group32	33.0189	35	[LOC117730247, LOC117730262, LOC117730710, LOC117730711, LOC117730754, LOC117730805, LOC117730905, LOC117731490, LOC117736156, LOC117736157, LOC117736158, LOC117736464, LOC117736672, LOC117736719, LOC117740095, LOC117741158, LOC117741840, LOC117743946, LOC117744115, LOC117745995, LOC117746042, LOC117746098, LOC117746099, LOC117746100, LOC117746223, LOC117746239, LOC117746817, LOC117746976, LOC117…
GO:0048386	positive regulation of retinoic acid receptor signaling pathway	GO_BiologicalProcess-Custom-GOA-ACAP-ARAP_15.03.2021_00h00	4.01704e-09	1.52768e-05	1.06207e-29	3.61104e-28	[4, 5, 6, 7, 8]	Group32	36.9565	34	[LOC117730247, LOC117730262, LOC117730710, LOC117730711, LOC117730754, LOC117730805, LOC117730905, LOC117731490, LOC117736156, LOC117736157, LOC117736158, LOC117736464, LOC117736672, LOC117736719, LOC117740095, LOC117741158, LOC117741840, LOC117743946, LOC117745995, LOC117746042, LOC117746098, LOC117746099, LOC117746100, LOC117746223, LOC117746239, LOC117746817, LOC117746976, LOC117746977, LOC117…
GO:0060416	response to growth hormone	GO_BiologicalProcess-Custom-GOA-ACAP-ARAP_15.03.2021_00h00	2.24464e-06	0.00829844	1.06207e-29	3.61104e-28	[5, 6, 7]	Group32	27.5862	40	[LOC117730247, LOC117730262, LOC117730710, LOC117730711, LOC117730754, LOC117730805, LOC117730905, LOC117731490, LOC117736156, LOC117736157, LOC117736158, LOC117736464, LOC117736672, LOC117736719, LOC117740095, LOC117741158, LOC117741840, LOC117743946, LOC117745995, LOC117746042, LOC117746098, LOC117746099, LOC117746100, LOC117746223, LOC117746239, LOC117746445, LOC117746817, LOC117746976, LOC117…
GO:0032651	regulation of interleukin-1 beta production	GO_BiologicalProcess-Custom-GOA-ACAP-ARAP_15.03.2021_00h00	2.95142e-13	1.13689e-09	1.06207e-29	3.61104e-28	[5, 6, 7, 8]	Group32	33.3333	63	[LOC117728706, LOC117730247, LOC117730262, LOC117730710, LOC117730711, LOC117730754, LOC117730805, LOC117730905, LOC117731490, LOC117731946, LOC117733191, LOC117736156, LOC117736157, LOC117736158, LOC117736299, LOC117736464, LOC117736465, LOC117736672, LOC117736719, LOC117740095, LOC117740187, LOC117741158, LOC117741840, LOC117742975, LOC117743946, LOC117745559, LOC117745930, LOC117745995, LOC117…
GO:0045616	regulation of keratinocyte differentiation	GO_BiologicalProcess-Custom-GOA-ACAP-ARAP_15.03.2021_00h00	6.95403e-08	0.00026168	1.06207e-29	3.61104e-28	[5, 6, 7, 8]	Group32	30.597	41	[LOC117728068, LOC117730247, LOC117730262, LOC117730710, LOC117730711, LOC117730754, LOC117730805, LOC117730905, LOC117731490, LOC117733191, LOC117736156, LOC117736157, LOC117736158, LOC117736464, LOC117736672, LOC117736719, LOC117740095, LOC117741158, LOC117741840, LOC117743946, LOC117744115, LOC117745995, LOC117746042, LOC117746098, LOC117746099, LOC117746100, LOC117746223, LOC117746239, LOC117…
GO:0032731	positive regulation of interleukin-1 beta production	GO_BiologicalProcess-Custom-GOA-ACAP-ARAP_15.03.2021_00h00	4.00049e-11	1.53579e-07	1.06207e-29	3.61104e-28	[5, 6, 7, 8, 9]	Group32	34.2657	49	[LOC117730247, LOC117730262, LOC117730710, LOC117730711, LOC117730754, LOC117730805, LOC117730905, LOC117731490, LOC117736156, LOC117736157, LOC117736158, LOC117736299, LOC117736464, LOC117736465, LOC117736672, LOC117736719, LOC117740095, LOC117741158, LOC117741840, LOC117742975, LOC117743946, LOC117745930, LOC117745995, LOC117746042, LOC117746098, LOC117746099, LOC117746100, LOC117746199, LOC117…
GO:0002293	alpha-beta T cell differentiation involved in immune response	GO_BiologicalProcess-Custom-GOA-ACAP-ARAP_15.03.2021_00h00	1.30409e-06	0.00483555	2.41282e-27	7.9623e-26	[7, 8, 9, 10, 11, 12, 13]	Group33	29.661	35	[LOC117726214, LOC117729153, LOC117736465, LOC117739248, LOC117745200, LOC117745559, LOC117745711, LOC117745930, LOC117747623, LOC117747836, LOC117750992, batf, bcl3, bcl6ab, cracr2aa, foxp3b, hlx1, il12ba, il12rb1, il6r, irf10, malt1, malt2, malt3, nfkbiz, ptger4a, rc3h2, relb, si:dkey-206d17.12, si:dkey-88e18.2, socs5b, stat2, stat3, tcf7, zbtb7b]
GO:0002294	CD4-positive, alpha-beta T cell differentiation involved in immune response	GO_BiologicalProcess-Custom-GOA-ACAP-ARAP_15.03.2021_00h00	1.30409e-06	0.00483555	2.41282e-27	7.9623e-26	[8, 9, 10, 11, 12, 13, 14]	Group33	29.661	35	[LOC117726214, LOC117729153, LOC117736465, LOC117739248, LOC117745200, LOC117745559, LOC117745711, LOC117745930, LOC117747623, LOC117747836, LOC117750992, batf, bcl3, bcl6ab, cracr2aa, foxp3b, hlx1, il12ba, il12rb1, il6r, irf10, malt1, malt2, malt3, nfkbiz, ptger4a, rc3h2, relb, si:dkey-206d17.12, si:dkey-88e18.2, socs5b, stat2, stat3, tcf7, zbtb7b]
GO:0002682	regulation of immune system process	GO_BiologicalProcess-Custom-GOA-ACAP-ARAP_15.03.2021_00h00	3.44985e-16	1.33371e-12	2.41282e-27	7.9623e-26	[2, 3]	Group33	18.4659	455	[LOC117726123, LOC117727116, LOC117727121, LOC117727122, LOC117727154, LOC117727197, LOC117727267, LOC117727721, LOC117727772, LOC117727889, LOC117727997, LOC117728007, LOC117728068, LOC117728134, LOC117728177, LOC117728699, LOC117728706, LOC117728804, LOC117728811, LOC117729153, LOC117729317, LOC117729650, LOC117730105, LOC117730553, LOC117730786, LOC117730857, LOC117731071, LOC117731369, LOC117…
GO:0045321	leukocyte activation	GO_BiologicalProcess-Custom-GOA-ACAP-ARAP_15.03.2021_00h00	2.41078e-11	9.26223e-08	2.41282e-27	7.9623e-26	[2, 3]	Group33	18.1527	340	[LOC117725889, LOC117725988, LOC117726214, LOC117727116, LOC117727121, LOC117727122, LOC117727154, LOC117727772, LOC117727889, LOC117727997, LOC117728007, LOC117728068, LOC117728134, LOC117728177, LOC117728186, LOC117728706, LOC117728748, LOC117728752, LOC117728811, LOC117729153, LOC117730553, LOC117730786, LOC117730857, LOC117731071, LOC117731851, LOC117732258, LOC117732554, LOC117732832, LOC117…
GO:0002250	adaptive immune response	GO_BiologicalProcess-Custom-GOA-ACAP-ARAP_15.03.2021_00h00	6.58433e-07	0.00245003	2.41282e-27	7.9623e-26	[3]	Group33	18.7865	161	[LOC117726123, LOC117726214, LOC117727997, LOC117728134, LOC117729153, LOC117730574, LOC117731071, LOC117732695, LOC117732832, LOC117733226, LOC117735462, LOC117735617, LOC117735687, LOC117735721, LOC117735997, LOC117736299, LOC117736465, LOC117737228, LOC117737678, LOC117737684, LOC117738770, LOC117738771, LOC117738772, LOC117738776, LOC117738777, LOC117739248, LOC117739375, LOC117739498, LOC117…
GO:0002683	negative regulation of immune system process	GO_BiologicalProcess-Custom-GOA-ACAP-ARAP_15.03.2021_00h00	6.31996e-10	2.41549e-06	2.41282e-27	7.9623e-26	[2, 3, 4]	Group33	20.7523	160	[LOC117726123, LOC117727116, LOC117727121, LOC117727122, LOC117727154, LOC117727267, LOC117727721, LOC117727772, LOC117727889, LOC117728007, LOC117728177, LOC117728811, LOC117730553, LOC117730786, LOC117730857, LOC117731722, LOC117732554, LOC117732695, LOC117732781, LOC117732962, LOC117733226, LOC117735156, LOC117735815, LOC117737103, LOC117737403, LOC117737678, LOC117737996, LOC117738694, LOC117…
GO:0002684	positive regulation of immune system process	GO_BiologicalProcess-Custom-GOA-ACAP-ARAP_15.03.2021_00h00	6.82043e-13	2.62655e-09	2.41282e-27	7.9623e-26	[2, 3, 4]	Group33	19.179	299	[LOC117727197, LOC117727772, LOC117728007, LOC117728068, LOC117728134, LOC117728177, LOC117728699, LOC117728804, LOC117729317, LOC117729650, LOC117730105, LOC117730786, LOC117731071, LOC117732554, LOC117732890, LOC117733226, LOC117733849, LOC117734652, LOC117735156, LOC117735787, LOC117736299, LOC117736465, LOC117736885, LOC117737403, LOC117737678, LOC117737996, LOC117738719, LOC117738770, LOC117…
GO:0006952	defense response	GO_BiologicalProcess-Custom-GOA-ACAP-ARAP_15.03.2021_00h00	7.31651e-31	2.84393e-27	2.41282e-27	7.9623e-26	[3]	Group33	20.8251	525	[LOC117725422, LOC117725477, LOC117726123, LOC117726475, LOC117726478, LOC117727116, LOC117727121, LOC117727122, LOC117727145, LOC117727154, LOC117727165, LOC117727197, LOC117727225, LOC117727557, LOC117727605, LOC117727889, LOC117727997, LOC117728096, LOC117728128, LOC117728177, LOC117728251, LOC117728697, LOC117728699, LOC117728706, LOC117728730, LOC117728804, LOC117728811, LOC117729153, LOC117…
GO:0043207	response to external biotic stimulus	GO_BiologicalProcess-Custom-GOA-ACAP-ARAP_15.03.2021_00h00	1.23909e-26	4.81262e-23	2.41282e-27	7.9623e-26	[3]	Group33	20.6335	469	[LOC117725422, LOC117725889, LOC117726123, LOC117726208, LOC117726475, LOC117726478, LOC117727116, LOC117727121, LOC117727122, LOC117727144, LOC117727145, LOC117727146, LOC117727154, LOC117727165, LOC117727197, LOC117727225, LOC117727605, LOC117727740, LOC117727772, LOC117727889, LOC117727997, LOC117728096, LOC117728128, LOC117728177, LOC117728251, LOC117728699, LOC117728730, LOC117728811, LOC117…
GO:0048584	positive regulation of response to stimulus	GO_BiologicalProcess-Custom-GOA-ACAP-ARAP_15.03.2021_00h00	6.94395e-19	2.69009e-15	2.41282e-27	7.9623e-26	[2, 3, 4]	Group33	17.3171	741	[LOC117725460, LOC117726123, LOC117726169, LOC117726208, LOC117726214, LOC117726368, LOC117726475, LOC117727165, LOC117727197, LOC117727225, LOC117727267, LOC117727721, LOC117727988, LOC117728007, LOC117728100, LOC117728134, LOC117728177, LOC117728233, LOC117728583, LOC117728699, LOC117728706, LOC117728730, LOC117728760, LOC117728804, LOC117729317, LOC117729467, LOC117729520, LOC117729650, LOC117…
GO:0051707	response to other organism	GO_BiologicalProcess-Custom-GOA-ACAP-ARAP_15.03.2021_00h00	8.37795e-27	3.25483e-23	2.41282e-27	7.9623e-26	[2, 4]	Group33	20.6608	469	[LOC117725422, LOC117725889, LOC117726123, LOC117726208, LOC117726475, LOC117726478, LOC117727116, LOC117727121, LOC117727122, LOC117727144, LOC117727145, LOC117727146, LOC117727154, LOC117727165, LOC117727197, LOC117727225, LOC117727605, LOC117727740, LOC117727772, LOC117727889, LOC117727997, LOC117728096, LOC117728128, LOC117728177, LOC117728251, LOC117728699, LOC117728730, LOC117728811, LOC117…
GO:0001816	cytokine production	GO_BiologicalProcess-Custom-GOA-ACAP-ARAP_15.03.2021_00h00	3.46298e-25	1.34433e-21	2.41282e-27	7.9623e-26	[2, 5]	Group33	22.2876	341	[LOC117725460, LOC117726123, LOC117726208, LOC117726475, LOC117727116, LOC117727121, LOC117727122, LOC117727154, LOC117727165, LOC117727225, LOC117727267, LOC117727721, LOC117727889, LOC117728040, LOC117728114, LOC117728134, LOC117728177, LOC117728699, LOC117728706, LOC117728730, LOC117728804, LOC117728811, LOC117729153, LOC117729716, LOC117730105, LOC117730247, LOC117730262, LOC117730553, LOC117…
GO:0002697	regulation of immune effector process	GO_BiologicalProcess-Custom-GOA-ACAP-ARAP_15.03.2021_00h00	3.18159e-07	0.00118991	2.41282e-27	7.9623e-26	[3, 4]	Group33	19.6353	140	[LOC117728177, LOC117728804, LOC117729153, LOC117729317, LOC117731369, LOC117732832, LOC117732890, LOC117733059, LOC117733226, LOC117736299, LOC117736465, LOC117737403, LOC117737678, LOC117737996, LOC117738694, LOC117738770, LOC117738771, LOC117738772, LOC117738776, LOC117738777, LOC117738941, LOC117739375, LOC117739511, LOC117742692, LOC117743722, LOC117745200, LOC117745303, LOC117745460, LOC117…
GO:0002831	regulation of response to biotic stimulus	GO_BiologicalProcess-Custom-GOA-ACAP-ARAP_15.03.2021_00h00	1.85859e-09	7.0831e-06	2.41282e-27	7.9623e-26	[3, 4]	Group33	21.5334	132	[LOC117727116, LOC117727121, LOC117727122, LOC117727154, LOC117727889, LOC117728177, LOC117728730, LOC117728811, LOC117730786, LOC117730857, LOC117731369, LOC117732890, LOC117732962, LOC117733226, LOC117735815, LOC117737403, LOC117738770, LOC117738771, LOC117738772, LOC117738776, LOC117738777, LOC117738941, LOC117739375, LOC117739511, LOC117740131, LOC117740141, LOC117740143, LOC117740187, LOC117…
GO:0032101	regulation of response to external stimulus	GO_BiologicalProcess-Custom-GOA-ACAP-ARAP_15.03.2021_00h00	3.46057e-12	1.33128e-08	2.41282e-27	7.9623e-26	[3, 4]	Group33	18.6839	318	[LOC117725591, LOC117726526, LOC117727116, LOC117727121, LOC117727122, LOC117727154, LOC117727197, LOC117727624, LOC117727889, LOC117727997, LOC117728177, LOC117728699, LOC117728706, LOC117728730, LOC117728804, LOC117728811, LOC117729712, LOC117730323, LOC117730786, LOC117730857, LOC117731068, LOC117731369, LOC117731946, LOC117732737, LOC117732827, LOC117732890, LOC117732962, LOC117733059, LOC117…
GO:0046649	lymphocyte activation	GO_BiologicalProcess-Custom-GOA-ACAP-ARAP_15.03.2021_00h00	1.6084e-09	6.13444e-06	2.41282e-27	7.9623e-26	[3, 4]	Group33	18.5598	250	[LOC117725988, LOC117726214, LOC117727116, LOC117727121, LOC117727122, LOC117727154, LOC117727772, LOC117727889, LOC117727997, LOC117728007, LOC117728068, LOC117728134, LOC117728177, LOC117728186, LOC117728748, LOC117728752, LOC117728811, LOC117729153, LOC117730786, LOC117730857, LOC117731071, LOC117731851, LOC117732554, LOC117732832, LOC117732962, LOC117733849, LOC117734560, LOC117734611, LOC117…
GO:0050776	regulation of immune response	GO_BiologicalProcess-Custom-GOA-ACAP-ARAP_15.03.2021_00h00	1.43871e-13	5.54479e-10	2.41282e-27	7.9623e-26	[3, 4]	Group33	19.6801	283	[LOC117726123, LOC117727116, LOC117727121, LOC117727122, LOC117727154, LOC117727197, LOC117727889, LOC117727997, LOC117728007, LOC117728134, LOC117728177, LOC117728811, LOC117729153, LOC117729317, LOC117730105, LOC117730786, LOC117730857, LOC117731071, LOC117731722, LOC117732554, LOC117732695, LOC117732832, LOC117732890, LOC117732962, LOC117733226, LOC117734652, LOC117735156, LOC117735815, LOC117…
GO:0050865	regulation of cell activation	GO_BiologicalProcess-Custom-GOA-ACAP-ARAP_15.03.2021_00h00	1.86096e-08	7.04373e-05	2.41282e-27	7.9623e-26	[3, 4]	Group33	19.0383	194	[LOC117727772, LOC117727997, LOC117728068, LOC117728134, LOC117728177, LOC117728706, LOC117729153, LOC117729650, LOC117730323, LOC117730553, LOC117730786, LOC117731071, LOC117731851, LOC117732554, LOC117732832, LOC117733849, LOC117735156, LOC117736265, LOC117736465, LOC117737103, LOC117737403, LOC117737678, LOC117737996, LOC117738941, LOC117739437, LOC117739511, LOC117740131, LOC117740488, LOC117…
GO:0080134	regulation of response to stress	GO_BiologicalProcess-Custom-GOA-ACAP-ARAP_15.03.2021_00h00	3.46737e-12	1.33355e-08	2.41282e-27	7.9623e-26	[3, 4]	Group33	17.6519	427	[LOC117725476, LOC117725988, LOC117726214, LOC117726526, LOC117727116, LOC117727121, LOC117727122, LOC117727154, LOC117727197, LOC117727267, LOC117727472, LOC117727624, LOC117727721, LOC117727889, LOC117727979, LOC117727997, LOC117728177, LOC117728222, LOC117728706, LOC117728730, LOC117728804, LOC117728811, LOC117729712, LOC117730054, LOC117730323, LOC117730382, LOC117730408, LOC117730786, LOC117…
GO:0002520	immune system development	GO_BiologicalProcess-Custom-GOA-ACAP-ARAP_15.03.2021_00h00	8.13838e-07	0.00302422	2.41282e-27	7.9623e-26	[2, 4, 5]	Group33	16.5362	338	[LOC117725988, LOC117726214, LOC117727557, LOC117727721, LOC117727997, LOC117728007, LOC117728068, LOC117728177, LOC117728186, LOC117728629, LOC117728752, LOC117729153, LOC117729696, LOC117730302, LOC117730621, LOC117730786, LOC117731854, LOC117732781, LOC117732832, LOC117732890, LOC117733530, LOC117734560, LOC117734611, LOC117734738, LOC117735279, LOC117736265, LOC117736465, LOC117737645, LOC117…
GO:0002460	adaptive immune response based on somatic recombination of immune receptors built from immunoglobulin superfamily domains	GO_BiologicalProcess-Custom-GOA-ACAP-ARAP_15.03.2021_00h00	5.78842e-07	0.00215619	2.41282e-27	7.9623e-26	[4]	Group33	20.6963	107	[LOC117726214, LOC117729153, LOC117731071, LOC117732832, LOC117733226, LOC117735462, LOC117735687, LOC117736299, LOC117736465, LOC117737678, LOC117738770, LOC117738771, LOC117738772, LOC117738776, LOC117738777, LOC117739248, LOC117739375, LOC117740131, LOC117742692, LOC117745200, LOC117745460, LOC117745476, LOC117745559, LOC117745711, LOC117745930, LOC117746429, LOC117747574, LOC117747623, LOC117…
GO:0002694	regulation of leukocyte activation	GO_BiologicalProcess-Custom-GOA-ACAP-ARAP_15.03.2021_00h00	6.84825e-08	0.000257768	2.41282e-27	7.9623e-26	[3, 4, 5]	Group33	19.0021	179	[LOC117727772, LOC117727997, LOC117728068, LOC117728134, LOC117728177, LOC117728706, LOC117729153, LOC117730553, LOC117730786, LOC117731071, LOC117731851, LOC117732554, LOC117732832, LOC117733849, LOC117735156, LOC117736265, LOC117736465, LOC117737103, LOC117737403, LOC117737678, LOC117737996, LOC117738941, LOC117739437, LOC117739511, LOC117740131, LOC117740488, LOC117741504, LOC117741872, LOC117…
GO:0002699	positive regulation of immune effector process	GO_BiologicalProcess-Custom-GOA-ACAP-ARAP_15.03.2021_00h00	1.8898e-07	0.000708865	2.41282e-27	7.9623e-26	[3, 4, 5]	Group33	21.9626	94	[LOC117728804, LOC117736299, LOC117736465, LOC117737403, LOC117737678, LOC117737996, LOC117738770, LOC117738771, LOC117738772, LOC117738776, LOC117738777, LOC117739375, LOC117742692, LOC117743722, LOC117745200, LOC117745303, LOC117745460, LOC117745476, LOC117745711, LOC117745930, LOC117746429, LOC117747623, LOC117747832, LOC117747833, LOC117747834, LOC117747835, LOC117747837, LOC117748124, LOC117…
GO:0006954	inflammatory response	GO_BiologicalProcess-Custom-GOA-ACAP-ARAP_15.03.2021_00h00	5.16885e-20	2.00345e-16	2.41282e-27	7.9623e-26	[4]	Group33	22.3919	264	[LOC117725477, LOC117727116, LOC117727121, LOC117727122, LOC117727154, LOC117727165, LOC117727197, LOC117727225, LOC117727557, LOC117727889, LOC117727997, LOC117728177, LOC117728697, LOC117728699, LOC117728706, LOC117728730, LOC117728804, LOC117728811, LOC117729636, LOC117729650, LOC117730857, LOC117731068, LOC117731946, LOC117732737, LOC117732827, LOC117732962, LOC117733059, LOC117733354, LOC117…
GO:0009617	response to bacterium	GO_BiologicalProcess-Custom-GOA-ACAP-ARAP_15.03.2021_00h00	3.45708e-14	1.33409e-10	2.41282e-27	7.9623e-26	[3, 5]	Group33	21.688	203	[LOC117725889, LOC117727144, LOC117727146, LOC117727165, LOC117727197, LOC117727225, LOC117727605, LOC117727740, LOC117727772, LOC117728096, LOC117728128, LOC117728177, LOC117728251, LOC117728730, LOC117729650, LOC117730105, LOC117730323, LOC117730553, LOC117730784, LOC117731025, LOC117731071, LOC117732737, LOC117733226, LOC117734930, LOC117735243, LOC117736173, LOC117736265, LOC117736299, LOC117…
GO:0032103	positive regulation of response to external stimulus	GO_BiologicalProcess-Custom-GOA-ACAP-ARAP_15.03.2021_00h00	2.84819e-09	1.08345e-05	2.41282e-27	7.9623e-26	[3, 4, 5]	Group33	20.5607	154	[LOC117728177, LOC117728699, LOC117728730, LOC117732737, LOC117732890, LOC117733354, LOC117733534, LOC117736173, LOC117736465, LOC117736885, LOC117737403, LOC117737678, LOC117737996, LOC117738941, LOC117739511, LOC117740357, LOC117740821, LOC117741878, LOC117742296, LOC117742340, LOC117742580, LOC117742692, LOC117743722, LOC117745181, LOC117745182, LOC117745200, LOC117745303, LOC117745460, LOC117…
GO:0034097	response to cytokine	GO_BiologicalProcess-Custom-GOA-ACAP-ARAP_15.03.2021_00h00	1.38204e-23	5.36369e-20	2.41282e-27	7.9623e-26	[4]	Group33	21.3951	365	[LOC117725199, LOC117726208, LOC117726475, LOC117727267, LOC117727557, LOC117727721, LOC117727740, LOC117728068, LOC117728697, LOC117728699, LOC117728706, LOC117728730, LOC117728748, LOC117729153, LOC117729520, LOC117729636, LOC117730728, LOC117730782, LOC117730786, LOC117731025, LOC117731694, LOC117731946, LOC117732666, LOC117732708, LOC117732740, LOC117732751, LOC117732764, LOC117732774, LOC117…
GO:0050778	positive regulation of immune response	GO_BiologicalProcess-Custom-GOA-ACAP-ARAP_15.03.2021_00h00	5.91223e-09	2.24606e-05	2.41282e-27	7.9623e-26	[3, 4, 5]	Group33	19.1246	201	[LOC117727197, LOC117728007, LOC117728134, LOC117728177, LOC117729317, LOC117730105, LOC117731071, LOC117732554, LOC117732890, LOC117733226, LOC117734652, LOC117735156, LOC117736299, LOC117736465, LOC117737403, LOC117737678, LOC117737996, LOC117738719, LOC117738770, LOC117738771, LOC117738772, LOC117738776, LOC117738777, LOC117738778, LOC117739375, LOC117739511, LOC117740131, LOC117740357, LOC117…
GO:0098542	defense response to other organism	GO_BiologicalProcess-Custom-GOA-ACAP-ARAP_15.03.2021_00h00	2.88498e-23	1.11937e-19	2.41282e-27	7.9623e-26	[3, 4, 5]	Group33	21.3609	361	[LOC117725422, LOC117726123, LOC117726475, LOC117726478, LOC117727116, LOC117727121, LOC117727122, LOC117727145, LOC117727154, LOC117727165, LOC117727225, LOC117727605, LOC117727889, LOC117727997, LOC117728096, LOC117728128, LOC117728177, LOC117728251, LOC117728699, LOC117728730, LOC117728811, LOC117729153, LOC117729317, LOC117729434, LOC117729522, LOC117729650, LOC117729687, LOC117730323, LOC117…
GO:0001817	regulation of cytokine production	GO_BiologicalProcess-Custom-GOA-ACAP-ARAP_15.03.2021_00h00	2.81414e-25	1.09273e-21	2.41282e-27	7.9623e-26	[3, 4, 5, 6]	Group33	22.986	311	[LOC117725460, LOC117726123, LOC117726208, LOC117726475, LOC117727116, LOC117727121, LOC117727122, LOC117727154, LOC117727165, LOC117727225, LOC117727267, LOC117727721, LOC117727889, LOC117728040, LOC117728114, LOC117728134, LOC117728177, LOC117728699, LOC117728706, LOC117728730, LOC117728804, LOC117728811, LOC117729153, LOC117730105, LOC117730247, LOC117730262, LOC117730553, LOC117730710, LOC117…
GO:0002285	lymphocyte activation involved in immune response	GO_BiologicalProcess-Custom-GOA-ACAP-ARAP_15.03.2021_00h00	4.49545e-07	0.00167725	2.41282e-27	7.9623e-26	[4, 5]	Group33	23.1746	73	[LOC117726214, LOC117728007, LOC117728177, LOC117729153, LOC117736465, LOC117737678, LOC117738719, LOC117739248, LOC117741188, LOC117745200, LOC117745460, LOC117745476, LOC117745559, LOC117745711, LOC117745930, LOC117747623, LOC117747836, LOC117748324, LOC117750992, LOC117751436, atad5a, batf, bcl3, bcl6ab, cd40, coro1a, cracr2aa, dock10, fcer1g, fgl2a, foxp3b, hlx1, ifnphi3, il10, il12ba, il12rb…
GO:0031347	regulation of defense response	GO_BiologicalProcess-Custom-GOA-ACAP-ARAP_15.03.2021_00h00	3.96483e-17	1.53478e-13	2.41282e-27	7.9623e-26	[4, 5]	Group33	22.2008	230	[LOC117727116, LOC117727121, LOC117727122, LOC117727154, LOC117727197, LOC117727889, LOC117727997, LOC117728177, LOC117728706, LOC117728730, LOC117728804, LOC117728811, LOC117730786, LOC117730857, LOC117731068, LOC117731369, LOC117731946, LOC117732737, LOC117732827, LOC117732890, LOC117732962, LOC117733059, LOC117733226, LOC117733354, LOC117733534, LOC117735413, LOC117735815, LOC117737403, LOC117…
GO:0031348	negative regulation of defense response	GO_BiologicalProcess-Custom-GOA-ACAP-ARAP_15.03.2021_00h00	4.49297e-07	0.00167678	2.41282e-27	7.9623e-26	[3, 4, 5, 6]	Group33	22.0812	87	[LOC117727116, LOC117727121, LOC117727122, LOC117727154, LOC117727197, LOC117727889, LOC117727997, LOC117728177, LOC117728811, LOC117730786, LOC117730857, LOC117731068, LOC117731946, LOC117732827, LOC117732962, LOC117733226, LOC117735413, LOC117735815, LOC117738941, LOC117740141, LOC117740143, LOC117740187, LOC117740515, LOC117742246, LOC117742738, LOC117742776, LOC117742868, LOC117742914, LOC117…
GO:0031349	positive regulation of defense response	GO_BiologicalProcess-Custom-GOA-ACAP-ARAP_15.03.2021_00h00	7.15378e-09	2.71629e-05	2.41282e-27	7.9623e-26	[3, 4, 5, 6]	Group33	22.3819	109	[LOC117728177, LOC117728730, LOC117732737, LOC117732890, LOC117733354, LOC117733534, LOC117737403, LOC117737996, LOC117738941, LOC117739511, LOC117740821, LOC117742296, LOC117742692, LOC117745200, LOC117745303, LOC117745460, LOC117745673, LOC117745930, LOC117747832, LOC117747833, LOC117747834, LOC117747835, LOC117747837, LOC117748124, LOC117748324, LOC117749415, LOC117750010, LOC117750072, LOC117…
GO:0032635	interleukin-6 production	GO_BiologicalProcess-Custom-GOA-ACAP-ARAP_15.03.2021_00h00	1.31812e-09	5.02995e-06	2.41282e-27	7.9623e-26	[3, 6]	Group33	25.641	80	[LOC117727116, LOC117727121, LOC117727122, LOC117727154, LOC117727889, LOC117728040, LOC117728134, LOC117728177, LOC117728730, LOC117728811, LOC117730553, LOC117730857, LOC117732827, LOC117732962, LOC117736299, LOC117737678, LOC117737972, LOC117739534, LOC117740141, LOC117740143, LOC117740187, LOC117740515, LOC117741188, LOC117742246, LOC117742738, LOC117742776, LOC117742868, LOC117742914, LOC117…
GO:0042110	T cell activation	GO_BiologicalProcess-Custom-GOA-ACAP-ARAP_15.03.2021_00h00	3.17584e-07	0.00118808	2.41282e-27	7.9623e-26	[4, 5]	Group33	18.6387	178	[LOC117726214, LOC117727116, LOC117727121, LOC117727122, LOC117727154, LOC117727772, LOC117727889, LOC117728068, LOC117728134, LOC117728177, LOC117728186, LOC117728811, LOC117729153, LOC117730786, LOC117730857, LOC117731851, LOC117732832, LOC117732962, LOC117733849, LOC117734611, LOC117735279, LOC117736299, LOC117736465, LOC117736885, LOC117737678, LOC117738770, LOC117738771, LOC117738772, LOC117…
GO:0045087	innate immune response	GO_BiologicalProcess-Custom-GOA-ACAP-ARAP_15.03.2021_00h00	4.12411e-21	1.59933e-17	2.41282e-27	7.9623e-26	[3, 4, 5, 6]	Group33	21.9602	298	[LOC117726123, LOC117726475, LOC117726478, LOC117727116, LOC117727121, LOC117727122, LOC117727154, LOC117727165, LOC117727225, LOC117727605, LOC117727889, LOC117727997, LOC117728177, LOC117728699, LOC117728730, LOC117728811, LOC117729153, LOC117729317, LOC117729687, LOC117730553, LOC117730782, LOC117730786, LOC117730857, LOC117731071, LOC117731369, LOC117731865, LOC117731866, LOC117731946, LOC117…
GO:0048534	hematopoietic or lymphoid organ development	GO_BiologicalProcess-Custom-GOA-ACAP-ARAP_15.03.2021_00h00	4.67135e-07	0.00174195	2.41282e-27	7.9623e-26	[3, 4, 5, 6]	Group33	16.7618	323	[LOC117725988, LOC117726214, LOC117727721, LOC117727997, LOC117728007, LOC117728068, LOC117728177, LOC117728186, LOC117728629, LOC117728752, LOC117729153, LOC117729696, LOC117730302, LOC117730621, LOC117730786, LOC117731854, LOC117732781, LOC117732832, LOC117732890, LOC117733530, LOC117734560, LOC117734611, LOC117734738, LOC117735279, LOC117736265, LOC117736465, LOC117737645, LOC117737678, LOC117…
GO:0001818	negative regulation of cytokine production	GO_BiologicalProcess-Custom-GOA-ACAP-ARAP_15.03.2021_00h00	1.12113e-09	4.27935e-06	2.41282e-27	7.9623e-26	[3, 4, 5, 6, 7]	Group33	23.0444	109	[LOC117726123, LOC117727116, LOC117727121, LOC117727122, LOC117727154, LOC117727889, LOC117728134, LOC117728177, LOC117728811, LOC117730553, LOC117730857, LOC117731946, LOC117732695, LOC117732827, LOC117732962, LOC117733191, LOC117738694, LOC117740131, LOC117740141, LOC117740143, LOC117740187, LOC117740357, LOC117740515, LOC117740735, LOC117741159, LOC117741631, LOC117741872, LOC117742246, LOC117…
GO:0050727	regulation of inflammatory response	GO_BiologicalProcess-Custom-GOA-ACAP-ARAP_15.03.2021_00h00	1.51635e-12	5.83643e-09	2.41282e-27	7.9623e-26	[4, 5, 6]	Group33	22.9921	146	[LOC117727116, LOC117727121, LOC117727122, LOC117727154, LOC117727197, LOC117727889, LOC117727997, LOC117728177, LOC117728706, LOC117728804, LOC117728811, LOC117730857, LOC117731068, LOC117731946, LOC117732737, LOC117732827, LOC117732962, LOC117733059, LOC117733354, LOC117733534, LOC117735413, LOC117737996, LOC117738941, LOC117740141, LOC117740143, LOC117740187, LOC117740515, LOC117742246, LOC117…
GO:0002286	T cell activation involved in immune response	GO_BiologicalProcess-Custom-GOA-ACAP-ARAP_15.03.2021_00h00	3.49932e-10	1.33954e-06	2.41282e-27	7.9623e-26	[5, 6]	Group33	32.4503	49	[LOC117726214, LOC117729153, LOC117736465, LOC117737678, LOC117739248, LOC117745200, LOC117745460, LOC117745559, LOC117745711, LOC117745930, LOC117747623, LOC117747836, LOC117748324, LOC117750992, LOC117751436, batf, bcl3, bcl6ab, cracr2aa, fcer1g, fgl2a, foxp3b, hlx1, ifnphi3, il12ba, il12rb1, il6r, illr4, irf10, malt1, malt2, malt3, nfkbiz, pck1, ptger4a, rab27a, rc3h2, relb, si:ch211-157b11.8,…
GO:0030097	hemopoiesis	GO_BiologicalProcess-Custom-GOA-ACAP-ARAP_15.03.2021_00h00	8.21363e-07	0.00305054	2.41282e-27	7.9623e-26	[4, 5, 6, 7]	Group33	16.7201	313	[LOC117725988, LOC117726214, LOC117727721, LOC117727997, LOC117728007, LOC117728068, LOC117728177, LOC117728186, LOC117728629, LOC117728752, LOC117729153, LOC117729696, LOC117730302, LOC117730621, LOC117730786, LOC117731854, LOC117732781, LOC117732832, LOC117732890, LOC117733530, LOC117734560, LOC117734611, LOC117734738, LOC117735279, LOC117736265, LOC117736465, LOC117737645, LOC117737678, LOC117…
GO:0032479	regulation of type I interferon production	GO_BiologicalProcess-Custom-GOA-ACAP-ARAP_15.03.2021_00h00	2.6802e-06	0.00989799	2.41282e-27	7.9623e-26	[4, 5, 6, 7]	Group33	22.623	69	[LOC117726475, LOC117727116, LOC117727121, LOC117727122, LOC117727154, LOC117727889, LOC117728811, LOC117730857, LOC117732666, LOC117732708, LOC117732740, LOC117732751, LOC117732764, LOC117732774, LOC117732962, LOC117739511, LOC117740141, LOC117740143, LOC117740187, LOC117740515, LOC117740735, LOC117741159, LOC117741631, LOC117742246, LOC117745460, LOC117746104, LOC117746105, LOC117746709, LOC117…
GO:0032675	regulation of interleukin-6 production	GO_BiologicalProcess-Custom-GOA-ACAP-ARAP_15.03.2021_00h00	4.69979e-10	1.7972e-06	2.41282e-27	7.9623e-26	[4, 5, 6, 7]	Group33	26.4808	76	[LOC117727116, LOC117727121, LOC117727122, LOC117727154, LOC117727889, LOC117728040, LOC117728134, LOC117728177, LOC117728730, LOC117728811, LOC117730553, LOC117730857, LOC117732827, LOC117732962, LOC117736299, LOC117737678, LOC117737972, LOC117739534, LOC117740141, LOC117740143, LOC117740187, LOC117740515, LOC117741188, LOC117742246, LOC117742738, LOC117742776, LOC117742868, LOC117742914, LOC117…
GO:0045088	regulation of innate immune response	GO_BiologicalProcess-Custom-GOA-ACAP-ARAP_15.03.2021_00h00	1.62425e-06	0.00601623	2.41282e-27	7.9623e-26	[4, 5, 6, 7]	Group33	20.8243	96	[LOC117727116, LOC117727121, LOC117727122, LOC117727154, LOC117727889, LOC117728177, LOC117728811, LOC117730786, LOC117730857, LOC117732890, LOC117732962, LOC117733226, LOC117735815, LOC117737403, LOC117738941, LOC117739511, LOC117740141, LOC117740143, LOC117740187, LOC117740515, LOC117742246, LOC117742296, LOC117742692, LOC117745303, LOC117745460, LOC117745673, LOC117746105, LOC117747463, LOC117…
GO:0050728	negative regulation of inflammatory response	GO_BiologicalProcess-Custom-GOA-ACAP-ARAP_15.03.2021_00h00	7.62125e-07	0.00283282	2.41282e-27	7.9623e-26	[4, 5, 6, 7]	Group33	23.3108	69	[LOC117727116, LOC117727121, LOC117727122, LOC117727154, LOC117727197, LOC117727889, LOC117727997, LOC117728177, LOC117728811, LOC117730857, LOC117731068, LOC117731946, LOC117732827, LOC117732962, LOC117735413, LOC117738941, LOC117740141, LOC117740143, LOC117740187, LOC117740515, LOC117742246, LOC117742738, LOC117742776, LOC117742868, LOC117742914, LOC117743732, LOC117745691, LOC117746105, LOC117…
GO:0002521	leukocyte differentiation	GO_BiologicalProcess-Custom-GOA-ACAP-ARAP_15.03.2021_00h00	1.73677e-08	6.57713e-05	2.41282e-27	7.9623e-26	[4, 5, 6, 7, 8]	Group33	19.1837	188	[LOC117725988, LOC117726214, LOC117727721, LOC117728007, LOC117728068, LOC117728177, LOC117728186, LOC117728752, LOC117729153, LOC117730786, LOC117732781, LOC117732832, LOC117734560, LOC117734611, LOC117735279, LOC117736265, LOC117736465, LOC117737678, LOC117738719, LOC117738770, LOC117738771, LOC117738772, LOC117738776, LOC117738777, LOC117739248, LOC117739375, LOC117740488, LOC117741188, LOC117…
GO:0002287	alpha-beta T cell activation involved in immune response	GO_BiologicalProcess-Custom-GOA-ACAP-ARAP_15.03.2021_00h00	1.30409e-06	0.00483555	2.41282e-27	7.9623e-26	[6, 7]	Group33	29.661	35	[LOC117726214, LOC117729153, LOC117736465, LOC117739248, LOC117745200, LOC117745559, LOC117745711, LOC117745930, LOC117747623, LOC117747836, LOC117750992, batf, bcl3, bcl6ab, cracr2aa, foxp3b, hlx1, il12ba, il12rb1, il6r, irf10, malt1, malt2, malt3, nfkbiz, ptger4a, rc3h2, relb, si:dkey-206d17.12, si:dkey-88e18.2, socs5b, stat2, stat3, tcf7, zbtb7b]
GO:0035710	CD4-positive, alpha-beta T cell activation	GO_BiologicalProcess-Custom-GOA-ACAP-ARAP_15.03.2021_00h00	1.99864e-06	0.00739298	2.41282e-27	7.9623e-26	[6, 7]	Group33	25.2525	50	[LOC117726214, LOC117728177, LOC117728186, LOC117729153, LOC117736465, LOC117739248, LOC117740131, LOC117742279, LOC117745200, LOC117745559, LOC117745711, LOC117745930, LOC117747574, LOC117747623, LOC117747836, LOC117748324, LOC117750992, batf, bcl3, bcl6ab, cbfb, cd44b, cracr2aa, ctsla, foxp3b, fut7, hlx1, il12ba, il12rb1, il6r, irf10, malt1, malt2, malt3, ncor1, nfkbiz, ptger4a, rc3h2, relb, ru…
GO:1902105	regulation of leukocyte differentiation	GO_BiologicalProcess-Custom-GOA-ACAP-ARAP_15.03.2021_00h00	2.58442e-07	0.000967863	2.41282e-27	7.9623e-26	[4, 5, 6, 7, 8, 9]	Group33	21.1934	103	[LOC117728068, LOC117728177, LOC117729153, LOC117732781, LOC117736265, LOC117736465, LOC117737678, LOC117740488, LOC117741203, LOC117741872, LOC117742279, LOC117745200, LOC117745460, LOC117745559, LOC117745711, LOC117745930, LOC117746199, LOC117747511, LOC117747623, LOC117748851, LOC117750771, LOC117750860, acin1b, atp11c, bcl6ab, casp10, casp8, cbfb, ccl35.1, cd44b, cul4a, cylda, cyldl, fadd, fa…
GO:0030098	lymphocyte differentiation	GO_BiologicalProcess-Custom-GOA-ACAP-ARAP_15.03.2021_00h00	1.7131e-08	6.48922e-05	2.41282e-27	7.9623e-26	[4, 5, 6, 7, 8, 9, 10]	Group33	20.4317	142	[LOC117725988, LOC117726214, LOC117728007, LOC117728068, LOC117728177, LOC117728186, LOC117728752, LOC117729153, LOC117730786, LOC117732832, LOC117734560, LOC117736265, LOC117736465, LOC117737678, LOC117738719, LOC117738770, LOC117738771, LOC117738772, LOC117738776, LOC117738777, LOC117739248, LOC117739375, LOC117740488, LOC117741188, LOC117741335, LOC117741872, LOC117742279, LOC117742431, LOC117…
GO:1903131	mononuclear cell differentiation	GO_BiologicalProcess-Custom-GOA-ACAP-ARAP_15.03.2021_00h00	1.18252e-08	4.48177e-05	2.41282e-27	7.9623e-26	[5, 6, 7, 8, 9]	Group33	20.2128	152	[LOC117725988, LOC117726214, LOC117728007, LOC117728068, LOC117728177, LOC117728186, LOC117728752, LOC117729153, LOC117730786, LOC117732832, LOC117734560, LOC117734611, LOC117735279, LOC117736265, LOC117736465, LOC117737678, LOC117738719, LOC117738770, LOC117738771, LOC117738772, LOC117738776, LOC117738777, LOC117739248, LOC117739375, LOC117740488, LOC117741188, LOC117741335, LOC117741872, LOC117…
GO:0030217	T cell differentiation	GO_BiologicalProcess-Custom-GOA-ACAP-ARAP_15.03.2021_00h00	9.72727e-07	0.00361076	2.41282e-27	7.9623e-26	[5, 6, 7, 8, 9, 10, 11]	Group33	20.5882	105	[LOC117726214, LOC117728068, LOC117728177, LOC117728186, LOC117729153, LOC117730786, LOC117732832, LOC117736465, LOC117737678, LOC117738770, LOC117738771, LOC117738772, LOC117738776, LOC117738777, LOC117739248, LOC117739375, LOC117740488, LOC117741335, LOC117742279, LOC117742975, LOC117745200, LOC117745460, LOC117745559, LOC117745711, LOC117745930, LOC117747623, LOC117747836, LOC117748851, LOC117…
GO:0002292	T cell differentiation involved in immune response	GO_BiologicalProcess-Custom-GOA-ACAP-ARAP_15.03.2021_00h00	9.18961e-09	3.48654e-05	2.41282e-27	7.9623e-26	[6, 7, 8, 9, 10, 11, 12]	Group33	32.0611	42	[LOC117726214, LOC117729153, LOC117736465, LOC117739248, LOC117745200, LOC117745559, LOC117745711, LOC117745930, LOC117747623, LOC117747836, LOC117750992, batf, bcl3, bcl6ab, cracr2aa, fcer1g, fgl2a, foxp3b, hlx1, il12ba, il12rb1, il6r, illr4, irf10, malt1, malt2, malt3, nfkbiz, pck1, ptger4a, rc3h2, relb, si:ch211-157b11.8, si:ch73-86n18.1, si:dkey-206d17.12, si:dkey-88e18.2, socs5b, stat2, stat…
GO:0098936	intrinsic component of postsynaptic membrane	GO_CellularComponent-Custom-GOA-ACAP-ARAP_15.03.2021_00h00	2.54392e-06	0.00939722	2.54392e-06	1.01757e-05	[4, 5, 6, 7]	Group03	4.90798	16	[LOC117735185, LOC117739539, LOC117743722, LOC117746116, LOC117746280, LOC117750038, adora2ab, cadm1a, canx, clcn3, clgn, dagla, flrt3, nlgn3b, scn8aa, si:ch211-225b11.1]
GO:0140513	nuclear protein-containing complex	GO_CellularComponent-Custom-GOA-ACAP-ARAP_15.03.2021_00h00	5.35596e-09	2.0358e-05	5.35596e-09	1.07119e-07	[2, 6]	Group04	9.15522	220	[LOC117725835, LOC117726280, LOC117726508, LOC117727423, LOC117727822, LOC117729300, LOC117729811, LOC117730640, LOC117731063, LOC117731768, LOC117732890, LOC117733783, LOC117734470, LOC117734560, LOC117734611, LOC117734648, LOC117735279, LOC117736303, LOC117739438, LOC117740040, LOC117741116, LOC117741188, LOC117741203, LOC117742431, LOC117742556, LOC117743276, LOC117743289, LOC117745034, LOC117…
GO:0005694	chromosome	GO_CellularComponent-Custom-GOA-ACAP-ARAP_15.03.2021_00h00	2.04525e-09	7.78832e-06	2.04525e-09	4.29503e-08	[4, 5]	Group08	8.63309	168	[LOC117727236, LOC117727357, LOC117727979, LOC117728186, LOC117729300, LOC117730702, LOC117731253, LOC117731768, LOC117732126, LOC117732793, LOC117732890, LOC117734187, LOC117734470, LOC117734560, LOC117736237, LOC117736238, LOC117736303, LOC117736447, LOC117736690, LOC117736691, LOC117736882, LOC117736889, LOC117737004, LOC117737124, LOC117737487, LOC117737718, LOC117738713, LOC117739511, LOC117…
GO:0009897	external side of plasma membrane	GO_CellularComponent-Custom-GOA-ACAP-ARAP_15.03.2021_00h00	2.68974e-07	0.00100704	2.68974e-07	2.95872e-06	[3, 4]	Group09	20.4117	119	[LOC117727557, LOC117727772, LOC117728804, LOC117729636, LOC117729650, LOC117731071, LOC117732554, LOC117733297, LOC117735156, LOC117736299, LOC117736465, LOC117737678, LOC117738694, LOC117738770, LOC117738771, LOC117738772, LOC117738776, LOC117738777, LOC117739333, LOC117739375, LOC117739437, LOC117740131, LOC117740609, LOC117741335, LOC117741669, LOC117742279, LOC117742657, LOC117742840, LOC117…
GO:0005811	lipid droplet	GO_CellularComponent-Custom-GOA-ACAP-ARAP_15.03.2021_00h00	4.0166e-08	0.000151587	3.2194e-06	6.4388e-06	[4, 5]	Group11	27.2277	55	[LOC117726322, LOC117726329, LOC117726352, LOC117726366, LOC117726371, LOC117726415, LOC117726460, LOC117727740, LOC117731344, LOC117731438, LOC117731447, LOC117733444, LOC117733632, LOC117736625, LOC117746267, LOC117747487, LOC117747533, LOC117747538, LOC117747565, LOC117747566, LOC117747572, LOC117747641, LOC117747643, LOC117747644, LOC117747645, LOC117748007, LOC117748018, LOC117748031, LOC117…
GO:0005102	signaling receptor binding	GO_MolecularFunction-Custom-GOA-ACAP-ARAP_15.03.2021_00h00	8.94436e-07	0.00332104	8.94436e-07	5.36662e-06	[3]	Group06	15.8426	471	[LOC117725454, LOC117725651, LOC117726203, LOC117726526, LOC117727165, LOC117727225, LOC117727472, LOC117727740, LOC117727753, LOC117728007, LOC117728096, LOC117728128, LOC117728177, LOC117728251, LOC117728337, LOC117728583, LOC117728697, LOC117728699, LOC117728804, LOC117728902, LOC117729663, LOC117729677, LOC117729716, LOC117729756, LOC117730105, LOC117730596, LOC117730786, LOC117731047, LOC117…
GO:0005126	cytokine receptor binding	GO_MolecularFunction-Custom-GOA-ACAP-ARAP_15.03.2021_00h00	3.4592e-11	1.32868e-07	3.4592e-11	8.30207e-10	[4]	Group07	26.8608	83	[LOC117726203, LOC117727165, LOC117727225, LOC117728699, LOC117730786, LOC117733849, LOC117736173, LOC117736465, LOC117736467, LOC117736885, LOC117737103, LOC117737366, LOC117737367, LOC117737996, LOC117738694, LOC117739248, LOC117740275, LOC117740609, LOC117741251, LOC117742580, LOC117744389, LOC117745200, LOC117746199, LOC117747747, LOC117750145, casp10, casp8, ccdc88b, ccl35.1, cd2ap, cd44b, c…
GO:0019838	growth factor binding	GO_MolecularFunction-Custom-GOA-ACAP-ARAP_15.03.2021_00h00	1.4456e-07	0.000542679	1.06207e-29	3.61104e-28	[3]	Group32	23.6025	76	[LOC117728870, LOC117730247, LOC117730262, LOC117730710, LOC117730711, LOC117730728, LOC117730754, LOC117730805, LOC117730905, LOC117731490, LOC117733573, LOC117736156, LOC117736157, LOC117736158, LOC117736391, LOC117736464, LOC117736672, LOC117736719, LOC117738694, LOC117740095, LOC117740609, LOC117741158, LOC117741840, LOC117742279, LOC117743946, LOC117744412, LOC117745691, LOC117745995, LOC117…
GO:0019955	cytokine binding	GO_MolecularFunction-Custom-GOA-ACAP-ARAP_15.03.2021_00h00	1.24263e-15	4.8015e-12	1.06207e-29	3.61104e-28	[3]	Group32	30.7958	89	[LOC117727557, LOC117729636, LOC117730247, LOC117730262, LOC117730710, LOC117730711, LOC117730728, LOC117730754, LOC117730805, LOC117730905, LOC117731490, LOC117733297, LOC117736156, LOC117736157, LOC117736158, LOC117736464, LOC117736672, LOC117736719, LOC117737678, LOC117738694, LOC117739293, LOC117740095, LOC117740609, LOC117741158, LOC117741840, LOC117742279, LOC117743946, LOC117745181, LOC117…
GO:0140375	immune receptor activity	GO_MolecularFunction-Custom-GOA-ACAP-ARAP_15.03.2021_00h00	6.60778e-17	2.55655e-13	1.06207e-29	3.61104e-28	[3]	Group32	34.8624	76	[LOC117727557, LOC117728748, LOC117729636, LOC117730728, LOC117733354, LOC117733937, LOC117737678, LOC117737972, LOC117738778, LOC117740357, LOC117740609, LOC117741251, LOC117741878, LOC117742279, LOC117745181, LOC117745182, LOC117745200, LOC117745322, LOC117746202, LOC117747832, LOC117747833, LOC117747834, LOC117747835, LOC117747837, LOC117748124, LOC117750013, LOC117750015, LOC117750017, LOC117…
GO:0019966	interleukin-1 binding	GO_MolecularFunction-Custom-GOA-ACAP-ARAP_15.03.2021_00h00	1.0408e-08	3.94776e-05	1.06207e-29	3.61104e-28	[4]	Group32	35.7895	34	[LOC117730247, LOC117730262, LOC117730710, LOC117730711, LOC117730754, LOC117730805, LOC117730905, LOC117731490, LOC117736156, LOC117736157, LOC117736158, LOC117736464, LOC117736672, LOC117736719, LOC117740095, LOC117741158, LOC117741840, LOC117743946, LOC117745995, LOC117746042, LOC117746098, LOC117746099, LOC117746100, LOC117746223, LOC117746239, LOC117746817, LOC117746976, LOC117746977, LOC117…
GO:0032089	NACHT domain binding	GO_MolecularFunction-Custom-GOA-ACAP-ARAP_15.03.2021_00h00	2.36455e-09	9.00182e-06	1.06207e-29	3.61104e-28	[4]	Group32	39.0244	32	[LOC117730247, LOC117730262, LOC117730710, LOC117730711, LOC117730754, LOC117730805, LOC117730905, LOC117731490, LOC117736156, LOC117736157, LOC117736158, LOC117736464, LOC117736672, LOC117736719, LOC117740095, LOC117741158, LOC117741840, LOC117743946, LOC117745995, LOC117746042, LOC117746098, LOC117746099, LOC117746100, LOC117746223, LOC117746239, LOC117746817, LOC117746976, LOC117746977, LOC117…
	Highlighted in red indicate the 2 GO terms that will be affeected with removing Molecular function and cellular process
